# Supplementary material for: Extensive variation between chromosomes of North American and European hop
Source: Nat Commun. 2026 May 27;17:4110. doi: 10.1038/s41467-026-72379-8 (PMC13216280; doi:10.1038/s41467-026-72379-8)
Supplement: Supplementary file 4 — Supplementary Data 1 [file 41467_2026_72379_MOESM4_ESM.xlsx]

## Sheet: Sheet1
Statistic of read aligned to the phase2 of Apollo assembly for samples from different bi-parental mapping populations.
This table summerizes the results of read mapping for the individual samples from different bi-parental mapping populations aligned to phase2 of haplotype resolved genome assembly of hop cv. Apollo.
sample	Biosample IDs	Population	sequencing	all	mapped	q10	q20							Reads Generated (in million)				Reads mapped (in million)				Reads mapped (in %)
234_001	SAMEA113946841	ApolloXPubM_740	WGRS	203526798	202515013	144383102	138977956			Population	Population Size	Read type	Multiplication factor	Total	Average	Minimum	Maximum	Total	Average	Minimum	Maximum
234_002	SAMEA113946842	ApolloXPubM_740	WGRS	207226954	206015475	152296737	146825419			ApolloXPubM_740	186	PE	2000000	17788	95.63	49.83	870.63	17685.8	95.08	49.62	860.21	99.43
234_003	SAMEA113946843	ApolloXPubM_740	WGRS	135852162	135104639	97588230	93897836			CascadeXHL-19	184	PE	2000000	673.11	3.66	1.22	129.6	635.71	3.45	1.1	128.72	94.44
234_006	SAMEA113946844	ApolloXPubM_740	WGRS	171542210	170616939	111738117	106297812			ZenithXUSDA21058M	130	SE	1000000	1475.32	11.35	2.51	41.59	1439.16	11.07	2.42	39.02	97.55
234_007	SAMEA113946845	ApolloXPubM_740	WGRS	185862888	185063721	129334899	124185281
234_008	SAMEA113946846	ApolloXPubM_740	WGRS	150211854	149423515	99980329	95397980
234_009	SAMEA113946847	ApolloXPubM_740	WGRS	169656656	167043147	118407799	113725287
234_011	SAMEA113946848	ApolloXPubM_740	WGRS	206457588	205268426	144361018	138514371
234_012	SAMEA113946849	ApolloXPubM_740	WGRS	243541238	242137159	166419142	159588732
234_013	SAMEA113946850	ApolloXPubM_740	WGRS	211900168	211031446	147705391	142015567
234_014	SAMEA113946851	ApolloXPubM_740	WGRS	189208670	188349269	133822152	128630298
234_016	SAMEA113946852	ApolloXPubM_740	WGRS	190333608	189573488	130403564	124693918
234_017	SAMEA113946853	ApolloXPubM_740	WGRS	136480576	135847510	95199521	91178968
234_018	SAMEA113946854	ApolloXPubM_740	WGRS	181254930	180352764	132571454	127665098
234_019	SAMEA113946855	ApolloXPubM_740	WGRS	203387492	202302200	146000550	140489055
234_021	SAMEA113946856	ApolloXPubM_740	WGRS	218044474	215532651	159805713	154346302
234_022	SAMEA113946857	ApolloXPubM_740	WGRS	209733006	208710563	159550488	154530149
234_023	SAMEA113946858	ApolloXPubM_740	WGRS	148605288	146391301	107652810	103652897
234_024	SAMEA113946859	ApolloXPubM_740	WGRS	190399214	189452600	133337202	127878494
234_026	SAMEA113946860	ApolloXPubM_740	WGRS	225880060	224414121	157878903	151729027
234_027	SAMEA113946861	ApolloXPubM_740	WGRS	204917598	204010073	140623535	134743844
234_028	SAMEA113946862	ApolloXPubM_740	WGRS	193150632	192281902	130089871	124259038
234_032	SAMEA113946863	ApolloXPubM_740	WGRS	205073648	203928580	149214540	144023324
234_033	SAMEA113946864	ApolloXPubM_740	WGRS	206510776	205613979	144479625	138549491
234_037	SAMEA113946865	ApolloXPubM_740	WGRS	156132182	155465627	110832661	106432080
234_039	SAMEA113946866	ApolloXPubM_740	WGRS	212608616	211257779	140564170	133944090
234_046	SAMEA113946867	ApolloXPubM_740	WGRS	178223108	177480151	122395258	117173195
234_047	SAMEA113946868	ApolloXPubM_740	WGRS	158128056	157403292	112618895	108129801
234_048	SAMEA113946869	ApolloXPubM_740	WGRS	179187478	178264997	115025029	109344041
234_049	SAMEA113946870	ApolloXPubM_740	WGRS	185402892	184435781	129368143	123928971
234_053	SAMEA113946871	ApolloXPubM_740	WGRS	157773766	156942745	112866861	108482632
234_056	SAMEA113946872	ApolloXPubM_740	WGRS	181747908	180954126	129182097	124092661
234_057	SAMEA113946873	ApolloXPubM_740	WGRS	167677822	166651994	117429071	112603341
234_058	SAMEA113946874	ApolloXPubM_740	WGRS	182775390	181998082	135809556	131136834
234_059	SAMEA113946875	ApolloXPubM_740	WGRS	227469314	226120694	160667220	154406762
234_061	SAMEA113946876	ApolloXPubM_740	WGRS	178021858	176980249	129067093	124237977
234_062	SAMEA113946877	ApolloXPubM_740	WGRS	110515044	110041840	78146924	75022884
234_063	SAMEA113946878	ApolloXPubM_740	WGRS	183151710	182255855	129097664	123932631
234_067	SAMEA113946879	ApolloXPubM_740	WGRS	174008072	173351051	127898697	123317490
234_068	SAMEA113946880	ApolloXPubM_740	WGRS	185731920	184801383	138926454	134136633
234_069	SAMEA113946881	ApolloXPubM_740	WGRS	142440258	141616352	96062051	91724084
234_071	SAMEA113946882	ApolloXPubM_740	WGRS	225476680	224213759	154229104	147735149
234_072	SAMEA113946883	ApolloXPubM_740	WGRS	188059358	187184549	129317615	123901580
234_073	SAMEA113946884	ApolloXPubM_740	WGRS	206818124	205886780	141632747	135785506
234_074	SAMEA113946885	ApolloXPubM_740	WGRS	176051104	175232615	128446729	123637402
234_076	SAMEA113946886	ApolloXPubM_740	WGRS	166850252	166062808	116342371	111609476
234_078	SAMEA113946887	ApolloXPubM_740	WGRS	173723460	172803289	124236652	119483363
234_079	SAMEA113946888	ApolloXPubM_740	WGRS	188424294	187210310	137806108	132799701
234_082	SAMEA113946889	ApolloXPubM_740	WGRS	148997590	148367245	101992808	97598046
234_083	SAMEA113946890	ApolloXPubM_740	WGRS	182301454	181599450	140408417	135942044
234_084	SAMEA113946891	ApolloXPubM_740	WGRS	160569412	159984494	120228377	116183584
234_086	SAMEA113946892	ApolloXPubM_740	WGRS	221507418	220395410	148021258	141469989
234_088	SAMEA113946893	ApolloXPubM_740	WGRS	205643550	204788353	153238082	148079383
234_091	SAMEA113946894	ApolloXPubM_740	WGRS	204538792	203670132	160252056	155681507
234_093	SAMEA113946895	ApolloXPubM_740	WGRS	120813242	120399325	94140743	91336491
234_094	SAMEA113946896	ApolloXPubM_740	WGRS	184810236	183867982	130358981	125088140
234_096	SAMEA113946897	ApolloXPubM_740	WGRS	237254140	236081301	171271330	164910822
234_099	SAMEA113946898	ApolloXPubM_740	WGRS	159972914	159271479	116382177	112082816
234_100	SAMEA113946899	ApolloXPubM_740	WGRS	254764776	253614554	170870897	163438729
234_102	SAMEA113946900	ApolloXPubM_740	WGRS	155794146	155122111	115798485	111721024
234_103	SAMEA113946901	ApolloXPubM_740	WGRS	195311606	194239899	141532542	136505919
234_105	SAMEA113946902	ApolloXPubM_740	WGRS	168346502	167571103	123786895	119327666
234_109	SAMEA113946903	ApolloXPubM_740	WGRS	164597462	163867749	122567113	118598913
234_111	SAMEA113946904	ApolloXPubM_740	WGRS	162023178	161256828	113591547	109084487
234_113	SAMEA113946905	ApolloXPubM_740	WGRS	178202168	177328173	124987517	120028756
234_115	SAMEA113946906	ApolloXPubM_740	WGRS	195334290	194258385	127552435	121440334
234_116	SAMEA113946907	ApolloXPubM_740	WGRS	214455188	213349890	145901536	139737019
234_117	SAMEA113946908	ApolloXPubM_740	WGRS	125120712	124398095	82911467	79036696
234_118	SAMEA113946909	ApolloXPubM_740	WGRS	162925906	162261054	112271337	107629059
234_119	SAMEA113946910	ApolloXPubM_740	WGRS	214206864	212901690	147815494	141439991
234_121	SAMEA113946911	ApolloXPubM_740	WGRS	192473744	189592241	131034540	125404818
234_122	SAMEA113946912	ApolloXPubM_740	WGRS	187224930	186304321	130203706	124847192
234_123	SAMEA113946913	ApolloXPubM_740	WGRS	169156212	168318334	116016864	110923276
234_124	SAMEA113946914	ApolloXPubM_740	WGRS	206879114	205821530	149171059	143783853
234_126	SAMEA113946915	ApolloXPubM_740	WGRS	217648148	216451244	164680332	159426316
234_127	SAMEA113946916	ApolloXPubM_740	WGRS	122366522	121716306	86004309	82557516
234_128	SAMEA113946917	ApolloXPubM_740	WGRS	168862024	167963389	113882533	108719780
234_129	SAMEA113946918	ApolloXPubM_740	WGRS	202317866	201517214	154771232	150032831
234_131	SAMEA113946919	ApolloXPubM_740	WGRS	200232350	199167897	140097776	134469854
234_132	SAMEA113946920	ApolloXPubM_740	WGRS	222036340	220974651	154588663	148197822
234_133	SAMEA113946921	ApolloXPubM_740	WGRS	123766120	123276016	92432336	89361113
234_134	SAMEA113946922	ApolloXPubM_740	WGRS	178139114	177299213	127902985	123116701
234_137	SAMEA113946923	ApolloXPubM_740	WGRS	184102714	183124108	128719683	123415222
234_138	SAMEA113946924	ApolloXPubM_740	WGRS	224365576	223092344	161305975	155275583
234_139	SAMEA113946925	ApolloXPubM_740	WGRS	217716474	216764423	150924811	144653173
234_140	SAMEA113946926	ApolloXPubM_740	WGRS	188585634	187732268	137839584	132956150
234_142	SAMEA113946927	ApolloXPubM_740	WGRS	174009264	173013437	122939438	118054543
234_143	SAMEA113946928	ApolloXPubM_740	WGRS	189671684	188758560	126793028	121017677
234_144	SAMEA113946929	ApolloXPubM_740	WGRS	191147174	190205905	127239186	121291209
234_146	SAMEA113946930	ApolloXPubM_740	WGRS	202499542	201395095	149422337	144281012
234_148	SAMEA113946931	ApolloXPubM_740	WGRS	134455406	133821053	97614119	93869555
234_149	SAMEA113946932	ApolloXPubM_740	WGRS	200071546	198848356	139141206	133516737
234_151	SAMEA113946933	ApolloXPubM_740	WGRS	195309744	194121621	135881788	130215369
234_152	SAMEA113946934	ApolloXPubM_740	WGRS	197800032	196942678	143158437	137762681
234_153	SAMEA113946935	ApolloXPubM_740	WGRS	198041978	197022068	143521072	138169936
234_154	SAMEA113946936	ApolloXPubM_740	WGRS	185390282	184253021	136017335	131081110
234_157	SAMEA113946937	ApolloXPubM_740	WGRS	179898242	179089790	127443386	122652989
234_158	SAMEA113946938	ApolloXPubM_740	WGRS	198315390	197347299	146078336	140846765
234_159	SAMEA113946939	ApolloXPubM_740	WGRS	144540376	143864138	97090598	92662208
234_161	SAMEA113946940	ApolloXPubM_740	WGRS	178493090	177720719	126474542	121474378
234_162	SAMEA113946941	ApolloXPubM_740	WGRS	205348544	204355748	150994123	145560832
234_163	SAMEA113946942	ApolloXPubM_740	WGRS	210022392	209202004	160255856	155078557
234_165	SAMEA113946943	ApolloXPubM_740	WGRS	166599334	165987179	127153116	123108495
234_166	SAMEA113946944	ApolloXPubM_740	WGRS	164693764	163980965	123946963	119738542
234_167	SAMEA113946945	ApolloXPubM_740	WGRS	208251430	207180501	146224268	140547065
234_168	SAMEA113946946	ApolloXPubM_740	WGRS	171506888	170368140	125641293	121115226
234_170	SAMEA113946947	ApolloXPubM_740	WGRS	169705802	169053041	126823535	122375156
234_171	SAMEA113946948	ApolloXPubM_740	WGRS	202900344	202017168	149046162	143722979
234_172	SAMEA113946949	ApolloXPubM_740	WGRS	181315866	180526489	135099358	130356166
234_174	SAMEA113946950	ApolloXPubM_740	WGRS	133168822	132603997	96194843	92564368
234_176	SAMEA113946951	ApolloXPubM_740	WGRS	182906676	182191444	135317668	130491281
234_177	SAMEA113946952	ApolloXPubM_740	WGRS	151474536	150808880	104075016	99557402
234_178	SAMEA113946953	ApolloXPubM_740	WGRS	233941182	232879839	173548771	167776564
234_179	SAMEA113946954	ApolloXPubM_740	WGRS	157210750	156493386	110610823	106287722
234_181	SAMEA113946955	ApolloXPubM_740	WGRS	185822010	185066237	139830444	135216045
234_182	SAMEA113946956	ApolloXPubM_740	WGRS	131998846	131243540	96488035	92991726
234_183	SAMEA113946957	ApolloXPubM_740	WGRS	172768574	171686858	117295449	112321383
234_184	SAMEA113946958	ApolloXPubM_740	WGRS	216255288	215150126	153375760	147426272
234_186	SAMEA113946959	ApolloXPubM_740	WGRS	207848288	206847024	142341513	136164535
234_187	SAMEA113946960	ApolloXPubM_740	WGRS	156641990	155847608	107521888	102839146
234_191	SAMEA113946961	ApolloXPubM_740	WGRS	162894372	162120920	109615981	104695765
234_195	SAMEA113946962	ApolloXPubM_740	WGRS	105195604	104124132	76604677	73797004
234_196	SAMEA113946963	ApolloXPubM_740	WGRS	188779698	187413455	133230158	128044499
234_198	SAMEA113946964	ApolloXPubM_740	WGRS	239923524	238626375	162686366	155534037
234_199	SAMEA113946965	ApolloXPubM_740	WGRS	152584828	151697419	104690983	100200052
234_201	SAMEA113946966	ApolloXPubM_740	WGRS	228165380	226918677	157139656	150608930
234_202	SAMEA113946967	ApolloXPubM_740	WGRS	181688614	180699931	118009297	112274933
234_203	SAMEA113946968	ApolloXPubM_740	WGRS	207598532	206754606	149282155	143746150
234_204	SAMEA113946969	ApolloXPubM_740	WGRS	160120668	159414957	114958813	110592094
234_206	SAMEA113946970	ApolloXPubM_740	WGRS	160793982	160049781	112592927	108077078
234_207	SAMEA113946971	ApolloXPubM_740	WGRS	162371862	161600247	114070850	109360205
234_208	SAMEA113946972	ApolloXPubM_740	WGRS	165064560	164400671	122725085	118403459
234_209	SAMEA113946973	ApolloXPubM_740	WGRS	198201752	196487821	147575386	142557038
234_211	SAMEA113946974	ApolloXPubM_740	WGRS	139358342	138734565	97505653	93489248
234_212	SAMEA113946975	ApolloXPubM_740	WGRS	184262142	183439708	132018143	127013790
234_214	SAMEA113946976	ApolloXPubM_740	WGRS	167901758	166897927	120663127	116162466
234_215	SAMEA113946977	ApolloXPubM_740	WGRS	160500884	159775030	119073004	114874239
234_216	SAMEA113946978	ApolloXPubM_740	WGRS	207913434	206882688	134919774	128393021
234_217	SAMEA113946979	ApolloXPubM_740	WGRS	215763442	214721644	152280517	146255400
234_218	SAMEA113946980	ApolloXPubM_740	WGRS	165757108	164957719	124768768	120620032
234_221	SAMEA113946981	ApolloXPubM_740	WGRS	150408588	149607736	101539403	96943866
234_223	SAMEA113946982	ApolloXPubM_740	WGRS	153317642	152586171	112601323	108341835
234_224	SAMEA113946983	ApolloXPubM_740	WGRS	170471296	169707718	114852470	109617785
234_225	SAMEA113946984	ApolloXPubM_740	WGRS	165790406	164871582	110032990	104748794
234_226	SAMEA113946985	ApolloXPubM_740	WGRS	152256948	151547037	112605457	108663713
234_228	SAMEA113946986	ApolloXPubM_740	WGRS	186444344	185683182	131805995	126543629
234_229	SAMEA113946987	ApolloXPubM_740	WGRS	204833540	203747778	139592709	133691816
234_231	SAMEA113946988	ApolloXPubM_740	WGRS	112947422	112358157	82412237	79393450
234_233	SAMEA113946989	ApolloXPubM_740	WGRS	218913648	217783622	154562177	148621804
234_236	SAMEA113946990	ApolloXPubM_740	WGRS	182616700	181839317	128168705	123017958
234_237	SAMEA113946991	ApolloXPubM_740	WGRS	160820922	159765065	108849924	104076082
234_238	SAMEA113946992	ApolloXPubM_740	WGRS	145258798	144660305	110769568	107126030
234_239	SAMEA113946993	ApolloXPubM_740	WGRS	136350002	135752981	101957432	98619835
234_241	SAMEA113946994	ApolloXPubM_740	WGRS	174718294	173876503	125941224	121218053
234_242	SAMEA113946995	ApolloXPubM_740	WGRS	182438236	181640434	131021385	126262064
234_243	SAMEA113946996	ApolloXPubM_740	WGRS	195826710	194806849	132881875	127109871
234_244	SAMEA113946997	ApolloXPubM_740	WGRS	169406892	168618782	117329676	112388993
234_246	SAMEA113946998	ApolloXPubM_740	WGRS	165121190	162792288	113610831	108752345
234_247	SAMEA113946999	ApolloXPubM_740	WGRS	188402066	187633508	138042927	133024676
234_248	SAMEA113947000	ApolloXPubM_740	WGRS	199184054	198172391	134698220	128863130
234_249	SAMEA113947001	ApolloXPubM_740	WGRS	149783262	149168808	110195468	106274244
234_250	SAMEA113947002	ApolloXPubM_740	WGRS	138875866	138393124	105280677	101775427
234_251	SAMEA113947003	ApolloXPubM_740	WGRS	151448292	150300592	102036799	97391281
234_253	SAMEA113947004	ApolloXPubM_740	WGRS	171206038	170475242	118621319	113557689
234_254	SAMEA113947005	ApolloXPubM_740	WGRS	187337068	186376584	145168025	140782016
234_255	SAMEA113947006	ApolloXPubM_740	WGRS	174683560	173351460	122450096	117579034
234_256	SAMEA113947007	ApolloXPubM_740	WGRS	173725678	172358000	118385414	113615155
234_257	SAMEA113947008	ApolloXPubM_740	WGRS	197093698	196287770	143404866	138397601
234_259	SAMEA113947009	ApolloXPubM_740	WGRS	158265302	157572467	111797148	107360943
234_261	SAMEA113947010	ApolloXPubM_740	WGRS	192579780	191576763	126345000	120317859
234_262	SAMEA113947011	ApolloXPubM_740	WGRS	133640618	133138564	100384701	96968082
234_263	SAMEA113947012	ApolloXPubM_740	WGRS	156037620	155306470	107473151	102876250
234_264	SAMEA113947013	ApolloXPubM_740	WGRS	103600370	103097270	77035415	74333577
234_266	SAMEA113947014	ApolloXPubM_740	WGRS	99661272	99246454	70936043	68212514
234_267	SAMEA113947015	ApolloXPubM_740	WGRS	201602926	200728018	160223344	155849977
234_268	SAMEA113947016	ApolloXPubM_740	WGRS	205765654	204476095	143895735	138027051
234_269	SAMEA113947017	ApolloXPubM_740	WGRS	230229916	229141593	169447278	163567971
234_271	SAMEA113947018	ApolloXPubM_740	WGRS	140849684	139677996	104347701	100842739
234_272	SAMEA113947019	ApolloXPubM_740	WGRS	171294474	170536776	118256238	113149669
234_273	SAMEA113947020	ApolloXPubM_740	WGRS	180182054	179396932	128240320	123283260
234_274	SAMEA113947021	ApolloXPubM_740	WGRS	235977532	234862092	166863323	160442195
234_277	SAMEA113947022	ApolloXPubM_740	WGRS	208761328	207914230	158332450	153238982
234_278	SAMEA113947023	ApolloXPubM_740	WGRS	219072536	217897516	150548673	144137448
234_279	SAMEA113947024	ApolloXPubM_740	WGRS	216283386	215204434	146873705	140459021
apollo	SAMEA113947025	ApolloXPubM_740	WGRS	587820112	578218131	457217951	443549947
n19033	SAMEA113947026	ApolloXPubM_740	WGRS	1741269246	1720419097	1205962174	1174852677
Cascade	SAMEA113940122	CascadeXHL-19	WGRS	259190096	257440360	166579595	157858924
CascadexHL19_00	SAMEA113940123	CascadeXHL-19	nGBS	4235334	4155926	3925486	3881539
CascadexHL19_01	SAMEA113940124	CascadeXHL-19	nGBS	4289134	3993164	3711264	3659582
CascadexHL19_02	SAMEA113940125	CascadeXHL-19	nGBS	4241236	4140387	3919991	3873149
CascadexHL19_03	SAMEA113940126	CascadeXHL-19	nGBS	4705824	4620503	4329579	4275426
CascadexHL19_04	SAMEA113940127	CascadeXHL-19	nGBS	3597058	3508655	3267616	3219946
CascadexHL19_05	SAMEA113940128	CascadeXHL-19	nGBS	4322764	4242739	3970382	3919104
CascadexHL19_06	SAMEA113940129	CascadeXHL-19	nGBS	5304888	5209065	4778617	4705375
CascadexHL19_07	SAMEA113940130	CascadeXHL-19	nGBS	3527538	3462318	3268781	3225756
CascadexHL19_08	SAMEA113940131	CascadeXHL-19	nGBS	3300390	3232720	3034368	2998610
CascadexHL19_09	SAMEA113940132	CascadeXHL-19	nGBS	3631080	3566655	3351102	3307744
CascadexHL19_100	SAMEA113940133	CascadeXHL-19	nGBS	3267706	3206841	3033244	2995568
CascadexHL19_101	SAMEA113940134	CascadeXHL-19	nGBS	5280440	4977997	4632936	4572008
CascadexHL19_102	SAMEA113940135	CascadeXHL-19	nGBS	5301406	5152866	4872034	4809665
CascadexHL19_103	SAMEA113940136	CascadeXHL-19	nGBS	5869762	5696589	5224287	5148435
CascadexHL19_104	SAMEA113940137	CascadeXHL-19	nGBS	5472454	5022874	4724075	4659084
CascadexHL19_105	SAMEA113940138	CascadeXHL-19	nGBS	5474236	5231186	4879523	4809656
CascadexHL19_106	SAMEA113940139	CascadeXHL-19	nGBS	4325112	4238575	3986256	3933140
CascadexHL19_107	SAMEA113940140	CascadeXHL-19	nGBS	5267820	5059411	4744383	4682672
CascadexHL19_108	SAMEA113940141	CascadeXHL-19	nGBS	4314556	4091902	3787862	3733757
CascadexHL19_109	SAMEA113940142	CascadeXHL-19	nGBS	5303514	5000838	4689540	4624163
CascadexHL19_10	SAMEA113940143	CascadeXHL-19	nGBS	4410380	4186719	3932860	3885217
CascadexHL19_110	SAMEA113940144	CascadeXHL-19	nGBS	3677694	3607337	3378036	3337580
CascadexHL19_111	SAMEA113940145	CascadeXHL-19	nGBS	5735388	5569368	5214327	5140021
CascadexHL19_112	SAMEA113940146	CascadeXHL-19	nGBS	6846794	5453505	5094765	5029290
CascadexHL19_113	SAMEA113940147	CascadeXHL-19	nGBS	6362204	6028755	5734464	5664768
CascadexHL19_114	SAMEA113940148	CascadeXHL-19	nGBS	8395974	5390404	5106964	5048205
CascadexHL19_115	SAMEA113940149	CascadeXHL-19	nGBS	5614056	5435187	5178033	5116044
CascadexHL19_116	SAMEA113940150	CascadeXHL-19	nGBS	6170728	6014680	5698886	5632695
CascadexHL19_117	SAMEA113940151	CascadeXHL-19	nGBS	5667196	5107022	4816676	4758571
CascadexHL19_118	SAMEA113940152	CascadeXHL-19	nGBS	6561522	6415580	5941996	5846977
CascadexHL19_119	SAMEA113940153	CascadeXHL-19	nGBS	4774502	4648812	4310175	4248422
CascadexHL19_11	SAMEA113940154	CascadeXHL-19	nGBS	4555532	4449556	4192424	4140656
CascadexHL19_120	SAMEA113940155	CascadeXHL-19	nGBS	4569106	4464536	4243544	4197968
CascadexHL19_121	SAMEA113940156	CascadeXHL-19	nGBS	5261070	5136573	4699499	4633458
CascadexHL19_122	SAMEA113940157	CascadeXHL-19	nGBS	4924452	4782613	4518882	4465081
CascadexHL19_123	SAMEA113940158	CascadeXHL-19	nGBS	7075428	6879997	6537183	6462308
CascadexHL19_124	SAMEA113940159	CascadeXHL-19	nGBS	6046762	5930677	5578799	5512913
CascadexHL19_125	SAMEA113940160	CascadeXHL-19	nGBS	8590126	4718447	4429594	4376816
CascadexHL19_126	SAMEA113940161	CascadeXHL-19	nGBS	5889120	5752484	5456272	5394856
CascadexHL19_127	SAMEA113940162	CascadeXHL-19	nGBS	5700410	4615468	4298907	4245687
CascadexHL19_128	SAMEA113940163	CascadeXHL-19	nGBS	4773290	4508582	4217146	4163235
CascadexHL19_129	SAMEA113940164	CascadeXHL-19	nGBS	5938322	5826812	5432188	5364761
CascadexHL19_12	SAMEA113940165	CascadeXHL-19	nGBS	5903822	5797039	5449017	5379875
CascadexHL19_130	SAMEA113940166	CascadeXHL-19	nGBS	2843622	2793863	2627051	2591835
CascadexHL19_131	SAMEA113940167	CascadeXHL-19	nGBS	6416306	6287717	5887581	5816384
CascadexHL19_132	SAMEA113940168	CascadeXHL-19	nGBS	5327724	5232583	4926653	4860743
CascadexHL19_133	SAMEA113940169	CascadeXHL-19	nGBS	5235180	5144546	4731790	4661526
CascadexHL19_134	SAMEA113940170	CascadeXHL-19	nGBS	5149296	5037404	4647471	4578757
CascadexHL19_135	SAMEA113940171	CascadeXHL-19	nGBS	2854792	2807252	2604921	2569141
CascadexHL19_136	SAMEA113940172	CascadeXHL-19	nGBS	3334676	3281138	3099849	3066405
CascadexHL19_137	SAMEA113940173	CascadeXHL-19	nGBS	2778132	2730355	2580021	2548964
CascadexHL19_138	SAMEA113940174	CascadeXHL-19	nGBS	2709758	2653716	2422534	2383957
CascadexHL19_139	SAMEA113940175	CascadeXHL-19	nGBS	2929890	2875086	2666706	2628192
CascadexHL19_13	SAMEA113940176	CascadeXHL-19	nGBS	2522192	2483489	2359238	2331885
CascadexHL19_140	SAMEA113940177	CascadeXHL-19	nGBS	5162168	5059683	4661077	4599232
CascadexHL19_141	SAMEA113940178	CascadeXHL-19	nGBS	2856114	2796814	2636195	2603695
CascadexHL19_142	SAMEA113940179	CascadeXHL-19	nGBS	2878874	2824871	2646131	2611479
CascadexHL19_143	SAMEA113940180	CascadeXHL-19	nGBS	3262578	3207230	2997161	2962130
CascadexHL19_144	SAMEA113940181	CascadeXHL-19	nGBS	3232918	3181148	2987504	2950461
CascadexHL19_145	SAMEA113940182	CascadeXHL-19	nGBS	3138294	3084313	2902105	2865782
CascadexHL19_146	SAMEA113940183	CascadeXHL-19	nGBS	3424446	3349557	3176074	3139020
CascadexHL19_147	SAMEA113940184	CascadeXHL-19	nGBS	3171148	3118557	2986575	2957787
CascadexHL19_148	SAMEA113940185	CascadeXHL-19	nGBS	3609290	3551619	3301370	3258856
CascadexHL19_149	SAMEA113940186	CascadeXHL-19	nGBS	3030782	2974716	2781583	2746447
CascadexHL19_14	SAMEA113940187	CascadeXHL-19	nGBS	3453490	3394250	3166404	3124535
CascadexHL19_150	SAMEA113940188	CascadeXHL-19	nGBS	4238806	4155122	3871794	3827958
CascadexHL19_151	SAMEA113940189	CascadeXHL-19	nGBS	3526284	3470790	3256041	3213132
CascadexHL19_152	SAMEA113940190	CascadeXHL-19	nGBS	2898492	2846455	2646609	2612842
CascadexHL19_153	SAMEA113940191	CascadeXHL-19	nGBS	4669516	4574349	4325449	4270970
CascadexHL19_154	SAMEA113940192	CascadeXHL-19	nGBS	3924374	3858907	3633520	3589118
CascadexHL19_155	SAMEA113940193	CascadeXHL-19	nGBS	2602370	2560445	2404859	2377862
CascadexHL19_156	SAMEA113940194	CascadeXHL-19	nGBS	3140586	3083807	2899396	2864682
CascadexHL19_157	SAMEA113940195	CascadeXHL-19	nGBS	3311768	3250461	3115007	3085854
CascadexHL19_158	SAMEA113940196	CascadeXHL-19	nGBS	3310068	3258127	3050218	3011052
CascadexHL19_159	SAMEA113940197	CascadeXHL-19	nGBS	3299606	3238344	3063605	3026160
CascadexHL19_15	SAMEA113940198	CascadeXHL-19	nGBS	3246214	3174621	2980339	2939177
CascadexHL19_160	SAMEA113940199	CascadeXHL-19	nGBS	3888930	3814642	3573698	3527037
CascadexHL19_161	SAMEA113940200	CascadeXHL-19	nGBS	2449874	2397879	2273645	2250071
CascadexHL19_163	SAMEA113940201	CascadeXHL-19	nGBS	2456196	2205542	2095731	2071789
CascadexHL19_164	SAMEA113940202	CascadeXHL-19	nGBS	2591116	2549890	2424872	2397080
CascadexHL19_165	SAMEA113940203	CascadeXHL-19	nGBS	3076088	3029531	2858975	2826181
CascadexHL19_166	SAMEA113940204	CascadeXHL-19	nGBS	3010636	2962574	2792786	2761868
CascadexHL19_167	SAMEA113940205	CascadeXHL-19	nGBS	3044048	2968891	2808345	2773051
CascadexHL19_168	SAMEA113940206	CascadeXHL-19	nGBS	2954450	2909370	2741255	2706846
CascadexHL19_169	SAMEA113940207	CascadeXHL-19	nGBS	2694752	2653363	2479709	2448987
CascadexHL19_16	SAMEA113940208	CascadeXHL-19	nGBS	3190132	3139715	2915934	2878379
CascadexHL19_170	SAMEA113940209	CascadeXHL-19	nGBS	4431584	3466101	3288984	3250143
CascadexHL19_171	SAMEA113940210	CascadeXHL-19	nGBS	3217730	3163080	2941753	2903701
CascadexHL19_172	SAMEA113940211	CascadeXHL-19	nGBS	3294754	3244424	3052831	3016880
CascadexHL19_173	SAMEA113940212	CascadeXHL-19	nGBS	2849938	2806738	2669188	2639053
CascadexHL19_174	SAMEA113940213	CascadeXHL-19	nGBS	2931982	2886054	2719854	2687459
CascadexHL19_175	SAMEA113940214	CascadeXHL-19	nGBS	3194668	3147962	2958668	2922084
CascadexHL19_176	SAMEA113940215	CascadeXHL-19	nGBS	3246260	3196910	3029384	2995556
CascadexHL19_177	SAMEA113940216	CascadeXHL-19	nGBS	3743972	3686820	3457077	3410556
CascadexHL19_178	SAMEA113940217	CascadeXHL-19	nGBS	2924720	2879366	2711114	2677498
CascadexHL19_179	SAMEA113940218	CascadeXHL-19	nGBS	2695414	2628055	2445522	2413715
CascadexHL19_17	SAMEA113940219	CascadeXHL-19	nGBS	2801100	2738441	2588417	2557082
CascadexHL19_180	SAMEA113940220	CascadeXHL-19	nGBS	3883170	3810189	3595928	3551493
CascadexHL19_181	SAMEA113940221	CascadeXHL-19	nGBS	2947994	2887134	2710074	2675382
CascadexHL19_18	SAMEA113940222	CascadeXHL-19	nGBS	2950602	2905116	2715907	2679523
CascadexHL19_19	SAMEA113940223	CascadeXHL-19	nGBS	4071818	3924791	3730011	3684588
CascadexHL19_20	SAMEA113940224	CascadeXHL-19	nGBS	3812400	3734996	3493542	3451415
CascadexHL19_21	SAMEA113940225	CascadeXHL-19	nGBS	5436016	5335473	4995204	4929260
CascadexHL19_22	SAMEA113940226	CascadeXHL-19	nGBS	4633314	4533948	4295973	4248955
CascadexHL19_23	SAMEA113940227	CascadeXHL-19	nGBS	3620502	3558263	3368715	3329659
CascadexHL19_25	SAMEA113940228	CascadeXHL-19	nGBS	4182686	4105595	3808888	3754633
CascadexHL19_26	SAMEA113940229	CascadeXHL-19	nGBS	4693122	4603034	4377630	4328511
CascadexHL19_27	SAMEA113940230	CascadeXHL-19	nGBS	4407360	4310122	4096761	4051908
CascadexHL19_28	SAMEA113940231	CascadeXHL-19	nGBS	4243840	4125586	3900190	3855073
CascadexHL19_29	SAMEA113940232	CascadeXHL-19	nGBS	5110604	4991159	4711716	4658241
CascadexHL19_30	SAMEA113940233	CascadeXHL-19	nGBS	3425068	3334589	3148703	3112653
CascadexHL19_31	SAMEA113940234	CascadeXHL-19	nGBS	4147574	4064660	3753710	3703996
CascadexHL19_32	SAMEA113940235	CascadeXHL-19	nGBS	4002908	3927877	3672282	3625041
CascadexHL19_33	SAMEA113940236	CascadeXHL-19	nGBS	4520656	4426805	4096127	4043257
CascadexHL19_34	SAMEA113940237	CascadeXHL-19	nGBS	4417182	4316799	4071071	4021458
CascadexHL19_35	SAMEA113940238	CascadeXHL-19	nGBS	5059096	4930029	4562577	4497370
CascadexHL19_36	SAMEA113940239	CascadeXHL-19	nGBS	4036606	3957002	3683758	3635131
CascadexHL19_37	SAMEA113940240	CascadeXHL-19	nGBS	4168564	4094168	3854113	3809277
CascadexHL19_38	SAMEA113940241	CascadeXHL-19	nGBS	5555912	5271215	4956873	4895301
CascadexHL19_39	SAMEA113940242	CascadeXHL-19	nGBS	5104854	5003844	4665041	4601363
CascadexHL19_40	SAMEA113940243	CascadeXHL-19	nGBS	5348574	5241940	4836425	4764002
CascadexHL19_41	SAMEA113940244	CascadeXHL-19	nGBS	4611772	4475737	4186241	4131124
CascadexHL19_42	SAMEA113940245	CascadeXHL-19	nGBS	4402882	4281555	3993090	3938447
CascadexHL19_43	SAMEA113940246	CascadeXHL-19	nGBS	12483660	2518036	2307699	2272837
CascadexHL19_44	SAMEA113940247	CascadeXHL-19	nGBS	6692658	5458652	4988795	4911624
CascadexHL19_45	SAMEA113940248	CascadeXHL-19	nGBS	5845276	5303016	4874583	4801024
CascadexHL19_46	SAMEA113940249	CascadeXHL-19	nGBS	5279810	5091582	4733092	4665408
CascadexHL19_47	SAMEA113940250	CascadeXHL-19	nGBS	6026924	5671074	5375294	5315455
CascadexHL19_48	SAMEA113940251	CascadeXHL-19	nGBS	4732946	4598434	4291275	4233454
CascadexHL19_49	SAMEA113940252	CascadeXHL-19	nGBS	5398210	5004709	4673636	4612718
CascadexHL19_50	SAMEA113940253	CascadeXHL-19	nGBS	5658056	5271680	4964841	4904487
CascadexHL19_51	SAMEA113940254	CascadeXHL-19	nGBS	6701268	6113583	5724830	5655318
CascadexHL19_52	SAMEA113940255	CascadeXHL-19	nGBS	5365308	4387735	4090166	4036285
CascadexHL19_53	SAMEA113940256	CascadeXHL-19	nGBS	6264830	5952578	5558347	5478100
CascadexHL19_54	SAMEA113940257	CascadeXHL-19	nGBS	9148100	4153918	3896713	3844639
CascadexHL19_55	SAMEA113940258	CascadeXHL-19	nGBS	6587348	3933530	3705207	3661115
CascadexHL19_56	SAMEA113940259	CascadeXHL-19	nGBS	7011020	6538446	6120448	6037970
CascadexHL19_57	SAMEA113940260	CascadeXHL-19	nGBS	6704026	6375016	6014804	5942628
CascadexHL19_58	SAMEA113940261	CascadeXHL-19	nGBS	9866140	3023473	2825495	2793716
CascadexHL19_59	SAMEA113940262	CascadeXHL-19	nGBS	7872788	5738001	5418365	5350941
CascadexHL19_60	SAMEA113940263	CascadeXHL-19	nGBS	5460380	5216403	4896628	4833656
CascadexHL19_61	SAMEA113940264	CascadeXHL-19	nGBS	5461546	5069079	4759352	4698402
CascadexHL19_62	SAMEA113940265	CascadeXHL-19	nGBS	9907656	3663183	3403192	3357434
CascadexHL19_63	SAMEA113940266	CascadeXHL-19	nGBS	5176906	5013821	4739656	4687786
CascadexHL19_64	SAMEA113940267	CascadeXHL-19	nGBS	5463362	5226080	4873164	4808362
CascadexHL19_65	SAMEA113940268	CascadeXHL-19	nGBS	5446298	5276995	4975167	4920091
CascadexHL19_66	SAMEA113940269	CascadeXHL-19	nGBS	5426708	5219124	4865313	4801096
CascadexHL19_67	SAMEA113940270	CascadeXHL-19	nGBS	5431360	5286795	4945314	4874656
CascadexHL19_68	SAMEA113940271	CascadeXHL-19	nGBS	6313026	6191366	5768784	5693183
CascadexHL19_69	SAMEA113940272	CascadeXHL-19	nGBS	5844336	5702048	5263030	5188627
CascadexHL19_70	SAMEA113940273	CascadeXHL-19	nGBS	4904230	4778788	4452485	4385494
CascadexHL19_71	SAMEA113940274	CascadeXHL-19	nGBS	5126020	4986813	4660768	4597590
CascadexHL19_72	SAMEA113940275	CascadeXHL-19	nGBS	4874354	4761504	4378179	4315718
CascadexHL19_73	SAMEA113940276	CascadeXHL-19	nGBS	5051992	4923892	4599473	4536729
CascadexHL19_74	SAMEA113940277	CascadeXHL-19	nGBS	6421268	6289112	5949804	5881047
CascadexHL19_75	SAMEA113940278	CascadeXHL-19	nGBS	5651676	5193771	4843318	4782192
CascadexHL19_76	SAMEA113940279	CascadeXHL-19	nGBS	6574062	5532054	5175168	5115246
CascadexHL19_77	SAMEA113940280	CascadeXHL-19	nGBS	6345686	6223190	5827042	5753331
CascadexHL19_78	SAMEA113940281	CascadeXHL-19	nGBS	5264738	5091930	4778591	4719562
CascadexHL19_79	SAMEA113940282	CascadeXHL-19	nGBS	4637322	4540386	4219930	4160136
CascadexHL19_80	SAMEA113940283	CascadeXHL-19	nGBS	7282632	6595005	6272450	6207469
CascadexHL19_81	SAMEA113940284	CascadeXHL-19	nGBS	5233920	5083274	4792683	4739363
CascadexHL19_82	SAMEA113940285	CascadeXHL-19	nGBS	6419702	6263693	5976496	5913669
CascadexHL19_83	SAMEA113940286	CascadeXHL-19	nGBS	6298578	5986359	5590028	5509172
CascadexHL19_84	SAMEA113940287	CascadeXHL-19	nGBS	5800424	5677967	5289892	5222906
CascadexHL19_85	SAMEA113940288	CascadeXHL-19	nGBS	5846266	5648549	5279886	5220312
CascadexHL19_86	SAMEA113940289	CascadeXHL-19	nGBS	5136680	4891246	4619037	4567530
CascadexHL19_87	SAMEA113940290	CascadeXHL-19	nGBS	5513996	5341611	4947710	4880869
CascadexHL19_88	SAMEA113940291	CascadeXHL-19	nGBS	7155772	6966182	6517985	6427871
CascadexHL19_89	SAMEA113940292	CascadeXHL-19	nGBS	5204412	5036862	4717703	4655708
CascadexHL19_90	SAMEA113940293	CascadeXHL-19	nGBS	5915746	5561837	5156546	5088356
CascadexHL19_91	SAMEA113940294	CascadeXHL-19	nGBS	5485086	5364797	5053213	4984557
CascadexHL19_92	SAMEA113940295	CascadeXHL-19	nGBS	5644012	5527558	5198177	5133840
CascadexHL19_93	SAMEA113940296	CascadeXHL-19	nGBS	6468578	6225954	5860515	5787774
CascadexHL19_94	SAMEA113940297	CascadeXHL-19	nGBS	4822344	4694799	4352922	4288639
CascadexHL19_95	SAMEA113940298	CascadeXHL-19	nGBS	5064610	4924547	4521419	4452532
CascadexHL19_96	SAMEA113940299	CascadeXHL-19	nGBS	6106896	5976308	5561743	5488207
CascadexHL19_97	SAMEA113940300	CascadeXHL-19	nGBS	5781264	5637349	5243292	5169426
CascadexHL19_98	SAMEA113940301	CascadeXHL-19	nGBS	7159070	5562966	5237204	5173472
CascadexHL19_99	SAMEA113940302	CascadeXHL-19	nGBS	6334380	6146863	5748924	5673667
HL-19	SAMEA113940303	CascadeXHL-19	WGRS	211007070	209765420	155340809	149640101
21058M	SAMN31931610; SAMN31931611;SAMN31931612;SAMN31931613	ZenithXUSDA21058M	GBS	41593711	39024824	25865166	24405919
Z_001	SAMN31931478	ZenithXUSDA21058M	GBS	7335368	7219154	4931241	4675629
Z_002	SAMN31931479	ZenithXUSDA21058M	GBS	11678304	11370421	7768838	7316908
Z_003	SAMN31931480	ZenithXUSDA21058M	GBS	12074940	11798320	8126396	7683757
Z_004	SAMN31931481	ZenithXUSDA21058M	GBS	8802378	8601201	5608223	5279456
Z_005	SAMN31931482	ZenithXUSDA21058M	GBS	9549664	9341593	6700160	6377290
Z_006	SAMN31931483	ZenithXUSDA21058M	GBS	11246822	10785145	7396074	7003479
Z_007	SAMN31931484	ZenithXUSDA21058M	GBS	9604535	9393327	6497233	6161857
Z_008	SAMN31931485	ZenithXUSDA21058M	GBS	7581918	7428244	5043547	4766253
Z_009	SAMN31931486	ZenithXUSDA21058M	GBS	11733636	11462015	8150200	7729425
Z_010	SAMN31931487	ZenithXUSDA21058M	GBS	15668101	14987906	9983346	9380742
Z_011	SAMN31931488	ZenithXUSDA21058M	GBS	13150328	12894689	9017709	8554479
Z_012	SAMN31931489	ZenithXUSDA21058M	GBS	9334633	9171474	6583829	6224494
Z_013	SAMN31931490	ZenithXUSDA21058M	GBS	8444116	8103248	5680411	5383316
Z_014	SAMN31931491	ZenithXUSDA21058M	GBS	14676311	14390131	10073704	9546435
Z_015	SAMN31931492	ZenithXUSDA21058M	GBS	13205251	12337898	8392809	7882538
Z_016	SAMN31931493	ZenithXUSDA21058M	GBS	2964968	2886630	2095175	1991166
Z_017	SAMN31931494	ZenithXUSDA21058M	GBS	7451322	7331367	5187213	4936795
Z_018	SAMN31931495	ZenithXUSDA21058M	GBS	12517478	12299584	8769149	8341215
Z_019	SAMN31931496	ZenithXUSDA21058M	GBS	8284690	8106557	5504671	5179444
Z_020	SAMN31931497	ZenithXUSDA21058M	GBS	14564094	14303571	10178500	9668053
Z_021	SAMN31931498	ZenithXUSDA21058M	GBS	3546358	3050109	2033390	1913258
Z_022	SAMN31931499	ZenithXUSDA21058M	GBS	10983082	10716404	7450319	7070899
Z_023	SAMN31931500	ZenithXUSDA21058M	GBS	10790086	10555030	7435762	7065314
Z_024	SAMN31931501	ZenithXUSDA21058M	GBS	7455078	7294509	4958679	4662934
Z_025	SAMN31931502	ZenithXUSDA21058M	GBS	12532579	12293238	8458059	7976829
Z_026	SAMN31931503	ZenithXUSDA21058M	GBS	5709064	5532964	3700239	3474643
Z_027	SAMN31931504	ZenithXUSDA21058M	GBS	17036222	16747683	11430240	10779210
Z_028	SAMN31931505	ZenithXUSDA21058M	GBS	13267489	12809736	8940544	8457363
Z_029	SAMN31931506	ZenithXUSDA21058M	GBS	11914967	11673545	8114281	7687330
Z_030	SAMN31931507	ZenithXUSDA21058M	GBS	4425099	4243358	3009584	2855391
Z_031	SAMN31931508	ZenithXUSDA21058M	GBS	11323421	11101784	7888326	7507020
Z_032	SAMN31931509	ZenithXUSDA21058M	GBS	7290596	7162932	5027040	4778288
Z_033	SAMN31931510	ZenithXUSDA21058M	GBS	6048059	5930630	4167639	3954792
Z_034	SAMN31931511	ZenithXUSDA21058M	GBS	12511301	12216148	8541119	8090738
Z_035	SAMN31931512	ZenithXUSDA21058M	GBS	14391405	14126380	9934643	9418330
Z_036	SAMN31931513	ZenithXUSDA21058M	GBS	6742532	6611593	4357346	4110465
Z_037	SAMN31931514	ZenithXUSDA21058M	GBS	6392447	6276665	4063993	3827016
Z_038	SAMN31931515	ZenithXUSDA21058M	GBS	8308739	8044395	5636073	5347565
Z_039	SAMN31931516	ZenithXUSDA21058M	GBS	6856209	6717100	4712861	4470507
Z_040	SAMN31931517	ZenithXUSDA21058M	GBS	14357530	14097933	9602957	9059225
Z_041	SAMN31931518	ZenithXUSDA21058M	GBS	5886596	5797092	4027283	3819115
Z_042	SAMN31931519	ZenithXUSDA21058M	GBS	10797829	10615436	7411778	7017338
Z_043	SAMN31931520	ZenithXUSDA21058M	GBS	17613477	17285592	11320493	10648825
Z_044	SAMN31931521	ZenithXUSDA21058M	GBS	11000674	10640920	7221436	6823531
Z_045	SAMN31931522	ZenithXUSDA21058M	GBS	14514997	14283980	10014602	9489327
Z_046	SAMN31931523	ZenithXUSDA21058M	GBS	6814682	6708559	4657314	4419526
Z_047	SAMN31931524	ZenithXUSDA21058M	GBS	7075435	6621650	4577086	4315009
Z_048	SAMN31931525	ZenithXUSDA21058M	GBS	6501290	6399341	4545246	4297896
Z_049	SAMN31931526	ZenithXUSDA21058M	GBS	7740555	7613743	5224929	4959545
Z_050	SAMN31931527	ZenithXUSDA21058M	GBS	18125955	17712105	10648733	9902047
Z_051	SAMN31931528	ZenithXUSDA21058M	GBS	17747762	17478161	12309159	11670129
Z_052	SAMN31931529	ZenithXUSDA21058M	GBS	2506327	2419033	1688322	1596367
Z_053	SAMN31931530	ZenithXUSDA21058M	GBS	12408745	12176315	8767751	8340253
Z_054	SAMN31931531	ZenithXUSDA21058M	GBS	9364129	9182034	6079121	5736585
Z_055	SAMN31931532	ZenithXUSDA21058M	GBS	8691788	8510514	5544322	5230023
Z_056	SAMN31931533	ZenithXUSDA21058M	GBS	3732492	3499076	2457437	2324866
Z_057	SAMN31931534	ZenithXUSDA21058M	GBS	7030937	6765578	4623836	4381807
Z_058	SAMN31931535	ZenithXUSDA21058M	GBS	8269825	7894172	5384956	5075605
Z_059	SAMN31931536	ZenithXUSDA21058M	GBS	13090470	12774890	7867703	7340207
Z_060	SAMN31931537	ZenithXUSDA21058M	GBS	11285514	10977390	7266688	6848696
Z_061	SAMN31931538	ZenithXUSDA21058M	GBS	10232425	10048193	6535739	6155067
Z_062	SAMN31931539	ZenithXUSDA21058M	GBS	16762536	16448758	11359734	10742446
Z_063	SAMN31931540	ZenithXUSDA21058M	GBS	15616721	15339045	10649216	10074295
Z_064	SAMN31931541	ZenithXUSDA21058M	GBS	13724344	13441013	9096982	8590983
Z_065	SAMN31931542	ZenithXUSDA21058M	GBS	8621558	8472868	5575961	5223211
Z_066	SAMN31931543	ZenithXUSDA21058M	GBS	7784973	7638133	4950337	4660908
Z_067	SAMN31931544	ZenithXUSDA21058M	GBS	11207377	11022133	7715853	7281750
Z_068	SAMN31931545	ZenithXUSDA21058M	GBS	20920164	20584640	14693213	13940705
Z_069	SAMN31931546	ZenithXUSDA21058M	GBS	11769212	11545277	7785035	7331940
Z_070	SAMN31931547	ZenithXUSDA21058M	GBS	8487270	8349975	6059202	5740439
Z_071	SAMN31931548	ZenithXUSDA21058M	GBS	16068566	15739250	10862775	10243625
Z_072	SAMN31931549	ZenithXUSDA21058M	GBS	3994845	3360827	2392557	2260991
Z_073	SAMN31931550	ZenithXUSDA21058M	GBS	12573755	12316790	8133638	7654492
Z_074	SAMN31931551	ZenithXUSDA21058M	GBS	7816529	7555145	5024411	4697445
Z_075	SAMN31931552	ZenithXUSDA21058M	GBS	9356257	9176855	6329773	5998013
Z_076	SAMN31931553	ZenithXUSDA21058M	GBS	9444570	8918004	6031535	5670369
Z_077	SAMN31931554	ZenithXUSDA21058M	GBS	11911497	11612736	7886210	7429159
Z_078	SAMN31931555	ZenithXUSDA21058M	GBS	9076880	8917221	6353494	6050249
Z_079	SAMN31931556	ZenithXUSDA21058M	GBS	16493954	16212474	11456861	10859396
Z_080	SAMN31931557	ZenithXUSDA21058M	GBS	16752629	16261373	11876162	11301403
Z_081	SAMN31931558	ZenithXUSDA21058M	GBS	12347899	12126727	8275209	7789535
Z_082	SAMN31931559	ZenithXUSDA21058M	GBS	7442810	7321661	5189803	4945206
Z_083	SAMN31931560	ZenithXUSDA21058M	GBS	7353052	7236053	4774467	4502530
Z_084	SAMN31931561	ZenithXUSDA21058M	GBS	6064404	5976904	4216931	4014711
Z_085	SAMN31931562	ZenithXUSDA21058M	GBS	7492363	7324241	4860804	4580161
Z_086	SAMN31931563	ZenithXUSDA21058M	GBS	9866556	9667906	6705052	6364343
Z_087	SAMN31931564	ZenithXUSDA21058M	GBS	15041631	14529239	10141820	9615776
Z_088	SAMN31931565	ZenithXUSDA21058M	GBS	17767993	17416458	11713078	10999381
Z_089	SAMN31931566	ZenithXUSDA21058M	GBS	10125116	9679444	6478867	6119714
Z_090	SAMN31931567	ZenithXUSDA21058M	GBS	19895383	19612083	13999323	13279970
Z_091	SAMN31931568	ZenithXUSDA21058M	GBS	16430362	16084751	10755305	10113247
Z_092	SAMN31931569	ZenithXUSDA21058M	GBS	7256532	7127375	5334489	5111613
Z_093	SAMN31931570	ZenithXUSDA21058M	GBS	17538988	17242535	12146272	11509424
Z_094	SAMN31931571	ZenithXUSDA21058M	GBS	5410325	5253439	3730909	3535892
Z_095	SAMN31931572	ZenithXUSDA21058M	GBS	15489890	15148027	10574028	9975063
Z_096	SAMN31931573	ZenithXUSDA21058M	GBS	11274449	10945232	7958721	7567154
Z_097	SAMN31931574	ZenithXUSDA21058M	GBS	7516886	7324213	4993417	4736300
Z_098	SAMN31931575	ZenithXUSDA21058M	GBS	15488892	14962301	10791430	10251603
Z_099	SAMN31931576	ZenithXUSDA21058M	GBS	10372380	10124116	7259571	6894502
Z_100	SAMN31931577	ZenithXUSDA21058M	GBS	11096168	10849040	6789805	6321568
Z_101	SAMN31931578	ZenithXUSDA21058M	GBS	7085963	6939726	4610195	4359897
Z_102	SAMN31931579	ZenithXUSDA21058M	GBS	15158702	14871690	10527429	9984222
Z_103	SAMN31931580	ZenithXUSDA21058M	GBS	5860928	5769370	3971389	3764151
Z_104	SAMN31931581	ZenithXUSDA21058M	GBS	13674429	13436476	9616388	9142766
Z_105	SAMN31931582	ZenithXUSDA21058M	GBS	8936933	8793343	6235803	5915520
Z_106	SAMN31931583	ZenithXUSDA21058M	GBS	13263540	13006996	9394434	8933032
Z_107	SAMN31931584	ZenithXUSDA21058M	GBS	11935706	11711201	8136571	7672876
Z_108	SAMN31931585	ZenithXUSDA21058M	GBS	18336212	17976492	12275042	11574756
Z_109	SAMN31931586	ZenithXUSDA21058M	GBS	18253983	17896745	12188857	11488671
Z_110	SAMN31931587	ZenithXUSDA21058M	GBS	15636525	15053879	10449669	9887161
Z_111	SAMN31931588	ZenithXUSDA21058M	GBS	9707638	9541113	6372883	5977875
Z_112	SAMN31931589	ZenithXUSDA21058M	GBS	6422022	6319686	4348215	4119989
Z_113	SAMN31931590	ZenithXUSDA21058M	GBS	8556015	8380808	5929662	5623981
Z_114	SAMN31931591	ZenithXUSDA21058M	GBS	15884539	15525832	10590204	9986830
Z_115	SAMN31931592	ZenithXUSDA21058M	GBS	12264908	11977624	8300086	7854269
Z_116	SAMN31931593	ZenithXUSDA21058M	GBS	15556163	15346832	11116707	10568198
Z_117	SAMN31931594	ZenithXUSDA21058M	GBS	6871447	6769214	5082243	4873550
Z_118	SAMN31931595	ZenithXUSDA21058M	GBS	5870167	5697265	3421807	3165424
Z_119	SAMN31931596	ZenithXUSDA21058M	GBS	7544503	7404726	4953138	4672960
Z_120	SAMN31931597	ZenithXUSDA21058M	GBS	7004734	6843993	4992191	4756414
Z_121	SAMN31931598	ZenithXUSDA21058M	GBS	10551261	10376203	7391695	6993901
Z_122	SAMN31931599	ZenithXUSDA21058M	GBS	9893539	9720221	6688914	6306246
Z_123	SAMN31931600	ZenithXUSDA21058M	GBS	12513223	12248470	8224033	7757548
Z_124	SAMN31931601	ZenithXUSDA21058M	GBS	15266180	15003826	10029948	9457119
Z_125	SAMN31931602	ZenithXUSDA21058M	GBS	16893416	16526820	10863218	10216798
Z_126	SAMN31931603	ZenithXUSDA21058M	GBS	14611562	14274701	9392699	8823454
Z_127	SAMN31931604	ZenithXUSDA21058M	GBS	14218528	13846379	9022588	8481081
Z_128	SAMN31931605	ZenithXUSDA21058M	GBS	10736697	10464168	7293172	6906937
Zenith	SAMN31931606;SAMN31931607;SAMN31931608;SAMN31931609	ZenithXUSDA21058M	GBS	33380629	32729669	22956905	21780637
