# Supplementary material for: Extensive variation between chromosomes of North American and European hop
Source: Nat Commun. 2026 May 27;17:4110. doi: 10.1038/s41467-026-72379-8 (PMC13216280; doi:10.1038/s41467-026-72379-8)
Supplement: Supplementary file 5 — Supplementary Data 2 [file 41467_2026_72379_MOESM5_ESM.xlsx]

## Sheet: Sheet1
List of accession used for population genomics study along with the ancestry coefficient identified from admixture analysis.
This table provides the passport information of accessions used for population genomic study. The columns J to N report the ancestry coefficients obtained from admixture analysis.
Sample	Biosample IDs	Type	Type	Sex	Origin	Location	Species	var.	Q1	Q2	Q3	Q4	Q5	Max Q		Type	Count	%	% Q value >=0.8
USDA_19085m	SAMEA113901936	breeding_line	breeding line	male	USDA germplasm collection		Humulus lupulus		1e-05	0.766474	1e-05	0.063248	0.170258	0.766474		breeding_line	21	8.64	0
USDA_19173m	SAMEA113901937	breeding_line	breeding line	male	USDA germplasm collection		Humulus lupulus		1e-05	0.467355	0.080894	0.410141	0.0416	0.467355		lupuloides	30	12.35	0
USDA_21055	SAMEA113901938	breeding_line	breeding line	female	USDA germplasm collection		Humulus lupulus		1e-05	0.211261	0.172503	0.57056	0.045666	0.57056		neomexicanus	40	16.46	0
USDA_21072m	SAMEA113901939	breeding_line	breeding line	male	USDA germplasm collection		Humulus lupulus		1e-05	0.085349	0.46197	0.208006	0.244665	0.46197		Cultivar	71	29.22	0
USDA_21087m	SAMEA113901940	breeding_line	breeding line	male	USDA germplasm collection		Humulus lupulus		1e-05	0.999958	1e-05	1.2e-05	1e-05	0.999958		lupulus	81	33.33	0
USDA_21090m	SAMEA113901941	breeding_line	breeding line	male	USDA germplasm collection		Humulus lupulus		1e-05	0.99996	1e-05	1e-05	1e-05	0.99996		Total	243
USDA_21119m	SAMEA113901942	breeding_line	breeding line	male	USDA germplasm collection		Humulus lupulus		1e-05	0.455634	1e-05	0.544336	1e-05	0.544336
USDA_21125	SAMEA113901943	breeding_line	breeding line	female	USDA germplasm collection		Humulus lupulus		1e-05	0.223587	1e-05	0.633208	0.143184	0.633208
USDA_21127	SAMEA113901944	breeding_line	breeding line	female	USDA germplasm collection		Humulus lupulus		1e-05	0.215804	1e-05	0.63313	0.151046	0.63313
USDA_21184m	SAMEA113901945	breeding_line	breeding line	female	USDA germplasm collection		Humulus lupulus		1e-05	0.479462	0.261026	0.154017	0.105485	0.479462
USDA_21368	SAMEA113901946	breeding_line	breeding line	female	USDA germplasm collection		Humulus lupulus		1e-05	0.542995	1e-05	0.456975	1e-05	0.542995
USDA_21369	SAMEA113901947	breeding_line	breeding line	female	USDA germplasm collection		Humulus lupulus		1e-05	0.039709	1e-05	0.931921	0.02835	0.931921
USDA_21422m	SAMEA113901948	breeding_line	breeding line	male	USDA germplasm collection		Humulus lupulus		1e-05	0.20421	0.164727	0.501782	0.129272	0.501782
USDA_21588m	SAMEA113901949	breeding_line	breeding line	male	USDA germplasm collection		Humulus lupulus		1e-05	1e-05	1e-05	1e-05	0.99996	0.99996
USDA_21588n	SAMEA113901950	breeding_line	breeding line	male	USDA germplasm collection		Humulus lupulus		1e-05	1e-05	1e-05	1e-05	0.99996	0.99996
USDA_63015m	SAMEA113901951	breeding_line	breeding line	male	USDA germplasm collection		Humulus lupulus		1e-05	0.192322	1e-05	0.57066	0.236998	0.57066
USDA_64033m	SAMEA113901952	breeding_line	breeding line	male	USDA germplasm collection		Humulus lupulus		1e-05	0.99996	1e-05	1e-05	1e-05	0.99996
USDA_65009	SAMEA113901953	breeding_line	breeding line	female	USDA germplasm collection		Humulus lupulus		1e-05	1e-05	1e-05	0.988995	0.010975	0.988995
USDA_19058m_1	SAMEA113901966	breeding_line	breeding line	male	USDA germplasm collection		Humulus lupulus		1e-05	0.240793	1e-05	0.759177	1e-05	0.759177
USDA_19058m_2	SAMEA113901967	breeding_line	breeding line	male	USDA germplasm collection		Humulus lupulus		1e-05	0.214499	1e-05	0.785471	1e-05	0.785471
USDA_19058m_3	SAMEA113901968	breeding_line	breeding line	male	USDA germplasm collection		Humulus lupulus		1e-05	0.971707	1e-05	0.028263	1e-05	0.971707
Ahil	SAMEA113901855	Cultivar	Cultivar	female	Hopsteiner on site collection		Humulus lupulus		1e-05	0.519706	1e-05	0.480264	1e-05	0.519706
Alpha_Aroma	SAMEA113901856	Cultivar	Cultivar	female	Hopsteiner on site collection		Humulus lupulus		1e-05	0.392692	1e-05	0.607278	1e-05	0.607278
Apollo	SAMEA113947025	Cultivar	Cultivar	female	Hopsteiner on site collection	USA	Humulus lupulus		1e-05	1e-05	0.059775	0.873637	0.066568	0.873637
Apolon	SAMEA113901858	Cultivar	Cultivar	female	Hopsteiner on site collection	USA	Humulus lupulus		1e-05	0.367321	1e-05	0.632649	1e-05	0.632649
Atlas	SAMEA113901859	Cultivar	Cultivar	female	Hopsteiner on site collection	USA	Humulus lupulus		1e-05	1e-05	1e-05	0.949207	0.050763	0.949207
Bitter_Gold	SAMEA113901860	Cultivar	Cultivar	female	Hopsteiner on site collection	USA	Humulus lupulus		1e-05	0.42011	0.09499	0.441018	0.043872	0.441018
Bramling	SAMEA113901861	Cultivar	Cultivar	female	Hopsteiner on site collection	UK	Humulus lupulus		1.7e-05	0.903845	1e-05	0.031014	0.065114	0.903845
Brewers_Gold	SAMEA113901862	Cultivar	Cultivar	female	Hopsteiner on site collection	UK	Humulus lupulus		1e-05	0.01831	1e-05	0.7375	0.244171	0.7375
Brownville_Nebraska	SAMEA113901863	Cultivar	Cultivar	female	Hopsteiner on site collection	USA	Humulus lupulus		1e-05	1e-05	1e-05	1e-05	0.99996	0.99996
Burlington_006	SAMEA113901864	Cultivar	Cultivar	female	Hopsteiner on site collection		Humulus lupulus		1e-05	1e-05	1e-05	1e-05	0.99996	0.99996
CARN_158_16	SAMEA113901865	Cultivar	Cultivar	female	Hopsteiner on site collection		Humulus lupulus		0.023958	0.441573	1e-05	0.28359	0.250869	0.441573
Cascade	SAMEA113940122	Cultivar	Cultivar	female	Hopsteiner on site collection	USA	Humulus lupulus		1e-05	0.210316	1e-05	0.789654	1e-05	0.789654
Centennial	SAMEA113901867	Cultivar	Cultivar	female	Hopsteiner on site collection	USA	Humulus lupulus		1e-05	0.077302	0.056435	0.781615	0.084638	0.781615
Chelan	SAMEA113901868	Cultivar	Cultivar	female	Hopsteiner on site collection	USA	Humulus lupulus		1e-05	1e-05	1e-05	0.695325	0.304645	0.695325
Chinook	SAMEA113901869	Cultivar	Cultivar	female	Hopsteiner on site collection	USA	Humulus lupulus		1e-05	1e-05	0.102622	0.790453	0.106904	0.790453
Columbia	SAMEA113901870	Cultivar	Cultivar	female	Hopsteiner on site collection	USA	Humulus lupulus		1e-05	0.104782	1e-05	0.647463	0.247735	0.647463
Comet	SAMEA113901871	Cultivar	Cultivar	female	Hopsteiner on site collection	USA	Humulus lupulus		1e-05	0.365396	0.436943	0.197641	1e-05	0.436943
Crystal	SAMEA113901872	Cultivar	Cultivar	female	Hopsteiner on site collection	USA	Humulus lupulus		1e-05	0.279233	1e-05	0.720737	1e-05	0.720737
Eastern_Gold	SAMEA113901777	Cultivar	Cultivar	female	Hopsteiner on site collection		Humulus lupulus		0.0087	0.395772	0.147424	0.431366	0.016737	0.431366
Eroica	SAMEA113901778	Cultivar	Cultivar	female	Hopsteiner on site collection	USA	Humulus lupulus		1e-05	1e-05	0.192244	0.807726	1e-05	0.807726
Galena	SAMEA113901779	Cultivar	Cultivar	female	Hopsteiner on site collection	USA	Humulus lupulus		1e-05	1e-05	1e-05	0.74294	0.25703	0.74294
Glacier	SAMEA113901780	Cultivar	Cultivar	female	Hopsteiner on site collection	USA	Humulus lupulus		1e-05	0.792609	1e-05	0.207361	1e-05	0.792609
Green_Bullet	SAMEA113901781	Cultivar	Cultivar	female	Hopsteiner on site collection	New Zealand	Humulus lupulus		1e-05	0.174661	1e-05	0.778164	0.047155	0.778164
Hallertauer_Gold	SAMEA113901782	Cultivar	Cultivar	female	Hopsteiner on site collection	Germany	Humulus lupulus		1e-05	0.878862	1.3e-05	0.121104	1e-05	0.878862
Hallertauer_Tradition	SAMEA113901783	Cultivar	Cultivar	female	Hopsteiner on site collection	Germany	Humulus lupulus		1e-05	0.87276	1e-05	0.12721	1e-05	0.87276
Hersbrucker_Pure	SAMEA113901784	Cultivar	Cultivar	female	Hopsteiner on site collection	Germany	Humulus lupulus		1e-05	0.873316	1e-05	0.126654	1e-05	0.873316
Horizon	SAMEA113901785	Cultivar	Cultivar	female	Hopsteiner on site collection	USA	Humulus lupulus		1e-05	0.232197	1e-05	0.611025	0.156758	0.611025
Kitamidori	SAMEA113901786	Cultivar	Cultivar	female	Hopsteiner on site collection		Humulus lupulus		1e-05	0.233602	1e-05	0.766368	1e-05	0.766368
Kumir	SAMEA113901787	Cultivar	Cultivar	female	Hopsteiner on site collection		Humulus lupulus		1e-05	0.137396	0.09087	0.771715	1e-05	0.771715
Liberty	SAMEA113901788	Cultivar	Cultivar	female	Hopsteiner on site collection		Humulus lupulus		1e-05	0.99996	1e-05	1e-05	1e-05	0.99996
Magnum	SAMEA113901789	Cultivar	Cultivar	female	Hopsteiner on site collection	Germany	Humulus lupulus		1e-05	0.185889	1e-05	0.618268	0.195823	0.618268
Mapuche	SAMEA113901790	Cultivar	Cultivar	female	Hopsteiner on site collection	Argentina	Humulus lupulus		1e-05	1e-05	0.354535	0.469041	0.176405	0.469041
Marynka	SAMEA113901791	Cultivar	Cultivar	female	Hopsteiner on site collection	Poland	Humulus lupulus		1e-05	0.303378	1e-05	0.696592	1e-05	0.696592
Merkur	SAMEA113901792	Cultivar	Cultivar	female	Hopsteiner on site collection	Germany	Humulus lupulus		1e-05	0.327813	1e-05	0.672157	1e-05	0.672157
Mount_Hood	SAMEA113901793	Cultivar	Cultivar	female	Hopsteiner on site collection	USA	Humulus lupulus		1e-05	0.331117	0.243799	0.081965	0.343109	0.343109
MtRainier	SAMEA113901794	Cultivar	Cultivar	female	Hopsteiner on site collection	USA	Humulus lupulus		1e-05	0.685303	1e-05	0.314667	1e-05	0.685303
Nahuel_1	SAMEA113901795	Cultivar	Cultivar	female	Hopsteiner on site collection	Argentina	Humulus lupulus		1e-05	0.048031	0.428075	0.357651	0.166233	0.428075
Nahuel_2	SAMEA113901796	Cultivar	Cultivar	female	Hopsteiner on site collection	Argentina	Humulus lupulus		1e-05	0.034589	0.454096	0.502145	0.009159	0.502145
Newport	SAMEA113901798	Cultivar	Cultivar	female	Hopsteiner on site collection	USA	Humulus lupulus		1e-05	0.338989	1e-05	0.660981	1e-05	0.660981
Northern_Brewer	SAMEA113901799	Cultivar	Cultivar	female	Hopsteiner on site collection	UK	Humulus lupulus		1e-05	0.083138	1e-05	0.890538	0.026304	0.890538
Nugget	SAMEA113901800	Cultivar	Cultivar	female	Hopsteiner on site collection	USA	Humulus lupulus		1e-05	0.053486	0.134995	0.721129	0.09038	0.721129
Olympic	SAMEA113901801	Cultivar	Cultivar	female	Hopsteiner on site collection	USA	Humulus lupulus		1e-05	1e-05	1e-05	0.740487	0.259483	0.740487
Omega	SAMEA113901802	Cultivar	Cultivar	female	Hopsteiner on site collection		Humulus lupulus		1e-05	0.528206	1e-05	0.471764	1e-05	0.528206
Piedmont	SAMEA113901803	Cultivar	Cultivar	female	Hopsteiner on site collection		Humulus lupulus		1e-05	0.880565	1e-05	0.119405	1e-05	0.880565
Pride_of_Ringwood	SAMEA113901804	Cultivar	Cultivar	female	Hopsteiner on site collection	Australia	Humulus lupulus		1e-05	0.257525	1e-05	0.742445	1e-05	0.742445
Santiam	SAMEA113901805	Cultivar	Cultivar	female	Hopsteiner on site collection	USA	Humulus lupulus		1e-05	0.470104	1e-05	0.529866	1e-05	0.529866
Saphir	SAMEA113901806	Cultivar	Cultivar	female	Hopsteiner on site collection	Germany	Humulus lupulus		1e-05	0.166404	0.053254	0.582676	0.197655	0.582676
Shinshuwasi	SAMEA113901807	Cultivar	Cultivar	female	Hopsteiner on site collection	Japan	Humulus lupulus		1e-05	0.202356	1e-05	0.475525	0.322099	0.475525
Sorachi_Ace	SAMEA113901808	Cultivar	Cultivar	female	Hopsteiner on site collection	Japan	Humulus lupulus		1e-05	0.422586	1e-05	0.576905	0.000488	0.576905
South_Ridge	SAMEA113901809	Cultivar	Cultivar	female	Hopsteiner on site collection		Humulus lupulus		1e-05	0.121184	1e-05	0.565884	0.312912	0.565884
Spalt_Select	SAMEA113901810	Cultivar	Cultivar	female	Hopsteiner on site collection	Germany	Humulus lupulus		1e-05	0.97046	1e-05	0.02951	1e-05	0.97046
Sterling	SAMEA113901811	Cultivar	Cultivar	female	Hopsteiner on site collection	USA	Humulus lupulus		1e-05	0.15225	1e-05	0.84772	1e-05	0.84772
Sticklebract	SAMEA113901812	Cultivar	Cultivar	female	Hopsteiner on site collection		Humulus lupulus		1e-05	0.327762	1e-05	0.672208	1e-05	0.672208
StyrianGolding	SAMEA113901813	Cultivar	Cultivar	female	Hopsteiner on site collection	Slovenia	Humulus lupulus		1e-05	0.421256	1e-05	0.578714	1e-05	0.578714
Summit	SAMEA113901814	Cultivar	Cultivar	female	Hopsteiner on site collection	USA	Humulus lupulus		1e-05	1e-05	0.153465	0.844143	0.002372	0.844143
Sun	SAMEA113901815	Cultivar	Cultivar	female	Hopsteiner on site collection	USA	Humulus lupulus		1e-05	1e-05	1e-05	0.99996	1e-05	0.99996
Super_Alpha	SAMEA113901816	Cultivar	Cultivar	female	Hopsteiner on site collection		Humulus lupulus		1e-05	0.033474	0.08755	0.878956	1e-05	0.878956
Super_Galena	SAMEA113901817	Cultivar	Cultivar	female	Hopsteiner on site collection	USA	Humulus lupulus		1e-05	0.016486	1e-05	0.983484	1e-05	0.983484
Taurus	SAMEA113901818	Cultivar	Cultivar	female	Hopsteiner on site collection	Germany	Humulus lupulus		1e-05	0.168254	1e-05	0.831716	1e-05	0.831716
Teamaker	SAMEA113901819	Cultivar	Cultivar	female	Hopsteiner on site collection	USA	Humulus lupulus		1e-05	0.119355	1e-05	0.740515	0.14011	0.740515
Toyamidori	SAMEA113901820	Cultivar	Cultivar	female	Hopsteiner on site collection	Japan	Humulus lupulus		1e-05	0.17112	0.170175	0.626716	0.031979	0.626716
Traful	SAMEA113901821	Cultivar	Cultivar	female	Hopsteiner on site collection	Argentina	Humulus lupulus		1e-05	0.134863	0.356385	0.435425	0.073317	0.435425
Ultra	SAMEA113901822	Cultivar	Cultivar	female	Hopsteiner on site collection	USA	Humulus lupulus		1e-05	0.800728	1e-05	0.146137	0.053115	0.800728
Vangaurd	SAMEA113901823	Cultivar	Cultivar	female	Hopsteiner on site collection	USA	Humulus lupulus		1e-05	0.77016	1e-05	0.22981	1e-05	0.77016
Victoria	SAMEA113901824	Cultivar	Cultivar	female	Hopsteiner on site collection	Australia	Humulus lupulus		1e-05	0.108432	1e-05	0.812541	0.079007	0.812541
Willamette	SAMEA113901825	Cultivar	Cultivar	female	Hopsteiner on site collection	USA	Humulus lupulus		1e-05	0.527716	1e-05	0.472254	1e-05	0.527716
Wye_Target	SAMEA113901826	Cultivar	Cultivar	female	Hopsteiner on site collection	UK	Humulus lupulus		1e-05	0.451303	0.113098	0.427794	0.007796	0.451303
Zenith	SAMEA113901827	Cultivar	Cultivar	female	Hopsteiner on site collection	UK	Humulus lupulus		1.5e-05	0.863084	1e-05	0.136881	1e-05	0.863084
Zeus_1	SAMEA113901828	Cultivar	Cultivar	female	Hopsteiner on site collection	USA	Humulus lupulus		1e-05	1e-05	0.237515	0.66014	0.102325	0.66014
Zeus_2	SAMEA113901829	Cultivar	Cultivar	female	Hopsteiner on site collection	USA	Humulus lupulus		1e-05	0.042876	0.112767	0.844337	1e-05	0.844337
New_Zealand_Hallertauer	SAMEA113901797	Cultivar	Cultivar	female	Hopsteiner on site collection	New Zealand	Humulus lupulus	triploid	1e-05	0.324773	1e-05	0.675197	1e-05	0.675197
3_Qu_App_13_1	SAMEA113901922	lupuloides	wild collected	unassigned	USDA germplasm collection		Humulus lupulus	lupuloides	0.003329	0.211895	0.038216	0.050524	0.696036	0.696036
3_Qu_App_4_2	SAMEA113901923	lupuloides	wild collected	unassigned	USDA germplasm collection		Humulus lupulus	lupuloides	1e-05	1e-05	1e-05	1e-05	0.99996	0.99996
3_Qu_App_9_2	SAMEA113901924	lupuloides	wild collected	unassigned	USDA germplasm collection		Humulus lupulus	lupuloides	0.041254	0.958716	1e-05	1e-05	1e-05	0.958716
EnderlinN_3_2	SAMEA113901925	lupuloides	wild collected	unassigned	USDA germplasm collection		Humulus lupulus	lupuloides	1e-05	0.041521	0.018558	0.15485	0.785061	0.785061
Logan_W_4E	SAMEA113901926	lupuloides	wild collected	unassigned	USDA germplasm collection		Humulus lupulus	lupuloides	1e-05	1e-05	1e-05	1e-05	0.99996	0.99996
Minot_W_1	SAMEA113901927	lupuloides	wild collected	unassigned	USDA germplasm collection		Humulus lupulus	lupuloides	1e-05	1e-05	1e-05	0.011474	0.988496	0.988496
Oxbow_004	SAMEA113901928	lupuloides	wild collected	unassigned	USDA germplasm collection		Humulus lupulus	lupuloides	1e-05	1e-05	1e-05	1e-05	0.99996	0.99996
Oxbow_005	SAMEA113901929	lupuloides	wild collected	unassigned	USDA germplasm collection		Humulus lupulus	lupuloides	1e-05	1e-05	1e-05	1e-05	0.99996	0.99996
Oxbow_010	SAMEA113901930	lupuloides	wild collected	unassigned	USDA germplasm collection		Humulus lupulus	lupuloides	1e-05	1e-05	1e-05	1e-05	0.99996	0.99996
PipestoneN3_2	SAMEA113901935	lupuloides	wild collected	unassigned	USDA germplasm collection		Humulus lupulus	lupuloides	1e-05	1e-05	1e-05	0.040358	0.959612	0.959612
US_wild_1	SAMEA113901889	lupuloides	wild collected	unassigned	Hopsteiner on site collection		Humulus lupulus	lupuloides	1e-05	1e-05	1e-05	1e-05	0.99996	0.99996
US_wild_14	SAMEA113901892	lupuloides	wild collected	unassigned	Hopsteiner on site collection		Humulus lupulus	lupuloides	1e-05	1e-05	1e-05	1e-05	0.99996	0.99996
US_wild_2	SAMEA113901893	lupuloides	wild collected	unassigned	Hopsteiner on site collection		Humulus lupulus	lupuloides	1e-05	1e-05	1e-05	1e-05	0.99996	0.99996
US_wild_26	SAMEA113901896	lupuloides	wild collected	unassigned	Hopsteiner on site collection		Humulus lupulus	lupuloides	1e-05	1e-05	0.054262	0.113222	0.832496	0.832496
US_wild_27	SAMEA113901897	lupuloides	wild collected	unassigned	Hopsteiner on site collection		Humulus lupulus	lupuloides	1e-05	1e-05	1e-05	1e-05	0.99996	0.99996
US_wild_28	SAMEA113901898	lupuloides	wild collected	unassigned	Hopsteiner on site collection		Humulus lupulus	lupuloides	1e-05	0.99996	1e-05	1e-05	1e-05	0.99996
US_wild_29	SAMEA113901899	lupuloides	wild collected	unassigned	Hopsteiner on site collection		Humulus lupulus	lupuloides	1.1e-05	1e-05	1e-05	1e-05	0.999959	0.999959
US_wild_3	SAMEA113901900	lupuloides	wild collected	unassigned	Hopsteiner on site collection		Humulus lupulus	lupuloides	1e-05	1e-05	1e-05	1e-05	0.99996	0.99996
US_wild_30	SAMEA113901901	lupuloides	wild collected	unassigned	Hopsteiner on site collection		Humulus lupulus	lupuloides	1e-05	1e-05	1e-05	1e-05	0.99996	0.99996
US_wild_31	SAMEA113901902	lupuloides	wild collected	unassigned	Hopsteiner on site collection		Humulus lupulus	lupuloides	1e-05	1e-05	1e-05	1e-05	0.99996	0.99996
US_wild_32	SAMEA113901903	lupuloides	wild collected	unassigned	Hopsteiner on site collection		Humulus lupulus	lupuloides	1e-05	1e-05	1e-05	1e-05	0.99996	0.99996
US_wild_33	SAMEA113901904	lupuloides	wild collected	unassigned	Hopsteiner on site collection		Humulus lupulus	lupuloides	1e-05	1e-05	1e-05	1e-05	0.99996	0.99996
US_wild_34	SAMEA113901905	lupuloides	wild collected	unassigned	Hopsteiner on site collection		Humulus lupulus	lupuloides	1e-05	1e-05	1e-05	1e-05	0.99996	0.99996
US_wild_4	SAMEA113901911	lupuloides	wild collected	unassigned	Hopsteiner on site collection		Humulus lupulus	lupuloides	1e-05	0.003575	1e-05	0.031132	0.965273	0.965273
US_wild_5	SAMEA113901917	lupuloides	wild collected	unassigned	Hopsteiner on site collection		Humulus lupulus	lupuloides	1e-05	1e-05	1e-05	1e-05	0.99996	0.99996
US_wild_6	SAMEA113901918	lupuloides	wild collected	unassigned	Hopsteiner on site collection		Humulus lupulus	lupuloides	0.00924	0.232947	0.036696	0.511445	0.209671	0.511445
White_Earth_006	SAMEA113901956	lupuloides	wild collected	unassigned	USDA germplasm collection		Humulus lupulus	lupuloides	1e-05	1e-05	1e-05	1e-05	0.99996	0.99996
Enderlin_N_1_00	SAMEA113901957	lupuloides	wild collected	unassigned	USDA germplasm collection		Humulus lupulus	lupuloides	1e-05	1e-05	1e-05	1e-05	0.99996	0.99996
Grenfell_N_12_00_1	SAMEA113901958	lupuloides	wild collected	unassigned	USDA germplasm collection		Humulus lupulus	lupuloides	1e-05	1e-05	1.6e-05	1e-05	0.999954	0.999954
Grenfell_N_12_00_2	SAMEA113901959	lupuloides	wild collected	unassigned	USDA germplasm collection		Humulus lupulus	lupuloides	1e-05	1e-05	1e-05	1e-05	0.99996	0.99996
EU_feral_10	SAMEA113901831	lupulus	Feral	unassigned	Hopsteiner on site collection		Humulus lupulus	lupulus	1.5e-05	0.999955	1e-05	1e-05	1e-05	0.999955
EU_feral_11	SAMEA113901832	lupulus	Feral	unassigned	Hopsteiner on site collection		Humulus lupulus	lupulus	1e-05	0.99996	1e-05	1e-05	1e-05	0.99996
EU_feral_12	SAMEA113901833	lupulus	Feral	unassigned	Hopsteiner on site collection		Humulus lupulus	lupulus	1e-05	0.99996	1e-05	1e-05	1e-05	0.99996
EU_feral_13	SAMEA113901834	lupulus	Feral	unassigned	Hopsteiner on site collection		Humulus lupulus	lupulus	1e-05	0.999959	1e-05	1.1e-05	1e-05	0.999959
EU_feral_14	SAMEA113901835	lupulus	Feral	unassigned	Hopsteiner on site collection		Humulus lupulus	lupulus	1e-05	0.99996	1e-05	1e-05	1e-05	0.99996
EU_feral_15	SAMEA113901836	lupulus	Feral	unassigned	Hopsteiner on site collection		Humulus lupulus	lupulus	1e-05	0.99996	1e-05	1e-05	1e-05	0.99996
EU_feral_16	SAMEA113901837	lupulus	Feral	unassigned	Hopsteiner on site collection		Humulus lupulus	lupulus	1e-05	0.99996	1e-05	1e-05	1e-05	0.99996
EU_feral_17	SAMEA113901838	lupulus	Feral	unassigned	Hopsteiner on site collection		Humulus lupulus	lupulus	1e-05	0.99996	1e-05	1e-05	1e-05	0.99996
EU_feral_18	SAMEA113901839	lupulus	Feral	unassigned	Hopsteiner on site collection		Humulus lupulus	lupulus	1e-05	0.99996	1e-05	1e-05	1e-05	0.99996
EU_feral_19	SAMEA113901840	lupulus	Feral	unassigned	Hopsteiner on site collection		Humulus lupulus	lupulus	1e-05	0.99996	1e-05	1e-05	1e-05	0.99996
EU_feral_2	SAMEA113901841	lupulus	Feral	unassigned	Hopsteiner on site collection		Humulus lupulus	lupulus	1e-05	0.99996	1e-05	1e-05	1e-05	0.99996
EU_feral_20	SAMEA113901842	lupulus	Feral	unassigned	Hopsteiner on site collection		Humulus lupulus	lupulus	1e-05	0.99996	1e-05	1e-05	1e-05	0.99996
EU_feral_21	SAMEA113901843	lupulus	Feral	unassigned	Hopsteiner on site collection		Humulus lupulus	lupulus	1e-05	0.999958	1e-05	1.2e-05	1e-05	0.999958
EU_feral_22	SAMEA113901844	lupulus	Feral	unassigned	Hopsteiner on site collection		Humulus lupulus	lupulus	1e-05	0.99996	1e-05	1e-05	1e-05	0.99996
EU_feral_23	SAMEA113901845	lupulus	Feral	unassigned	Hopsteiner on site collection		Humulus lupulus	lupulus	1.1e-05	0.999959	1e-05	1e-05	1e-05	0.999959
EU_feral_24	SAMEA113901846	lupulus	Feral	unassigned	Hopsteiner on site collection		Humulus lupulus	lupulus	1e-05	0.99996	1e-05	1e-05	1e-05	0.99996
EU_feral_25	SAMEA113901847	lupulus	Feral	unassigned	Hopsteiner on site collection		Humulus lupulus	lupulus	1e-05	0.99996	1e-05	1e-05	1e-05	0.99996
EU_feral_26	SAMEA113901848	lupulus	Feral	unassigned	Hopsteiner on site collection		Humulus lupulus	lupulus	1e-05	0.99996	1e-05	1e-05	1e-05	0.99996
EU_feral_3	SAMEA113901849	lupulus	Feral	unassigned	Hopsteiner on site collection		Humulus lupulus	lupulus	1e-05	0.99996	1e-05	1e-05	1e-05	0.99996
EU_feral_5	SAMEA113901850	lupulus	Feral	unassigned	Hopsteiner on site collection		Humulus lupulus	lupulus	1.2e-05	0.999958	1e-05	1e-05	1e-05	0.999958
EU_feral_6	SAMEA113901851	lupulus	Feral	unassigned	Hopsteiner on site collection		Humulus lupulus	lupulus	1.3e-05	0.999957	1e-05	1e-05	1e-05	0.999957
EU_feral_7	SAMEA113901852	lupulus	Feral	unassigned	Hopsteiner on site collection		Humulus lupulus	lupulus	1e-05	0.999956	1e-05	1.4e-05	1e-05	0.999956
EU_feral_8	SAMEA113901853	lupulus	Feral	unassigned	Hopsteiner on site collection		Humulus lupulus	lupulus	1e-05	0.99996	1e-05	1e-05	1e-05	0.99996
EU_feral_9	SAMEA113901854	lupulus	Feral	unassigned	Hopsteiner on site collection		Humulus lupulus	lupulus	1e-05	0.99996	1e-05	1e-05	1e-05	0.99996
WeitMoos_10176	SAMEA113901954	lupulus	Feral	unassigned	Hopsteiner on site collection		Humulus lupulus	lupulus	1e-05	0.99996	1e-05	1e-05	1e-05	0.99996
WeitMoos_101767	SAMEA113901955	lupulus	Feral	unassigned	Hopsteiner on site collection		Humulus lupulus	lupulus	1e-05	0.99996	1e-05	1e-05	1e-05	0.99996
WeitMoos_10176_1	SAMEA113901969	lupulus	Feral	unassigned	Hopsteiner on site collection		Humulus lupulus	lupulus	1e-05	0.99996	1e-05	1e-05	1e-05	0.99996
WeitMoos_10176_2	SAMEA113901970	lupulus	Feral	unassigned	Hopsteiner on site collection		Humulus lupulus	lupulus	1e-05	0.99996	1e-05	1e-05	1e-05	0.99996
Cluster	SAMEA113597963	lupulus	Landrace	female	Hopsteiner on site collection	USA	Humulus lupulus	lupulus	1e-05	0.096375	1e-05	0.676983	0.226622	0.676983
Fuggle	SAMEA113597964	lupulus	Landrace	female	Hopsteiner on site collection	UK	Humulus lupulus	lupulus	1e-05	0.704491	1e-05	0.295479	1e-05	0.704491
Hallertauer_Mittelfrueh	SAMEA113597965	lupulus	Landrace	female	Hopsteiner on site collection	Germany	Humulus lupulus	lupulus	1e-05	0.296967	1e-05	0.679593	0.023421	0.679593
Kent_Golding	SAMEA113901873	lupulus	Landrace	female	Hopsteiner on site collection	UK	Humulus lupulus	lupulus	1e-05	0.99996	1e-05	1e-05	1e-05	0.99996
Saaz	SAMEA113901830	lupulus	Landrace	female	Hopsteiner on site collection	Czech Republic	Humulus lupulus	lupulus	1e-05	0.99996	1e-05	1e-05	1e-05	0.99996
ME_wild_1		lupulus	wild collected	unassigned	Hopsteiner on site collection		Humulus lupulus	lupulus	0.99996	1e-05	1e-05	1e-05	1e-05	0.99996
ME_wild_10		lupulus	wild collected	unassigned	Hopsteiner on site collection		Humulus lupulus	lupulus	0.934361	0.065609	1e-05	1e-05	1e-05	0.934361
ME_wild_11		lupulus	wild collected	unassigned	Hopsteiner on site collection		Humulus lupulus	lupulus	0.855825	0.093418	1e-05	0.050737	1e-05	0.855825
ME_wild_12		lupulus	wild collected	unassigned	Hopsteiner on site collection		Humulus lupulus	lupulus	0.99996	1e-05	1e-05	1e-05	1e-05	0.99996
ME_wild_13		lupulus	wild collected	unassigned	Hopsteiner on site collection		Humulus lupulus	lupulus	0.999957	1.3e-05	1e-05	1e-05	1e-05	0.999957
ME_wild_14		lupulus	wild collected	unassigned	Hopsteiner on site collection		Humulus lupulus	lupulus	0.99996	1e-05	1e-05	1e-05	1e-05	0.99996
ME_wild_15		lupulus	wild collected	unassigned	Hopsteiner on site collection		Humulus lupulus	lupulus	0.903155	0.096815	1e-05	1e-05	1e-05	0.903155
ME_wild_16		lupulus	wild collected	unassigned	Hopsteiner on site collection		Humulus lupulus	lupulus	0.323109	1e-05	0.132174	0.513247	0.03146	0.513247
ME_wild_17		lupulus	wild collected	unassigned	Hopsteiner on site collection		Humulus lupulus	lupulus	0.99996	1e-05	1e-05	1e-05	1e-05	0.99996
ME_wild_18		lupulus	wild collected	unassigned	Hopsteiner on site collection		Humulus lupulus	lupulus	0.874835	0.058323	1e-05	0.05591	0.010923	0.874835
ME_wild_19		lupulus	wild collected	unassigned	Hopsteiner on site collection		Humulus lupulus	lupulus	0.501784	0.094943	1e-05	0.403253	1e-05	0.501784
ME_wild_2		lupulus	wild collected	unassigned	Hopsteiner on site collection		Humulus lupulus	lupulus	0.903227	0.096743	1e-05	1e-05	1e-05	0.903227
ME_wild_20		lupulus	wild collected	unassigned	Hopsteiner on site collection		Humulus lupulus	lupulus	0.99996	1e-05	1e-05	1e-05	1e-05	0.99996
ME_wild_21		lupulus	wild collected	unassigned	Hopsteiner on site collection		Humulus lupulus	lupulus	0.999958	1.2e-05	1e-05	1e-05	1e-05	0.999958
ME_wild_22		lupulus	wild collected	unassigned	Hopsteiner on site collection		Humulus lupulus	lupulus	0.682365	0.058011	0.105111	0.154502	1e-05	0.682365
ME_wild_23		lupulus	wild collected	unassigned	Hopsteiner on site collection		Humulus lupulus	lupulus	0.99996	1e-05	1e-05	1e-05	1e-05	0.99996
ME_wild_24		lupulus	wild collected	unassigned	Hopsteiner on site collection		Humulus lupulus	lupulus	0.999959	1e-05	1e-05	1.1e-05	1e-05	0.999959
ME_wild_25		lupulus	wild collected	unassigned	Hopsteiner on site collection		Humulus lupulus	lupulus	0.99996	1e-05	1e-05	1e-05	1e-05	0.99996
ME_wild_26		lupulus	wild collected	unassigned	Hopsteiner on site collection		Humulus lupulus	lupulus	0.99996	1e-05	1e-05	1e-05	1e-05	0.99996
ME_wild_27		lupulus	wild collected	unassigned	Hopsteiner on site collection		Humulus lupulus	lupulus	0.99996	1e-05	1e-05	1e-05	1e-05	0.99996
ME_wild_28		lupulus	wild collected	unassigned	Hopsteiner on site collection		Humulus lupulus	lupulus	0.553124	1e-05	0.075132	0.371725	1e-05	0.553124
ME_wild_29		lupulus	wild collected	unassigned	Hopsteiner on site collection		Humulus lupulus	lupulus	0.99996	1e-05	1e-05	1e-05	1e-05	0.99996
ME_wild_3		lupulus	wild collected	unassigned	Hopsteiner on site collection		Humulus lupulus	lupulus	0.99996	1e-05	1e-05	1e-05	1e-05	0.99996
ME_wild_30		lupulus	wild collected	unassigned	Hopsteiner on site collection		Humulus lupulus	lupulus	0.99996	1e-05	1e-05	1e-05	1e-05	0.99996
ME_wild_31		lupulus	wild collected	unassigned	Hopsteiner on site collection		Humulus lupulus	lupulus	1e-05	0.99996	1e-05	1e-05	1e-05	0.99996
ME_wild_32		lupulus	wild collected	unassigned	Hopsteiner on site collection		Humulus lupulus	lupulus	0.038852	0.4969	0.464228	1e-05	1e-05	0.4969
ME_wild_33		lupulus	wild collected	unassigned	Hopsteiner on site collection		Humulus lupulus	lupulus	1e-05	0.99996	1e-05	1e-05	1e-05	0.99996
ME_wild_34		lupulus	wild collected	unassigned	Hopsteiner on site collection		Humulus lupulus	lupulus	1e-05	0.99996	1e-05	1e-05	1e-05	0.99996
ME_wild_36		lupulus	wild collected	unassigned	Hopsteiner on site collection		Humulus lupulus	lupulus	0.052922	0.947048	1e-05	1e-05	1e-05	0.947048
ME_wild_37		lupulus	wild collected	unassigned	Hopsteiner on site collection		Humulus lupulus	lupulus	0.036753	0.963217	1e-05	1e-05	1e-05	0.963217
ME_wild_38		lupulus	wild collected	unassigned	Hopsteiner on site collection		Humulus lupulus	lupulus	0.042065	0.957897	1e-05	1.8e-05	1e-05	0.957897
ME_wild_39		lupulus	wild collected	unassigned	Hopsteiner on site collection		Humulus lupulus	lupulus	0.048959	0.951011	1e-05	1e-05	1e-05	0.951011
ME_wild_4		lupulus	wild collected	unassigned	Hopsteiner on site collection		Humulus lupulus	lupulus	0.908937	0.091033	1e-05	1e-05	1e-05	0.908937
ME_wild_40		lupulus	wild collected	unassigned	Hopsteiner on site collection		Humulus lupulus	lupulus	0.99996	1e-05	1e-05	1e-05	1e-05	0.99996
ME_wild_41		lupulus	wild collected	unassigned	Hopsteiner on site collection		Humulus lupulus	lupulus	0.99996	1e-05	1e-05	1e-05	1e-05	0.99996
ME_wild_42		lupulus	wild collected	unassigned	Hopsteiner on site collection		Humulus lupulus	lupulus	0.99996	1e-05	1e-05	1e-05	1e-05	0.99996
ME_wild_43		lupulus	wild collected	unassigned	Hopsteiner on site collection		Humulus lupulus	lupulus	0.903457	0.096513	1e-05	1e-05	1e-05	0.903457
ME_wild_44		lupulus	wild collected	unassigned	Hopsteiner on site collection		Humulus lupulus	lupulus	0.99996	1e-05	1e-05	1e-05	1e-05	0.99996
ME_wild_45		lupulus	wild collected	unassigned	Hopsteiner on site collection		Humulus lupulus	lupulus	0.933254	0.066716	1e-05	1e-05	1e-05	0.933254
ME_wild_46		lupulus	wild collected	unassigned	Hopsteiner on site collection		Humulus lupulus	lupulus	0.033908	0.966062	1e-05	1e-05	1e-05	0.966062
ME_wild_47		lupulus	wild collected	unassigned	Hopsteiner on site collection		Humulus lupulus	lupulus	0.911158	0.088812	1e-05	1e-05	1e-05	0.911158
ME_wild_5		lupulus	wild collected	unassigned	Hopsteiner on site collection		Humulus lupulus	lupulus	0.99996	1e-05	1e-05	1e-05	1e-05	0.99996
ME_wild_6		lupulus	wild collected	unassigned	Hopsteiner on site collection		Humulus lupulus	lupulus	0.99996	1e-05	1e-05	1e-05	1e-05	0.99996
ME_wild_7		lupulus	wild collected	unassigned	Hopsteiner on site collection		Humulus lupulus	lupulus	0.99996	1e-05	1e-05	1e-05	1e-05	0.99996
ME_wild_8		lupulus	wild collected	unassigned	Hopsteiner on site collection		Humulus lupulus	lupulus	0.914899	0.085071	1e-05	1e-05	1e-05	0.914899
ME_wild_9		lupulus	wild collected	unassigned	Hopsteiner on site collection		Humulus lupulus	lupulus	0.99996	1e-05	1e-05	1e-05	1e-05	0.99996
US_wild_24	SAMEA113901894	lupulus	wild collected	unassigned	Hopsteiner on site collection		Humulus lupulus	lupulus	1e-05	0.250492	1e-05	0.410057	0.339431	0.410057
US_wild_25	SAMEA113901895	lupulus	wild collected	unassigned	Hopsteiner on site collection		Humulus lupulus	lupulus	1e-05	0.18364	1e-05	0.530131	0.286209	0.530131
Neomex_1	SAMEA113901874	neomexicanus	wild collected	unassigned	Hopsteiner on site collection		Humulus lupulus	neomexicanus	1e-05	1e-05	0.941857	0.058113	1e-05	0.941857
Neomex_10	SAMEA113901875	neomexicanus	wild collected	unassigned	Hopsteiner on site collection		Humulus lupulus	neomexicanus	1e-05	1e-05	0.99996	1e-05	1e-05	0.99996
Neomex_11	SAMEA113901876	neomexicanus	wild collected	unassigned	Hopsteiner on site collection		Humulus lupulus	neomexicanus	1e-05	1e-05	0.99996	1e-05	1e-05	0.99996
Neomex_12	SAMEA113901877	neomexicanus	wild collected	unassigned	Hopsteiner on site collection		Humulus lupulus	neomexicanus	1.2e-05	1e-05	0.999958	1e-05	1e-05	0.999958
Neomex_13	SAMEA113901878	neomexicanus	wild collected	unassigned	Hopsteiner on site collection		Humulus lupulus	neomexicanus	1e-05	1e-05	0.99996	1e-05	1e-05	0.99996
Neomex_14	SAMEA113901879	neomexicanus	wild collected	unassigned	Hopsteiner on site collection		Humulus lupulus	neomexicanus	1e-05	1e-05	0.957671	0.042299	1e-05	0.957671
Neomex_15	SAMEA113901880	neomexicanus	wild collected	unassigned	Hopsteiner on site collection		Humulus lupulus	neomexicanus	1e-05	1e-05	0.99996	1e-05	1e-05	0.99996
Neomex_2	SAMEA113901881	neomexicanus	wild collected	unassigned	Hopsteiner on site collection		Humulus lupulus	neomexicanus	1e-05	1e-05	0.99996	1e-05	1e-05	0.99996
Neomex_3	SAMEA113901882	neomexicanus	wild collected	unassigned	Hopsteiner on site collection		Humulus lupulus	neomexicanus	1e-05	1e-05	0.968655	0.031315	1e-05	0.968655
Neomex_4	SAMEA113901883	neomexicanus	wild collected	unassigned	Hopsteiner on site collection		Humulus lupulus	neomexicanus	1e-05	1e-05	0.99996	1e-05	1e-05	0.99996
Neomex_5	SAMEA113901884	neomexicanus	wild collected	unassigned	Hopsteiner on site collection		Humulus lupulus	neomexicanus	1e-05	1e-05	0.99996	1e-05	1e-05	0.99996
Neomex_6	SAMEA113901885	neomexicanus	wild collected	unassigned	Hopsteiner on site collection		Humulus lupulus	neomexicanus	1e-05	1e-05	0.970363	0.029607	1e-05	0.970363
Neomex_7	SAMEA113901886	neomexicanus	wild collected	unassigned	Hopsteiner on site collection		Humulus lupulus	neomexicanus	1e-05	1e-05	0.99996	1e-05	1e-05	0.99996
Neomex_8	SAMEA113901887	neomexicanus	wild collected	unassigned	Hopsteiner on site collection		Humulus lupulus	neomexicanus	1e-05	1e-05	0.99996	1e-05	1e-05	0.99996
Neomex_9	SAMEA113901888	neomexicanus	wild collected	unassigned	Hopsteiner on site collection		Humulus lupulus	neomexicanus	1e-05	1e-05	0.99996	1e-05	1e-05	0.99996
Pecos_1	SAMEA113901931	neomexicanus	wild collected	female	USDA germplasm collection		Humulus lupulus	neomexicanus	1e-05	1e-05	0.976197	1e-05	0.023773	0.976197
Pecos_1male	SAMEA113901932	neomexicanus	wild collected	male	USDA germplasm collection		Humulus lupulus	neomexicanus	1e-05	0.027917	0.868296	0.010672	0.093106	0.868296
Pecos_2	SAMEA113901933	neomexicanus	wild collected	female	USDA germplasm collection		Humulus lupulus	neomexicanus	1e-05	1e-05	0.988225	1e-05	0.011745	0.988225
Pecos_OCJ56	SAMEA113901934	neomexicanus	wild collected	unassigned	USDA germplasm collection		Humulus lupulus	neomexicanus	1e-05	1e-05	0.898776	1e-05	0.101194	0.898776
US_wild_11	SAMEA113901890	neomexicanus	wild collected	unassigned	Hopsteiner on site collection		Humulus lupulus	neomexicanus	1e-05	1e-05	0.99996	1e-05	1e-05	0.99996
US_wild_13	SAMEA113901891	neomexicanus	wild collected	unassigned	Hopsteiner on site collection		Humulus lupulus	neomexicanus	1e-05	0.800201	1e-05	0.177806	0.021972	0.800201
US_wild_35	SAMEA113901906	neomexicanus	wild collected	female	Hopsteiner on site collection		Humulus lupulus	neomexicanus	1e-05	0.012917	0.933217	0.053846	1e-05	0.933217
US_wild_36	SAMEA113901907	neomexicanus	wild collected	female	Hopsteiner on site collection		Humulus lupulus	neomexicanus	1e-05	1e-05	0.99996	1e-05	1e-05	0.99996
US_wild_37	SAMEA113901908	neomexicanus	wild collected	female	Hopsteiner on site collection		Humulus lupulus	neomexicanus	1e-05	1e-05	0.977362	0.022608	1e-05	0.977362
US_wild_38	SAMEA113901909	neomexicanus	wild collected	female	Hopsteiner on site collection		Humulus lupulus	neomexicanus	1e-05	1e-05	0.99996	1e-05	1e-05	0.99996
US_wild_39	SAMEA113901910	neomexicanus	wild collected	female	Hopsteiner on site collection		Humulus lupulus	neomexicanus	1e-05	0.006265	0.464514	0.062705	0.466505	0.466505
US_wild_40	SAMEA113901912	neomexicanus	wild collected	male	Hopsteiner on site collection		Humulus lupulus	neomexicanus	1e-05	1e-05	0.981722	1e-05	0.018248	0.981722
US_wild_41	SAMEA113901913	neomexicanus	wild collected	female	Hopsteiner on site collection		Humulus lupulus	neomexicanus	1e-05	1e-05	0.99996	1e-05	1e-05	0.99996
US_wild_42	SAMEA113901914	neomexicanus	wild collected	male	Hopsteiner on site collection		Humulus lupulus	neomexicanus	1e-05	0.29195	0.218437	0.388192	0.101411	0.388192
US_wild_43	SAMEA113901915	neomexicanus	wild collected	male	Hopsteiner on site collection		Humulus lupulus	neomexicanus	1e-05	1e-05	0.72312	1e-05	0.27685	0.72312
US_wild_44	SAMEA113901916	neomexicanus	wild collected	unassigned	Hopsteiner on site collection		Humulus lupulus	neomexicanus	1e-05	1e-05	0.801255	1e-05	0.198715	0.801255
US_wild_7	SAMEA113901919	neomexicanus	wild collected	unassigned	Hopsteiner on site collection		Humulus lupulus	neomexicanus	1e-05	1e-05	0.97862	1e-05	0.02135	0.97862
US_wild_8	SAMEA113901920	neomexicanus	wild collected	unassigned	Hopsteiner on site collection		Humulus lupulus	neomexicanus	1e-05	1e-05	0.99996	1e-05	1e-05	0.99996
US_wild_9	SAMEA113901921	neomexicanus	wild collected	unassigned	Hopsteiner on site collection		Humulus lupulus	neomexicanus	1e-05	1e-05	0.99996	1e-05	1e-05	0.99996
Neomex_16_1	SAMEA113901960	neomexicanus	wild collected	unassigned	Hopsteiner on site collection		Humulus lupulus	neomexicanus	1e-05	1e-05	0.99996	1e-05	1e-05	0.99996
Neomex_16_2	SAMEA113901961	neomexicanus	wild collected	unassigned	Hopsteiner on site collection		Humulus lupulus	neomexicanus	1e-05	1e-05	0.99996	1e-05	1e-05	0.99996
Neomex_16_3	SAMEA113901962	neomexicanus	wild collected	unassigned	Hopsteiner on site collection		Humulus lupulus	neomexicanus	1e-05	1e-05	0.99996	1e-05	1e-05	0.99996
Neomex_16_4	SAMEA113901963	neomexicanus	wild collected	unassigned	Hopsteiner on site collection		Humulus lupulus	neomexicanus	1e-05	1e-05	0.99996	1e-05	1e-05	0.99996
Neomex_16_5	SAMEA113901964	neomexicanus	wild collected	unassigned	Hopsteiner on site collection		Humulus lupulus	neomexicanus	1e-05	1e-05	0.99996	1e-05	1e-05	0.99996
Neomex_16_6	SAMEA113901965	neomexicanus	wild collected	unassigned	Hopsteiner on site collection		Humulus lupulus	neomexicanus	1e-05	1e-05	0.99996	1e-05	1e-05	0.99996
