# Supplementary material for: Extensive variation between chromosomes of North American and European hop
Source: Nat Commun. 2026 May 27;17:4110. doi: 10.1038/s41467-026-72379-8 (PMC13216280; doi:10.1038/s41467-026-72379-8)
Supplement: Supplementary file 6 — Supplementary Data 3 [file 41467_2026_72379_MOESM6_ESM.xlsx]

## Sheet: Sheet1
Statistic of read aligned to the phase2 of Apollo assembly for samples used in population genomics study.
This table summerizes the results of read aligned to phase2 of haplotype resolved genome assembly of hop cv. Apollo for the individual samples used for population genomic studies.
sample	all	mapped	q10	q20	q30	q40	q50	q60	q20(%)
3_Qu_App_13_1	5575537	5111716	2998818	2661387	2300851	1937176	1513367	839627	52.06
3_Qu_App_4_2	3682498	3330764	2055421	1817993	1549091	1270202	910399	398394	54.58
3_Qu_App_9_2	4351373	4159796	3311298	3144355	2920803	2642687	2249451	1367308	75.59
Ahil	2068164	1910896	1221636	1129575	1027011	922374	824927	736488	59.11
Alpha_Aroma	909565	850264	588003	546671	498781	445156	397344	348066	64.29
Apollo	1649636	1545986	1023772	951048	873732	784473	704864	631059	61.52
Apolon	1776045	1694656	985122	886131	786682	675357	584134	496771	52.29
Atlas	965090	894309	557872	515236	464013	408442	364036	320846	57.61
Bitter_Gold	6972025	6591613	4352578	4052550	3703144	3311910	2986137	2656799	61.48
Bramling	1578788	1511581	942060	855534	755559	656879	572804	491777	56.6
Brewers_Gold	1460335	1374273	821361	754284	681720	599938	536668	471982	54.89
Brownville_Nebraska	2703362	2438620	1068383	898238	768680	572742	466178	385449	36.83
Burlington_006	3745758	3270718	1417056	1190240	1014823	785918	643665	530910	36.39
CARN_158_16	2963934	2747387	2028513	1886228	1712771	1510761	1187760	603278	68.66
Cascade_gbs	4666090	4408296	2974153	2776481	2544943	2271788	2044447	1822924	62.98
Centennial	6585742	6216537	3740440	3385703	3011458	2599711	2268385	1947463	54.46
Chelan	1127423	1059954	614600	563112	510065	452642	399812	353358	53.13
Chinook	12971190	11818245	6768600	6022180	5248568	4374556	3724641	3130437	50.96
Cluster	552263	515766	312212	286703	259589	231783	204419	180315	55.59
Columbia	1628015	1521757	914981	841273	765241	684397	611086	543452	55.28
Comet	5774808	5521098	3409669	3060460	2791518	2571060	2327141	2157505	55.43
Crystal	3795994	1902201	1276276	1163251	1033437	866996	749757	637823	61.15
Eastern_Gold	2626621	2475600	1603482	1489115	1360448	1219947	1083849	961471	60.15
Enderlin_N_1_00	5212400	5010480	2603403	2361656	2140428	1945538	1669452	1478894	47.13
EnderlinN_3_2	2804666	2556309	1072944	880787	714915	571757	437927	280240	34.46
Eroica	2952406	2787667	1677469	1544039	1397976	1252684	1126190	997253	55.39
EU_feral_10	6688204	6601137	4752539	4540299	4295821	4052071	3705469	3426875	68.78
EU_feral_11	4890344	4790973	3501447	3355585	3179045	3005780	2789708	2593458	70.04
EU_feral_12	8084704	7562880	5697411	5469171	5213697	4938301	4605247	4293509	72.32
EU_feral_13	5634214	3863492	2961864	2857842	2731990	2603388	2452435	2308658	73.97
EU_feral_14	4848895	4625829	3418759	3274410	3009161	2815953	2536172	2291447	70.79
EU_feral_15	9319516	8591098	6154337	5867837	5543401	5218310	4713572	4335731	68.3
EU_feral_16	3754453	3607819	2610566	2499922	2366666	2238110	2065839	1914077	69.29
EU_feral_17	6853859	6763033	4901711	4692760	4422106	4165002	3780943	3496388	69.39
EU_feral_18	7048676	6934551	5051816	4848513	4603085	4349332	4017222	3732669	69.92
EU_feral_19	6348383	6144994	4623033	4425904	4214527	3985119	3660001	3385354	72.02
EU_feral_2	5749787	5451176	4092165	3934006	3740049	3539848	3310526	3082472	72.17
EU_feral_20	4091699	3530040	2591518	2421195	2205357	1958758	1567941	849775	68.59
EU_feral_21	3107049	3054339	2251033	2156362	2046825	1937064	1781423	1653731	70.6
EU_feral_22	6939858	6769320	5238406	5047311	4829916	4596674	4346708	4087675	74.56
EU_feral_23	7338122	6655698	5116533	4924966	4702412	4464544	4206715	3939834	74
EU_feral_24	7392516	7269528	5430763	5201174	4950029	4682498	4361788	4065235	71.55
EU_feral_25	7176869	6907681	5169840	4952173	4710622	4454108	4106889	3802132	71.69
EU_feral_26	9174218	9005930	6734854	6459022	6144106	5811683	5435864	5060202	71.72
EU_feral_3	6488374	6386664	4636284	4431423	4194507	3953314	3633929	3369088	69.39
EU_feral_5	4689801	4621348	3422068	3286342	3116276	2953584	2725136	2538086	71.11
EU_feral_6	4968202	4862624	3719950	3583881	3422405	3254897	3064088	2876701	73.7
EU_feral_7	8027266	7919549	5795675	5545213	5269028	4988840	4582814	4252222	70.02
EU_feral_8	4038337	2946238	2280071	2203739	2102227	2000929	1874168	1751399	74.8
EU_feral_9	7154301	7059781	5056557	4836691	4561341	4296398	3920482	3626814	68.51
Fuggle	2503695	2377412	1686933	1585545	1457182	1320584	1189599	1067325	66.69
Galena	1187300	1118610	625590	562635	499972	429449	370946	317565	50.3
Glacier	1302620	1241769	777494	705442	631338	541795	472443	405361	56.81
Green_Bullet	1439176	1350658	871631	810013	738904	658059	593607	527011	59.97
Grenfell_N_12_00_1	7657151	7483584	3741213	3380689	3049270	2776380	2443557	2178941	45.17
Grenfell_N_12_00_2	3123581	3042915	1546936	1406054	1268636	1157864	1004139	893414	46.21
Hallertauer_Gold	2715704	2565344	1783876	1671790	1541140	1392379	1257472	1132380	65.17
Hallertauer_Mittelfrueh	8419998	7938202	5333555	4978904	4569072	4112752	3702702	3299325	62.72
Hallertauer_Tradition	2480336	2356058	1666735	1566091	1437767	1306575	1170628	1048746	66.47
Hersbrucker_Pure	1805784	1720433	1111557	1014068	909840	785524	688728	592048	58.94
Horizon	8188944	7072600	4532765	4237824	3895863	3519558	3186260	2876624	59.92
Kent_Golding	1176505	1116768	781814	722508	646076	568055	500248	433671	64.7
Kitamidori	14412716	13540721	9162199	8554743	7850092	7083147	6397684	5729843	63.18
Kumir	12211184	11494254	7518965	6997263	6401923	5757653	5188251	4621123	60.88
Liberty	1883783	1784952	1254243	1175760	1079579	957330	864227	766740	65.87
Logan_W_4E	1355228	1215029	478639	398272	325601	262667	215668	177117	32.78
Magnum	11182664	10403446	6665710	6182985	5643897	5064077	4550756	4046339	59.43
Mapuche	3457659	3336803	1794100	1637501	1473866	1305994	1170828	1039512	49.07
Marynka	1490044	1418921	921110	856061	783278	703499	625470	554435	60.33
ME_wild_1	6706858	6330800	4521451	4204540	3821458	3376352	2813067	1721652	66.41
ME_wild_10	4022556	3069753	2199370	2044608	1847657	1622519	1336633	813116	66.6
ME_wild_11	2733089	2511078	1577134	1427091	1259199	1083248	877577	566170	56.83
ME_wild_12	3263648	3029668	1930976	1748500	1549631	1338423	1099329	730902	57.71
ME_wild_13	2953009	2137381	1533013	1422920	1283760	1121541	919349	552625	66.57
ME_wild_14	3524211	2595940	1835401	1699591	1523132	1325528	1084312	653294	65.47
ME_wild_15	3879223	2825938	1910084	1746765	1545422	1326526	1035956	575616	61.81
ME_wild_16	2793487	2640836	1644776	1490793	1322490	1143917	940492	623963	56.45
ME_wild_17	11666181	9843270	6527890	5995898	5340896	4649581	3834531	2361220	60.91
ME_wild_18	3232394	2582218	1738994	1594460	1415585	1220874	952706	520414	61.75
ME_wild_19	4204781	3959440	2757318	2553084	2306556	2021100	1676248	1052812	64.48
ME_wild_2	3803022	3554989	2855282	2681327	2433677	2132955	1630635	765592	75.42
ME_wild_20	2525725	2387908	1523647	1380239	1223344	1055980	855855	553064	57.8
ME_wild_21	4912008	4594386	3806569	3597865	3290009	2914478	2252167	1038157	78.31
ME_wild_22	3551727	3200358	2556294	2399398	2178343	1911287	1466649	689496	74.97
ME_wild_23	11400559	9082115	6837307	6389254	5807632	5112681	4153041	2366319	70.35
ME_wild_24	2122699	1985383	1541520	1440370	1301204	1138285	878450	436926	72.55
ME_wild_25	9345874	8505350	6858548	6459707	5888320	5199276	4090410	2023259	75.95
ME_wild_26	3479661	3216002	2548958	2401684	2203864	1953054	1607922	923072	74.68
ME_wild_27	4298457	3867364	2829858	2637503	2396026	2108301	1741435	1056555	68.2
ME_wild_28	6835810	5985485	4473660	4191784	3840298	3412072	2882599	1870810	70.03
ME_wild_29	5492109	5047727	3823215	3588986	3294123	2933541	2441687	1459910	71.1
ME_wild_3	4030107	3685589	2687290	2513033	2300582	2048671	1724070	1065604	68.19
ME_wild_30	3095655	2089966	1435047	1323068	1189003	1032112	844269	515042	63.31
ME_wild_31	5688774	4927893	4031049	3814626	3492485	3105982	2499860	1290343	77.41
ME_wild_32	2950572	2853375	2157382	2024337	1841699	1637638	1304025	678262	70.95
ME_wild_33	5800164	5499632	3840142	3543946	3183459	2772544	2241839	1250357	64.44
ME_wild_34	5229147	5038075	3935599	3722208	3431172	3090406	2559604	1407505	73.88
ME_wild_36	6442418	6231847	4877945	4608629	4241460	3815251	3152848	1751206	73.95
ME_wild_37	5658121	4937944	3663624	3434103	3138470	2798469	2307741	1322612	69.55
ME_wild_38	3243312	3074511	2375582	2244917	2075139	1862569	1574384	938735	73.02
ME_wild_39	3988105	3775083	2752333	2567108	2333123	2065342	1650468	897132	68
ME_wild_4	2661072	2558976	1561340	1410344	1241822	1064237	858684	547237	55.11
ME_wild_40	2435029	2301113	1409529	1270067	1117833	956520	769045	495028	55.19
ME_wild_41	3538647	3079879	2175335	2004249	1771626	1531213	1190322	632948	65.08
ME_wild_42	3626167	2830581	1992874	1834948	1626506	1403943	1090568	580419	64.83
ME_wild_43	3608525	2837965	1983846	1832301	1637531	1425479	1148060	661234	64.56
ME_wild_44	2853722	2631604	1670698	1520357	1357422	1183405	988472	680302	57.77
ME_wild_45	4229867	3069936	2174175	2006132	1786584	1549655	1240455	703753	65.35
ME_wild_46	2630245	2516071	1585109	1432696	1261916	1080522	866232	547728	56.94
ME_wild_47	3683451	2839186	2106679	1975799	1808871	1611796	1374640	898455	69.59
ME_wild_5	2934753	2239059	1503455	1382335	1236538	1073397	877570	539186	61.74
ME_wild_6	3700956	2161786	1507606	1391990	1247467	1085276	869639	491264	64.39
ME_wild_7	2686851	2056213	1404528	1296694	1169431	1021603	849378	550543	63.06
ME_wild_8	1739641	1647601	1003754	908016	804553	693748	571346	385037	55.11
ME_wild_9	3090674	2353727	1690160	1560604	1395086	1207763	943256	510538	66.3
Merkur	1656135	1556746	1040897	969671	884405	794487	704590	625412	62.29
Minot_W_1	744528	670943	294892	250951	214691	159929	127405	102976	37.4
Mount_Hood	5690698	5136237	2550183	2215459	1909991	1510650	1265327	1055311	43.13
MtRainier	2574304	2469977	1752651	1629577	1478181	1307659	1076833	646603	65.98
Nahuel_1	3225267	3097158	1757544	1617636	1445586	1257741	1124462	993165	52.23
Nahuel_2	2796906	2691832	1542446	1424322	1292091	1146948	1035518	924205	52.91
Neomex_1	77601465	64061117	40380970	36074714	31183210	25899460	19456615	9966306	56.31
Neomex_10	457970	357837	170186	143410	118815	95009	70633	37680	40.08
Neomex_11	4184701	3324468	2115017	1882068	1608569	1319988	941148	415990	56.61
Neomex_12	5532094	4881789	2937594	2605867	2246439	1863023	1421875	776329	53.38
Neomex_13	8968746	4179002	2788770	2515750	2197818	1832777	1395759	738781	60.2
Neomex_14	9433181	5945304	4017288	3625367	3150528	2632724	1996315	1036750	60.98
Neomex_15	1368326	1239651	469248	373470	292054	225732	161157	89670	30.13
Neomex_16_1	2769108	2337117	1353014	1185699	1004362	816926	584653	260403	50.73
Neomex_16_2	9506566	7716181	4394334	3872879	3337987	2798233	2198691	1331413	50.19
Neomex_16_3	7161501	5641628	3710437	3336819	2908485	2420795	1844348	977609	59.15
Neomex_16_4	16219963	13223056	8763724	7883160	6827720	5688899	4265039	2112650	59.62
Neomex_16_5	10508461	5577138	3731023	3353293	2892810	2388282	1710272	744357	60.13
Neomex_16_6	31564937	29443258	18400476	16421372	14200578	11778526	8851257	4533559	55.77
Neomex_2	5187622	3229920	2028776	1803082	1538676	1259173	897492	397344	55.82
Neomex_3	2264518	2020648	816073	657334	519297	405385	286747	146928	32.53
Neomex_4	6682890	3831272	2308805	2048516	1750861	1450846	1087098	557797	53.47
Neomex_5	4765823	3497005	2249084	2008836	1718993	1412291	1006809	441849	57.44
Neomex_6	1501368	1342324	615796	510291	419461	336712	252023	133495	38.02
Neomex_7	4735031	3638999	2348214	2098763	1801893	1500103	1111554	536612	57.67
Neomex_8	18911359	12499079	7971734	7123022	6137925	5093045	3792491	1864529	56.99
Neomex_9	5343744	4345911	2828869	2538828	2211007	1836407	1396466	737420	58.42
New_Zealand_Hallertauer	1216468	1140212	805001	754422	692184	627393	568016	511250	66.17
Newport	1086182	1014855	709860	665632	615765	557103	505491	456432	65.59
Northern_Brewer	9543393	8999009	5768960	5344662	4870529	4358160	3886514	3452985	59.39
Nugget	6091541	5579147	3257337	2909459	2557801	2137435	1825704	1540360	52.15
Olympic	1636155	1493288	857668	781624	695255	610043	534848	475178	52.34
Omega	2439781	2270489	1588724	1489469	1369628	1238742	1118031	1005363	65.6
Oxbow_004	2179081	1934676	898871	764451	659299	493794	402052	331669	39.51
Oxbow_005	1831477	1634188	661663	551629	463928	348295	275851	220677	33.76
Oxbow_010	2103781	1884322	759151	633262	532685	399783	315315	252603	33.61
Pecos_1	2460693	2195030	901126	747019	634207	467928	378219	308984	34.03
Pecos_1male	3161953	2817783	1216930	1023663	871502	649640	512969	411537	36.33
Pecos_2	2075501	1832931	855175	729453	621417	451822	352736	281920	39.8
Pecos_OCJ56	1716890	1517039	675068	569144	488304	369075	301355	247616	37.52
Piedmont	3261338	3117839	2140635	2002494	1832941	1648621	1491388	1327019	64.23
PipestoneN3_2	1942194	1754581	664000	525634	411471	316324	227023	125998	29.96
Pride_of_Ringwood	11781723	11077307	7596057	7115357	6555543	5911672	5341763	4792353	64.23
Saaz	792640	752002	519608	485624	443348	386537	345476	304709	64.58
Santiam	3898058	3663064	2518925	2360981	2163324	1960214	1772944	1594575	64.45
Saphir	3699355	3490715	2028800	1830879	1626226	1404449	1225231	1052680	52.45
Shinshuwasi	1788370	1675297	1016077	934636	844422	741752	665354	584170	55.79
Sorachi_Ace	2250308	2080750	1253752	1112031	956789	804871	687960	582100	53.44
South_Ridge	4646049	4292701	2492131	2276685	2056199	1812010	1618998	1420512	53.04
Spalt_Select	2315367	2172054	1550062	1458456	1346558	1213475	1095882	989584	67.15
Sterling	12975369	12199874	8176803	7622316	6989298	6296232	5654528	5044129	62.48
Sticklebract	1105406	1030852	717628	671900	616931	559293	504880	453506	65.18
StyrianGolding	5368300	5021976	3300063	2965477	2633288	2205030	1884783	1594976	59.05
Summit	1617162	1524808	947324	875928	797103	708367	636131	562366	57.45
Sun	1249584	1165400	784484	732092	667971	583904	521949	462893	62.82
Super_Alpha	2983692	2805273	1831142	1702725	1558434	1394720	1256296	1120163	60.7
Super_Galena	1763448	739566	507115	467033	418663	357213	312045	268607	63.15
Taurus	4057732	3798616	2584850	2415657	2220069	2009442	1813424	1628860	63.59
Teamaker	2359960	1271388	820032	745953	640403	532764	457835	386548	58.67
Toyamidori	2703790	2531260	1502202	1376468	1241098	1093582	970566	856897	54.38
Traful	4029844	3831723	2161148	1991404	1809181	1613158	1458997	1305530	51.97
Ultra	4109746	3915482	2623216	2447247	2245879	2028570	1816724	1614784	62.5
US_wild_1	6023255	5523262	3113240	2714663	2322485	1809987	1482500	1226617	49.15
US_wild_11	1485315	1335846	554822	468610	400011	309300	250439	204502	35.08
US_wild_13	3410192	3278499	1741121	1586458	1439341	1318828	1174806	1051638	48.39
US_wild_14	4728750	4621096	3379199	3241537	3080199	2922194	2732265	2556491	70.15
US_wild_2	1652314	1470776	648674	552895	458643	365733	292882	236017	37.59
US_wild_24	2848052	2651201	1569932	1388791	1196783	990928	757083	413738	52.38
US_wild_25	1976560	1806173	1007953	886092	778897	628727	532645	449046	49.06
US_wild_26	4028602	3743103	2186024	1943506	1722516	1377256	1159858	981350	51.92
US_wild_27	2177181	1900738	873988	748136	615065	485813	399579	333510	39.36
US_wild_28	1598048	1446226	675297	579536	500663	377075	302431	244744	40.07
US_wild_29	1842574	1726405	1143277	1022419	909314	753416	646570	549983	59.22
US_wild_3	4013465	3596269	1576984	1336917	1085384	855189	700713	581336	37.18
US_wild_30	1271839	1144512	535689	457627	397887	286312	231699	194454	39.98
US_wild_31	1903416	1700673	702864	591726	501028	375069	295604	236477	34.79
US_wild_32	2274472	2032537	812251	677280	570111	436093	348051	279564	33.32
US_wild_33	2221985	1968317	849968	718538	610809	468360	375774	302003	36.51
US_wild_34	3453582	3060561	1276093	1064210	899081	687435	554210	455574	34.77
US_wild_35	2634207	2388354	989342	832384	668567	520242	410792	331946	34.85
US_wild_36	2116814	1868110	768085	643865	544047	417175	342690	282580	34.47
US_wild_37	1844299	1551151	654124	552517	468792	371127	301617	244983	35.62
US_wild_38	1633631	1467769	574208	476730	387384	311456	255239	210552	32.48
US_wild_39	1793071	1622465	721178	611333	523207	381899	300059	241458	37.68
US_wild_4	1948548	1733925	784727	663571	566658	430177	342801	277318	38.27
US_wild_40	1812156	1609081	781214	675613	589733	439921	362548	303767	41.99
US_wild_41	1658927	1497408	677470	577359	498623	358669	279887	224777	38.56
US_wild_42	2736501	2456819	1103035	932307	806002	609279	498173	413918	37.95
US_wild_43	19931685	18267659	10907865	9738996	8587337	7000042	5944323	5028442	53.31
US_wild_44	1812142	1606553	743262	637696	547463	434938	355559	290623	39.69
US_wild_5	1659904	1484703	652642	552513	475078	351694	286239	239036	37.21
US_wild_6	6348101	5866206	3389852	3031710	2673516	2312532	1897748	1153940	51.68
US_wild_7	3228938	3158010	1648577	1495016	1354637	1233503	1068695	936833	47.34
US_wild_8	4567417	4399417	2289387	2075238	1880155	1711596	1508528	1336242	47.17
US_wild_9	5839211	5677724	2827239	2551345	2298705	2090977	1867287	1671748	44.94
USDA_19058m_1	5660264	5499506	3809427	3630008	3414663	3213534	2935895	2712964	66.01
USDA_19058m_2	856794	768434	533599	499784	457725	408929	359065	320033	65.04
USDA_19058m_3	3568336	3362660	2204007	1992377	1781259	1458860	1253504	1071905	59.25
USDA_19085m	6850031	6743027	4495041	4258430	3988189	3737397	3390254	3121067	63.15
USDA_19173m	7905249	7780592	5119652	4847328	4531694	4242933	3832716	3513924	62.3
USDA_21055	2594319	2435031	1540028	1427001	1303730	1170998	1046372	931337	58.6
USDA_21072m	5131366	5026775	2652995	2424171	2192337	1999729	1749339	1564510	48.23
USDA_21087m	7989656	7884432	5704026	5448368	5150234	4850231	4422649	4086332	69.1
USDA_21090m	6199790	6122190	4409442	4214626	3984860	3757143	3423312	3154451	68.84
USDA_21119m	1820859	1623371	1057917	960208	861527	710801	605137	514146	59.15
USDA_21125	1589385	1479552	900690	804958	680967	558948	474273	403757	54.41
USDA_21127	3869649	3611791	2274500	2051374	1806701	1480612	1253741	1064402	56.8
USDA_21184m	4196036	4124503	2723296	2575661	2412461	2267455	2079477	1923076	62.45
USDA_21368	9109493	8424668	5528370	5008518	4482544	3690013	3163193	2696797	59.45
USDA_21369	2624310	2418538	1503998	1353469	1203780	998818	848725	716641	55.96
USDA_21422m	7241301	6781187	4279684	3946379	3536743	3065489	2661787	2335424	58.2
USDA_21588m	4352937	3872453	2481610	2212460	1897091	1559771	1117987	487893	57.13
USDA_21588n	2621777	2446916	1153903	1015537	891170	761779	654268	561132	41.5
USDA_63015m	4932752	4846410	3157595	2974500	2784557	2601662	2372847	2188271	61.38
USDA_64033m	5980215	5899111	4316430	4135228	3905504	3685117	3372708	3121805	70.1
USDA_65009	6864671	6477796	4324657	4026540	3666890	3299940	2962317	2631759	62.16
Vangaurd	534019	501375	360211	338946	309233	276126	249388	221841	67.6
Victoria	3710132	3576883	2322442	2179913	2016346	1835280	1672653	1508273	60.94
WeitMoos_10176	4268725	3948813	3016596	2912871	2770369	2631043	2443011	2264889	73.77
WeitMoos_10176_1	5337505	5257165	3857518	3692831	3508373	3314855	3044823	2828591	70.24
WeitMoos_10176_2	5652704	5555572	4053521	3884250	3670787	3463174	3159227	2909215	69.92
WeitMoos_101767	4436284	4361874	3177689	3039668	2877096	2713917	2474941	2277103	69.69
White_Earth_006	1789574	1537758	677830	575405	492930	365130	286439	230803	37.42
Willamette	2007269	1910695	1258337	1171263	1067742	959325	866647	771028	61.3
Wye_Target	1560696	1136426	768372	702264	627601	530870	459862	392063	61.8
Zenith	2061383	1560200	1068283	982150	860305	735525	635310	539447	62.95
Zeus_1	624113	565924	278824	240626	205648	166410	138029	112953	42.52
Zeus_2	999706	921012	554989	495159	432505	360678	308887	261003	53.76
Min	457970	357837	170186	143410	118815	95009	70633	37680	29.96
Max	77601465	64061117	40380970	36074714	31183210	25899460	19456615	9966306	78.31
Avegage	4.68399e+06	4.16554e+06	2.71159e+06	2.49771e+06	2.25905e+06	1.99413e+06	1.70483e+06	1.32751e+06	57.6124
