# Supplementary material for: Extensive variation between chromosomes of North American and European hop
Source: Nat Commun. 2026 May 27;17:4110. doi: 10.1038/s41467-026-72379-8 (PMC13216280; doi:10.1038/s41467-026-72379-8)
Supplement: Supplementary file 7 — Supplementary Data 4 [file 41467_2026_72379_MOESM7_ESM.xlsx]

## Sheet: Sheet1
Quantification of bitter acid content and downy mildew resistance within the ApolloXPubM_740 population.
The studied ApolloXPubM_740 population was investigated for absolute bitter acid content using an HPLC-UV/Vis approach. The sample set comprised two seasonal (2018 and 2021) replicates and summarizes the alpha (Co-humulone and N- plus Ad-humulone) and beta (Co-lupulone and N- plus Ad-lupulone) bitter acids as absolutely quantified towards their concentration in mg g⁻¹ dry weight. Total alpha and …
phenotype: bitter acid content															phenotype: downy mildew resistance
Sample_RepID	PlantID	REPLICATE	SEASON	Co_humulone	N_Ad_humulone	Co_lupulone	N_Ad_lupulone	Total Alpha	Total Beta		plant ID	beta acid blup		plant ID	DMR_BLUP		PlantID	alpha_acid_blups
ApolloXPubM_740 -002_1	ApolloXPubM_740 -002	1	2018	2.04435	4.126	0.465434	0.434614	6.17035	0.900048		234_002	1.31532		234_001	2.40852		234_002	6.19639
ApolloXPubM_740 -006_1	ApolloXPubM_740 -006	1	2018	3.52552	9.61885	1.29476	1.11674	13.1444	2.4115		234_003	1.3372		234_002	5.39248		234_003	6.41269
ApolloXPubM_740 -007_1	ApolloXPubM_740 -007	1	2018	1.81803	5.27339	0.589191	0.641738	7.09142	1.23093		234_006	1.52416		234_003	6.5429		234_006	6.82122
ApolloXPubM_740 -009_1	ApolloXPubM_740 -009	1	2018	2.59825	8.25564	0.907474	1.09067	10.8539	1.99814		234_007	1.53756		234_006	2.97151		234_007	6.89166
ApolloXPubM_740 -011_1	ApolloXPubM_740 -011	1	2018	2.81738	8.33101	1.0078	1.06458	11.1484	2.07238		234_009	1.44807		234_007	6.85623		234_009	6.38372
ApolloXPubM_740 -013_1	ApolloXPubM_740 -013	1	2018	3.5255	11.1619	0.933906	0.862386	14.6874	1.79629		234_011	1.46134		234_008	2.85497		234_011	7.18744
ApolloXPubM_740 -016_1	ApolloXPubM_740 -016	1	2018	2.76042	4.64945	0.840118	0.486196	7.40987	1.32631		234_013	1.64893		234_009	5.34026		234_013	7.08765
ApolloXPubM_740 -017_1	ApolloXPubM_740 -017	1	2018	1.30895	3.20925	0.178622	0.236063	4.5182	0.414685		234_014	1.4926		234_011	2.55733		234_014	6.78355
ApolloXPubM_740 -018_1	ApolloXPubM_740 -018	1	2018	1.86967	7.43283	0.717398	0.957965	9.30251	1.67536		234_016	1.33464		234_012	4.84159		234_016	6.32703
ApolloXPubM_740 -021_1	ApolloXPubM_740 -021	1	2018	1.77966	4.91109	0.60555	0.773462	6.69074	1.37901		234_017	1.3394		234_013	1.85762		234_017	6.23132
ApolloXPubM_740 -022_1	ApolloXPubM_740 -022	1	2018	3.18328	6.65288	0.973987	0.786633	9.83616	1.76062		234_018	1.43841		234_014	6.64734		234_018	6.76571
ApolloXPubM_740 -023_1	ApolloXPubM_740 -023	1	2018	1.95914	6.13908	0.669127	0.750254	8.09821	1.41938		234_021	1.36703		234_016	3.92873		234_021	6.31842
ApolloXPubM_740 -027_1	ApolloXPubM_740 -027	1	2018	2.53898	9.72981	0.805258	1.11045	12.2688	1.9157		234_022	1.28261		234_017	7.14602		234_022	6.50332
ApolloXPubM_740 -028_1	ApolloXPubM_740 -028	1	2018	1.82909	5.75487	0.731242	0.858231	7.58396	1.58947		234_023	1.46002		234_018	5.32817		234_023	6.55064
ApolloXPubM_740 -033_1	ApolloXPubM_740 -033	1	2018	1.55492	4.15328	0.146701	0.228849	5.7082	0.375549		234_027	1.50727		234_019	6.33761		234_027	6.86608
ApolloXPubM_740 -037_1	ApolloXPubM_740 -037	1	2018	2.65876	6.45332	0.553694	0.56427	9.11208	1.11796		234_028	1.40363		234_021	5.90325		234_028	6.51903
ApolloXPubM_740 -039_1	ApolloXPubM_740 -039	1	2018	0.703349	2.40298	0.0605965	0.149007	3.10633	0.209603		234_033	1.22159		234_022	4.94603		234_033	6.09683
ApolloXPubM_740 -046_1	ApolloXPubM_740 -046	1	2018	2.54457	8.02839	0.975209	1.25915	10.573	2.23436		234_037	1.31227		234_023	3.96886		234_037	6.96384
ApolloXPubM_740 -047_1	ApolloXPubM_740 -047	1	2018	2.68303	6.53658	0.744068	0.625508	9.21961	1.36958		234_039	1.37986		234_024	2.77047		234_039	6.76183
ApolloXPubM_740 -049_1	ApolloXPubM_740 -049	1	2018	3.16267	7.30516	0.970877	0.791694	10.4678	1.76257		234_041	1.50403		234_026	2.05866		234_041	6.51245
ApolloXPubM_740 -056_1	ApolloXPubM_740 -056	1	2018	2.71756	8.08013	0.829546	1.029	10.7977	1.85855		234_046	1.69934		234_027	5.24791		234_046	7.51201
ApolloXPubM_740 -057_1	ApolloXPubM_740 -057	1	2018	1.32637	4.85162	0.14469	0.320273	6.17799	0.464963		234_047	1.31515		234_028	5.30798		234_047	6.50577
ApolloXPubM_740 -058_1	ApolloXPubM_740 -058	1	2018	0.91985	3.79109	0.278119	0.516238	4.71094	0.794356		234_049	1.42897		234_032	2.70615		234_049	6.59972
ApolloXPubM_740 -059_1	ApolloXPubM_740 -059	1	2018	2.13317	4.90922	0.248752	0.317182	7.04238	0.565934		234_056	1.52084		234_037	5.30798		234_056	7.18337
ApolloXPubM_740 -061_1	ApolloXPubM_740 -061	1	2018	1.69915	6.32453	0.388694	0.519782	8.02369	0.908476		234_057	1.3186		234_039	4.42741		234_057	6.97125
ApolloXPubM_740 -063_1	ApolloXPubM_740 -063	1	2018	2.07618	5.36914	0.82798	0.717747	7.44532	1.54573		234_058	1.29157		234_041	2.91929		234_058	6.55127
ApolloXPubM_740 -067_1	ApolloXPubM_740 -067	1	2018	0.220976	0.950753	0.0154205	0.0205606	1.17173	0.0359811		234_059	1.23207		234_042	6.85623		234_059	6.42187
ApolloXPubM_740 -069_1	ApolloXPubM_740 -069	1	2018	1.93411	7.60497	0.356404	0.520985	9.53908	0.877389		234_061	1.53595		234_046	5.43686		234_061	7.25393
ApolloXPubM_740 -074_1	ApolloXPubM_740 -074	1	2018	2.32854	6.75527	0.717838	0.711277	9.08382	1.42911		234_063	1.30045		234_047	3.98096		234_063	6.30071
ApolloXPubM_740 -076_1	ApolloXPubM_740 -076	1	2018	1.73414	4.80224	0.510316	0.373777	6.53638	0.884092		234_067	1.08586		234_048	2.20748		234_067	6.05572
ApolloXPubM_740 -079_1	ApolloXPubM_740 -079	1	2018	2.59024	7.88577	0.82392	1.06011	10.476	1.88403		234_069	1.52949		234_049	4.60042		234_069	7.44884
ApolloXPubM_740 -083_1	ApolloXPubM_740 -083	1	2018	1.56255	5.01802	0.614575	0.913277	6.58058	1.52785		234_074	1.37355		234_053	6.79616		234_074	6.67903
ApolloXPubM_740 -014_1	ApolloXPubM_740 -014	1	2018	2.4764	7.55494	1.12437	0.918782	10.0313	2.04315		234_076	1.4679		234_056	1.85762		234_076	6.7877
ApolloXPubM_740 -112_1	ApolloXPubM_740 -112	1	2018	2.08687	7.51415	0.958517	1.28428	9.60102	2.24279		234_079	1.50347		234_057	2.16735		234_079	6.89269
ApolloXPubM_740 -215_1	ApolloXPubM_740 -215	1	2018	2.96143	7.75712	1.13869	1.02913	10.7186	2.16781		234_083	1.53238		234_058	4.65264		234_083	6.94759
ApolloXPubM_740 -014_2	ApolloXPubM_740 -014	2	2018	2.23732	6.58026	0.884168	0.756726	8.81758	1.64089		234_084	1.44725		234_059	1.85762		234_084	6.55614
ApolloXPubM_740 -112_2	ApolloXPubM_740 -112	2	2018	1.92415	6.9443	0.867495	1.22369	8.86845	2.09119		234_086	1.33538		234_061	2.50511		234_086	6.78066
ApolloXPubM_740 -215_2	ApolloXPubM_740 -215	2	2018	2.61102	7.10132	1.11129	0.993651	9.71233	2.10495		234_088	1.48486		234_062	2.05866		234_088	7.09259
ApolloXPubM_740 -014_3	ApolloXPubM_740 -014	3	2018	3.41495	9.41108	1.29013	1.18804	12.826	2.47817		234_093	1.36646		234_063	3.28124		234_093	6.98802
ApolloXPubM_740 -023_3	ApolloXPubM_740 -023	3	2018	2.15122	4.33534	1.08373	0.668469	6.48657	1.7522		234_096	1.2547		234_067	1.65658		234_096	6.30266
ApolloXPubM_740 -102_3	ApolloXPubM_740 -102	3	2018	2.09502	5.18073	0.816641	0.834905	7.27575	1.65155		234_097	1.31695		234_068	1.65658		234_097	6.40261
ApolloXPubM_740 -112_3	ApolloXPubM_740 -112	3	2018	2.39966	7.3012	1.00084	1.21465	9.70086	2.21549		234_099	1.31601		234_069	5.20354		234_099	6.30016
ApolloXPubM_740 -014_4	ApolloXPubM_740 -014	4	2018	3.62822	9.97804	1.3512	1.31342	13.6063	2.66462		234_100	1.31979		234_071	3.22902		234_100	6.00672
ApolloXPubM_740 -023_4	ApolloXPubM_740 -023	4	2018	1.74162	3.5355	0.760307	0.49889	5.27712	1.2592		234_102	1.46003		234_072	2.35629		234_102	6.07162
ApolloXPubM_740 -112_4	ApolloXPubM_740 -112	4	2018	2.95505	8.81552	1.17863	1.41901	11.7706	2.59764		234_103	1.63468		234_073	4.74924		234_103	7.09219
ApolloXPubM_740 -057_1	ApolloXPubM_740 -057	1	2021	1.99374	6.07081	0.305402	0.490323	8.06456	0.795724		234_105	1.52958		234_074	2.50511		234_105	6.96329
ApolloXPubM_740 -058_1	ApolloXPubM_740 -058	1	2021	2.60559	7.3487	0.304226	0.423944	9.9543	0.72817		234_112	1.55886		234_076	3.38993		234_112	7.08012
ApolloXPubM_740 -059_1	ApolloXPubM_740 -059	1	2021	0.811908	2.97599	0.512499	0.567159	3.7879	1.07966		234_115	1.28334		234_078	3.26915		234_115	6.18122
ApolloXPubM_740 -061_1	ApolloXPubM_740 -061	1	2021	2.9902	9.73035	0.989245	1.15555	12.7205	2.14479		234_116	1.34132		234_079	4.70486		234_116	6.58483
ApolloXPubM_740 -063_1	ApolloXPubM_740 -063	1	2021	1.34817	3.4007	0.0781581	0.162885	4.74887	0.241043		234_117	1.39302		234_082	4.9059		234_117	6.48053
ApolloXPubM_740 -067_1	ApolloXPubM_740 -067	1	2021	1.48193	4.2291	0.102327	0.189919	5.71103	0.292246		234_118	1.29175		234_083	1.65658		234_118	6.25063
ApolloXPubM_740 -069_1	ApolloXPubM_740 -069	1	2021	3.64335	10.6181	1.10521	1.16854	14.2615	2.27376		234_119	1.50745		234_084	3.31352		234_119	6.09568
ApolloXPubM_740 -250_4	ApolloXPubM_740 -250	4	2021	2.77841	8.18891	0.825329	1.05384	10.9673	1.87917		234_123	1.3332		234_086	4.23846		234_123	6.319
ApolloXPubM_740 -261_4	ApolloXPubM_740 -261	4	2021	2.45606	7.53073	0.742639	0.779668	9.98679	1.52231		234_126	1.52139		234_088	4.28644		234_126	6.61712
ApolloXPubM_740 -262_4	ApolloXPubM_740 -262	4	2021	3.74337	6.16444	0.725694	0.555766	9.90781	1.28146		234_127	1.36067		234_091	2.05866		234_127	5.79326
ApolloXPubM_740 -264_4	ApolloXPubM_740 -264	4	2021	2.60469	7.21639	0.678275	0.74266	9.82107	1.42093		234_128	1.4935		234_093	1.85762		234_128	6.61965
ApolloXPubM_740 -268_4	ApolloXPubM_740 -268	4	2021	3.06968	8.2537	0.758119	0.875104	11.3234	1.63322		234_129	1.46888		234_094	2.85497		234_129	6.69345
ApolloXPubM_740 -269_4	ApolloXPubM_740 -269	4	2021	3.97874	8.37939	1.17584	0.939883	12.3581	2.11573		234_131	1.5871		234_096	2.15525		234_131	7.21211
ApolloXPubM_740 -272_4	ApolloXPubM_740 -272	4	2021	2.98568	8.24164	0.515032	0.659769	11.2273	1.1748		234_132	1.4826		234_097	2.36839		234_132	6.35261
ApolloXPubM_740 -273_4	ApolloXPubM_740 -273	4	2021	1.64291	5.61959	0.329403	0.502426	7.2625	0.831829		234_133	1.43054		234_099	1.85762		234_133	7.19604
ApolloXPubM_740 -274_4	ApolloXPubM_740 -274	4	2021	1.76946	7.00271	0.318936	0.534642	8.77217	0.853579		234_134	1.50948		234_100	5.10694		234_134	6.82281
ApolloXPubM_740 -067_1	ApolloXPubM_740 -067	1	2018	0.895295	2.93682	0.334369	0.397248	3.83212	0.731618		234_137	1.59433		234_102	4.70486		234_137	6.96376
ApolloXPubM_740 -127_1	ApolloXPubM_740 -127	1	2018	0.173363	0.467945	0.193981	0.0912466	0.641307	0.285228		234_139	1.37668		234_103	2.85497		234_139	6.41074
ApolloXPubM_740 -238_1	ApolloXPubM_740 -238	1	2018	0.422332	0.887611	0.58864	0.181501	1.30994	0.770142		234_140	1.38635		234_105	6.20089		234_140	6.6675
ApolloXPubM_740 -273_1	ApolloXPubM_740 -273	1	2018	0.476072	1.74381	0.204742	0.246838	2.21988	0.45158		234_142	1.46928		234_107	2.20748		234_142	6.75475
ApolloXPubM_740 -127_2	ApolloXPubM_740 -127	2	2018	0.114822	0.298653	0.081368	0.0475311	0.413475	0.128899		234_143	1.2716		234_109	3.1768		234_143	6.4595
ApolloXPubM_740 -214_2	ApolloXPubM_740 -214	2	2018	0.178364	0.60025	0.0754549	0.0917296	0.778614	0.167184		234_148	1.46498		234_111	4.9059		234_148	6.81078
ApolloXPubM_740 -033_3	ApolloXPubM_740 -033	3	2018	0.28813	0.641859	0.241561	0.184145	0.929989	0.425706		234_151	1.54016		234_113	5.40458		234_151	6.79348
ApolloXPubM_740 -047_3	ApolloXPubM_740 -047	3	2018	0.0993971	0.198531	0.0494919	0.126316	0.297928	0.175808		234_154	1.60568		234_115	2.05866		234_154	6.40005
ApolloXPubM_740 -127_3	ApolloXPubM_740 -127	3	2018	0.376157	0.84133	0.943385	0.387485	1.21749	1.33087		234_158	1.56258		234_116	3.6311		234_158	6.98239
ApolloXPubM_740 -128_3	ApolloXPubM_740 -128	3	2018	0.199543	0.387895	0.163059	0.0586917	0.587438	0.221751		234_159	1.66509		234_117	3.619		234_159	6.61766
ApolloXPubM_740 -172_3	ApolloXPubM_740 -172	3	2018	0.342803	1.0452	0.481718	0.456404	1.388	0.938121		234_161	1.42127		234_118	4.85368		234_161	6.89639
ApolloXPubM_740 -218_3	ApolloXPubM_740 -218	3	2018	0.299716	1.03155	0.50741	0.196802	1.33127	0.704213		234_163	1.46737		234_119	4.51191		234_163	6.17582
ApolloXPubM_740 -221_3	ApolloXPubM_740 -221	3	2018	0.477738	0.925511	0.899186	0.218603	1.40325	1.11779		234_165	1.40955		234_121	3.00379		234_165	6.87823
ApolloXPubM_740 -241_3	ApolloXPubM_740 -241	3	2018	0.310626	1.20434	0.265568	0.266481	1.51497	0.532049		234_166	1.67429		234_122	5.05472		234_166	7.05426
ApolloXPubM_740 -261_3	ApolloXPubM_740 -261	3	2018	0.706476	2.95686	0.0224324	0.254554	3.66333	0.276986		234_170	1.66729		234_123	5.44895		234_170	6.89416
ApolloXPubM_740 -263_3	ApolloXPubM_740 -263	3	2018	0.618675	1.4748	0.654244	0.439283	2.09348	1.09353		234_171	1.4191		234_124	2.20748		234_171	6.64344
ApolloXPubM_740 -016_4	ApolloXPubM_740 -016	4	2018	0.55012	0.937332	0.391351	0.155931	1.48745	0.547282		234_172	1.36931		234_126	3.16045		234_172	6.14244
ApolloXPubM_740 -207_4	ApolloXPubM_740 -207	4	2018	0.165539	0.522067	0.373227	0.280518	0.687606	0.653745		234_174	1.6028		234_127	1.85762		234_174	6.85472
ApolloXPubM_740 -223_4	ApolloXPubM_740 -223	4	2018	0.28337	0.554083	0.320795	0.176959	0.837453	0.497754		234_177	1.49222		234_128	1.8054		234_177	6.8221
ApolloXPubM_740 -013_2	ApolloXPubM_740 -013	2	2021	1.32346	3.16045	0.69201	0.678013	4.4839	1.37002		234_179	1.27542		234_129	2.35629		234_179	6.63096
ApolloXPubM_740 -221_2	ApolloXPubM_740 -221	2	2021	2.49875	5.88686	1.003	0.833512	8.38561	1.83651		234_181	1.55955		234_131	3.22902		234_181	6.67271
ApolloXPubM_740 -013_3	ApolloXPubM_740 -013	3	2021	1.54892	3.60489	0.635295	0.587355	5.15381	1.22265		234_182	1.35713		234_132	5.83894		234_182	7.01045
ApolloXPubM_740 -014_3	ApolloXPubM_740 -014	3	2021	0.931427	2.0653	0.135471	0.168456	2.99672	0.303927		234_186	1.41602		234_133	2.77047		234_186	6.13472
ApolloXPubM_740 -116_3	ApolloXPubM_740 -116	3	2021	0.877553	2.37003	0.0555697	0.100324	3.24758	0.155893		234_187	1.37125		234_134	6.19304		234_187	6.43186
ApolloXPubM_740 -278_3	ApolloXPubM_740 -278	3	2021	1.90741	7.06054	0.352141	0.546583	8.96795	0.898724		234_193	1.43159		234_137	3.48653		234_193	6.96845
ApolloXPubM_740 -003_4	ApolloXPubM_740 -003	4	2021	1.44129	4.25835	0.104002	0.184177	5.69963	0.288179		234_195	1.30517		234_138	7.29483		234_195	6.29406
ApolloXPubM_740 -006_4	ApolloXPubM_740 -006	4	2021	2.76033	7.65287	0.710993	0.753831	10.4132	1.46482		234_196	1.37563		234_139	2.2597		234_196	7.20305
ApolloXPubM_740 -084_1	ApolloXPubM_740 -084	1	2018	1.21052	4.58485	0.527497	0.696318	5.79538	1.22381		234_197	1.42146		234_140	2.60956		234_197	6.50777
ApolloXPubM_740 -086_1	ApolloXPubM_740 -086	1	2018	1.67836	4.95191	0.497398	0.54333	6.63028	1.04073		234_199	1.43852		234_142	3.01588		234_199	6.80592
ApolloXPubM_740 -088_1	ApolloXPubM_740 -088	1	2018	1.7215	4.34798	0.611697	0.628039	6.06948	1.23974		234_203	1.31293		234_143	2.60956		234_203	6.54526
ApolloXPubM_740 -093_1	ApolloXPubM_740 -093	1	2018	1.99431	6.15088	0.73482	0.983335	8.14519	1.71816		234_206	1.51976		234_144	3.55468		234_206	7.42807
ApolloXPubM_740 -096_1	ApolloXPubM_740 -096	1	2018	1.58614	3.94778	0.613276	0.373078	5.53393	0.986354		234_207	1.38403		234_146	5.5413		234_207	6.1243
ApolloXPubM_740 -097_1	ApolloXPubM_740 -097	1	2018	0.912138	2.849	0.372252	0.430266	3.76114	0.802518		234_208	1.66336		234_148	4.07755		234_208	6.65337
ApolloXPubM_740 -099_1	ApolloXPubM_740 -099	1	2018	1.5439	3.8755	0.626967	0.612208	5.4194	1.23918		234_211	1.57358		234_149	2.50511		234_211	7.51585
ApolloXPubM_740 -100_1	ApolloXPubM_740 -100	1	2018	0.698802	1.93929	0.496836	0.347496	2.63809	0.844332		234_214	1.31348		234_151	3.77992		234_214	6.25179
ApolloXPubM_740 -102_1	ApolloXPubM_740 -102	1	2018	0.95282	2.53729	0.437247	0.485963	3.49011	0.923211		234_215	1.3766		234_152	2.36839		234_215	6.66486
ApolloXPubM_740 -103_1	ApolloXPubM_740 -103	1	2018	1.2934	5.60128	0.6129	0.894737	6.89468	1.50764		234_216	1.37455		234_153	3.66337		234_216	6.90058
ApolloXPubM_740 -105_1	ApolloXPubM_740 -105	1	2018	2.13461	5.08744	0.898149	0.711544	7.22204	1.60969		234_218	1.35302		234_154	2.87916		234_218	6.44835
ApolloXPubM_740 -115_1	ApolloXPubM_740 -115	1	2018	2.31617	6.11571	0.964108	0.859759	8.43188	1.82387		234_221	1.34819		234_157	1.85762		234_221	6.15378
ApolloXPubM_740 -116_1	ApolloXPubM_740 -116	1	2018	2.68119	7.74403	0.984523	0.952841	10.4252	1.93736		234_223	1.43251		234_158	4.95028		234_223	6.19129
ApolloXPubM_740 -117_1	ApolloXPubM_740 -117	1	2018	2.43334	4.28864	0.946516	0.603073	6.72198	1.54959		234_224	1.49725		234_159	3.35364		234_224	6.70185
ApolloXPubM_740 -118_1	ApolloXPubM_740 -118	1	2018	0.907839	2.61044	0.319445	0.310372	3.51828	0.629817		234_225	1.48915		234_161	5.29589		234_225	7.0604
ApolloXPubM_740 -119_1	ApolloXPubM_740 -119	1	2018	0.859024	2.10077	0.870759	0.700201	2.9598	1.57096		234_228	1.54042		234_162	3.32137		234_228	6.56974
ApolloXPubM_740 -123_1	ApolloXPubM_740 -123	1	2018	1.55686	4.89412	0.604842	0.587343	6.45098	1.19219		234_231	1.53746		234_163	1.65658		234_231	6.69688
ApolloXPubM_740 -126_1	ApolloXPubM_740 -126	1	2018	0.780015	3.32922	0.369204	0.609165	4.10923	0.978368		234_235	1.46473		234_165	4.57198		234_235	6.75028
ApolloXPubM_740 -127_1	ApolloXPubM_740 -127	1	2018	0.198655	0.499568	0.335639	0.10157	0.698223	0.437208		234_236	1.27603		234_166	4.9059		234_236	6.32356
ApolloXPubM_740 -128_1	ApolloXPubM_740 -128	1	2018	1.29956	2.48218	0.822138	0.403497	3.78175	1.22564		234_238	1.54653		234_167	4.84159		234_238	7.00144
ApolloXPubM_740 -131_1	ApolloXPubM_740 -131	1	2018	1.0412	2.67385	0.218421	0.281189	3.71505	0.499611		234_239	1.25137		234_168	2.70615		234_239	6.38002
ApolloXPubM_740 -132_1	ApolloXPubM_740 -132	1	2018	1.61108	3.81283	0.595845	0.610422	5.42391	1.20627		234_241	1.26843		234_170	6.84838		234_241	5.99273
ApolloXPubM_740 -133_1	ApolloXPubM_740 -133	1	2018	1.12562	3.99852	0.371615	0.550139	5.12413	0.921754		234_242	1.34116		234_171	4.84159		234_242	6.19324
ApolloXPubM_740 -134_1	ApolloXPubM_740 -134	1	2018	0.967148	2.60606	0.300054	0.29422	3.57321	0.594274		234_243	1.35541		234_172	3.45809		234_243	6.42209
ApolloXPubM_740 -137_1	ApolloXPubM_740 -137	1	2018	1.15708	2.93019	0.339595	0.29269	4.08728	0.632285		234_244	1.24582		234_174	4.64055		234_244	6.26108
ApolloXPubM_740 -139_1	ApolloXPubM_740 -139	1	2018	1.22709	4.05319	0.391784	0.483968	5.28029	0.875752		234_246	1.52989		234_176	3.37784		234_246	6.77687
ApolloXPubM_740 -140_1	ApolloXPubM_740 -140	1	2018	0.847958	2.47693	0.258745	0.299321	3.32488	0.558065		234_247	1.56155		234_177	4.50382		234_247	6.97425
ApolloXPubM_740 -142_1	ApolloXPubM_740 -142	1	2018	0.732541	3.53704	0.315696	0.548823	4.26958	0.864519		234_248	1.35439		234_178	3.72769		234_248	6.63746
ApolloXPubM_740 -143_1	ApolloXPubM_740 -143	1	2018	0.814565	2.23514	0.276055	0.342165	3.04971	0.618219		234_249	1.24942		234_179	4.9059		234_249	6.14785
ApolloXPubM_740 -148_1	ApolloXPubM_740 -148	1	2018	1.65151	4.3486	0.322849	0.370885	6.00011	0.693735		234_250	1.40541		234_181	3.59097		234_250	6.27085
ApolloXPubM_740 -151_1	ApolloXPubM_740 -151	1	2018	1.9911	5.05928	0.863372	0.874965	7.05039	1.73834		234_251	1.5915		234_182	4.4395		234_251	6.89577
ApolloXPubM_740 -154_1	ApolloXPubM_740 -154	1	2018	1.26198	4.02579	0.695197	0.94821	5.28776	1.64341		234_253	1.43168		234_183	5.6379		234_253	6.69911
ApolloXPubM_740 -158_1	ApolloXPubM_740 -158	1	2018	2.01276	8.81243	0.793756	1.20538	10.8252	1.99913		234_257	1.26157		234_184	2.55733		234_257	6.46869
ApolloXPubM_740 -159_1	ApolloXPubM_740 -159	1	2018	1.37949	3.08152	0.820182	0.457043	4.46101	1.27722		234_259	1.34067		234_186	3.52665		234_259	6.59281
ApolloXPubM_740 -161_1	ApolloXPubM_740 -161	1	2018	2.63037	4.98233	0.906927	0.71061	7.6127	1.61754		234_261	1.37691		234_187	3.45809		234_261	6.83011
ApolloXPubM_740 -163_1	ApolloXPubM_740 -163	1	2018	1.45384	5.71835	0.890693	1.28237	7.17219	2.17307		234_262	1.40788		234_188	5.6379		234_262	6.50774
ApolloXPubM_740 -165_1	ApolloXPubM_740 -165	1	2018	2.05321	7.0379	0.723489	0.883628	9.09111	1.60712		234_263	1.41628		234_191	3.17255		234_263	6.05141
ApolloXPubM_740 -166_1	ApolloXPubM_740 -166	1	2018	2.38069	5.99429	1.14099	0.886634	8.37498	2.02763		234_264	1.33061		234_193	4.57623		234_264	6.49959
ApolloXPubM_740 -170_1	ApolloXPubM_740 -170	1	2018	1.98796	8.40317	0.891297	1.55879	10.3911	2.45009		234_266	1.55752		234_195	2.36839		234_266	6.53999
ApolloXPubM_740 -171_1	ApolloXPubM_740 -171	1	2018	1.60347	5.57223	0.614116	0.906051	7.1757	1.52017		234_267	1.47462		234_196	3.47019		234_267	6.66421
ApolloXPubM_740 -172_1	ApolloXPubM_740 -172	1	2018	1.59908	5.36807	0.721294	0.957988	6.96714	1.67928		234_268	1.28028		234_197	6.5429		234_268	6.76974
ApolloXPubM_740 -174_1	ApolloXPubM_740 -174	1	2018	0.965085	4.53311	0.548046	0.75073	5.49819	1.29878		234_269	1.71253		234_198	2.70615		234_269	7.04524
ApolloXPubM_740 -177_1	ApolloXPubM_740 -177	1	2018	3.57239	6.98218	1.32373	1.0905	10.5546	2.41423		234_271	1.34859		234_199	2.05866		234_271	6.61361
ApolloXPubM_740 -179_1	ApolloXPubM_740 -179	1	2018	2.26333	7.35725	0.782572	0.934085	9.62058	1.71666		234_272	1.46101		234_201	2.2597		234_272	6.80391
ApolloXPubM_740 -181_1	ApolloXPubM_740 -181	1	2018	2.22569	6.01499	1.22913	1.09933	8.24068	2.32846		234_273	1.20677		234_202	2.90719		234_273	6.15689
ApolloXPubM_740 -182_1	ApolloXPubM_740 -182	1	2018	0.793543	2.93859	0.428851	0.34416	3.73213	0.773012		234_274	1.40323		234_203	2.50511		234_274	6.49668
ApolloXPubM_740 -186_1	ApolloXPubM_740 -186	1	2018	1.55867	5.51025	0.602798	0.872969	7.06891	1.47577		234_277	1.40742		234_204	4.68492		234_277	6.32057
ApolloXPubM_740 -187_1	ApolloXPubM_740 -187	1	2018	1.75708	4.14846	0.785212	0.6244	5.90553	1.40961		234_278	1.44645		234_206	2.97151		234_278	6.79607
ApolloXPubM_740 -193_1	ApolloXPubM_740 -193	1	2018	1.96599	7.30423	0.625103	0.897902	9.27022	1.52301		234_279	1.45168		234_207	4.06546		234_279	6.72804
ApolloXPubM_740 -195_1	ApolloXPubM_740 -195	1	2018	1.34231	4.12588	0.878474	0.805031	5.46819	1.6835					234_208	4.50382
ApolloXPubM_740 -196_1	ApolloXPubM_740 -196	1	2018	2.03975	8.54209	0.722135	1.18635	10.5818	1.90849					234_209	5.50117
ApolloXPubM_740 -197_1	ApolloXPubM_740 -197	1	2018	1.22578	3.088	0.843521	0.66087	4.31378	1.50439					234_211	2.05866
ApolloXPubM_740 -199_1	ApolloXPubM_740 -199	1	2018	3.23265	8.19404	1.11778	1.0528	11.4267	2.17058					234_212	7.19824
ApolloXPubM_740 -203_1	ApolloXPubM_740 -203	1	2018	2.24085	8.01837	0.776814	1.11749	10.2592	1.89431					234_214	3.55468
ApolloXPubM_740 -206_1	ApolloXPubM_740 -206	1	2018	2.76835	8.52332	0.818803	1.20017	11.2917	2.01898					234_215	3.50246
ApolloXPubM_740 -207_1	ApolloXPubM_740 -207	1	2018	1.77484	4.42797	0.598332	0.579539	6.20281	1.17787					234_216	2.90719
ApolloXPubM_740 -208_1	ApolloXPubM_740 -208	1	2018	1.22193	4.8068	0.859801	1.35754	6.02873	2.21734					234_217	2.50511
ApolloXPubM_740 -211_1	ApolloXPubM_740 -211	1	2018	4.15529	8.68366	1.21117	0.973411	12.839	2.18458					234_218	4.70486
ApolloXPubM_740 -214_1	ApolloXPubM_740 -214	1	2018	1.23075	4.11545	0.446165	0.582844	5.34619	1.02901					234_221	1.65658
ApolloXPubM_740 -216_1	ApolloXPubM_740 -216	1	2018	2.32388	8.06661	0.551743	0.82275	10.3905	1.37449					234_223	3.12033
ApolloXPubM_740 -218_1	ApolloXPubM_740 -218	1	2018	1.09927	5.49696	0.487914	0.833378	6.59623	1.32129					234_224	1.85762
ApolloXPubM_740 -221_1	ApolloXPubM_740 -221	1	2018	1.83088	4.12034	0.635717	0.481623	5.95122	1.11734					234_225	2.70615
ApolloXPubM_740 -223_1	ApolloXPubM_740 -223	1	2018	1.71627	3.61843	0.877452	0.684223	5.3347	1.56167					234_226	2.85497
ApolloXPubM_740 -224_1	ApolloXPubM_740 -224	1	2018	2.64917	6.73523	0.904898	0.900674	9.38441	1.80557					234_228	5.59352
ApolloXPubM_740 -225_1	ApolloXPubM_740 -225	1	2018	3.05723	8.59543	0.972889	0.913083	11.6527	1.88597					234_229	4.50382
ApolloXPubM_740 -228_1	ApolloXPubM_740 -228	1	2018	1.82348	5.14502	0.852775	0.991599	6.9685	1.84437					234_231	6.20089
ApolloXPubM_740 -231_1	ApolloXPubM_740 -231	1	2018	0.971535	4.18084	0.474055	0.78531	5.15237	1.25937					234_233	3.6311
ApolloXPubM_740 -236_1	ApolloXPubM_740 -236	1	2018	2.87658	4.75992	1.03131	0.4683	7.6365	1.49961					234_234	2.50511
ApolloXPubM_740 -238_1	ApolloXPubM_740 -238	1	2018	0.709494	1.43494	1.0318	0.2648	2.14443	1.2966					234_236	2.05866
ApolloXPubM_740 -239_1	ApolloXPubM_740 -239	1	2018	1.45508	5.45704	0.52928	0.728037	6.91213	1.25732					234_237	3.35364
ApolloXPubM_740 -241_1	ApolloXPubM_740 -241	1	2018	1.42325	5.54765	0.598081	0.801229	6.97089	1.39931					234_238	2.81484
ApolloXPubM_740 -242_1	ApolloXPubM_740 -242	1	2018	2.03977	6.29735	0.720387	0.810816	8.33712	1.5312					234_239	4.80146
ApolloXPubM_740 -244_1	ApolloXPubM_740 -244	1	2018	2.02264	4.72227	0.695051	0.623603	6.7449	1.31865					234_241	6.34971
ApolloXPubM_740 -246_1	ApolloXPubM_740 -246	1	2018	3.06546	7.03442	1.15539	1.18366	10.0999	2.33905					234_242	2.50511
ApolloXPubM_740 -247_1	ApolloXPubM_740 -247	1	2018	2.57848	7.82089	1.25766	1.41825	10.3994	2.67591					234_243	1.65658
ApolloXPubM_740 -248_1	ApolloXPubM_740 -248	1	2018	3.3229	6.89077	1.17907	0.864623	10.2137	2.0437					234_244	3.82004
ApolloXPubM_740 -249_1	ApolloXPubM_740 -249	1	2018	1.24924	3.17545	0.358057	0.412254	4.42468	0.770311					234_246	3.22902
ApolloXPubM_740 -250_1	ApolloXPubM_740 -250	1	2018	1.71751	6.56499	0.676249	1.14837	8.2825	1.82462					234_247	4.84159
ApolloXPubM_740 -253_1	ApolloXPubM_740 -253	1	2018	1.82214	5.48822	0.905758	1.06809	7.31036	1.97384					234_248	3.59097
ApolloXPubM_740 -257_1	ApolloXPubM_740 -257	1	2018	1.96667	6.17599	0.597913	0.639892	8.14266	1.23781					234_249	3.28124
ApolloXPubM_740 -259_1	ApolloXPubM_740 -259	1	2018	2.65102	7.44266	0.959336	1.17552	10.0937	2.13486					234_251	1.85762
ApolloXPubM_740 -261_1	ApolloXPubM_740 -261	1	2018	2.29833	7.61882	0.477351	0.550021	9.91716	1.02737					234_253	5.24791
ApolloXPubM_740 -262_1	ApolloXPubM_740 -262	1	2018	3.25977	5.52411	1.18611	0.73396	8.78388	1.92007					234_254	2.35629
ApolloXPubM_740 -263_1	ApolloXPubM_740 -263	1	2018	2.80403	6.52133	1.30787	1.08604	9.32536	2.39391					234_255	6.0077
ApolloXPubM_740 -264_1	ApolloXPubM_740 -264	1	2018	1.77976	5.80726	0.567822	0.751197	7.58703	1.31902					234_256	1.85762
ApolloXPubM_740 -266_1	ApolloXPubM_740 -266	1	2018	2.79846	7.2613	1.15246	1.05311	10.0598	2.20557					234_257	3.0802
ApolloXPubM_740 -267_1	ApolloXPubM_740 -267	1	2018	2.29668	7.69059	0.75818	1.01369	9.98727	1.77187					234_259	4.4516
ApolloXPubM_740 -268_1	ApolloXPubM_740 -268	1	2018	1.82115	6.502	0.392904	0.570713	8.32315	0.963617					234_261	2.30407
ApolloXPubM_740 -269_1	ApolloXPubM_740 -269	1	2018	3.09471	6.76637	1.12083	1.04697	9.86108	2.1678					234_262	3.55468
ApolloXPubM_740 -271_1	ApolloXPubM_740 -271	1	2018	0.958879	3.36352	0.273026	0.514554	4.3224	0.787579					234_263	1.65658
ApolloXPubM_740 -272_1	ApolloXPubM_740 -272	1	2018	2.30456	6.68693	0.558668	0.693006	8.99149	1.25167					234_264	2.50511
ApolloXPubM_740 -273_1	ApolloXPubM_740 -273	1	2018	0.500117	1.74802	0.179769	0.238865	2.24813	0.418634					234_266	2.77047
ApolloXPubM_740 -274_1	ApolloXPubM_740 -274	1	2018	1.07216	3.72636	0.38596	0.480289	4.79852	0.866249					234_267	3.87651
ApolloXPubM_740 -277_1	ApolloXPubM_740 -277	1	2018	1.36205	3.26107	0.683683	0.539716	4.62313	1.2234					234_268	7.18614
ApolloXPubM_740 -278_1	ApolloXPubM_740 -278	1	2018	1.55667	6.00608	0.660014	0.857184	7.56276	1.5172					234_269	3.66337
ApolloXPubM_740 -279_1	ApolloXPubM_740 -279	1	2018	2.86336	6.69379	1.00723	0.851018	9.55715	1.85824					234_271	3.88436
ApolloXPubM_740 -002_2	ApolloXPubM_740 -002	2	2018	1.69862	3.7509	0.602641	0.484907	5.44953	1.08755					234_272	4.84159
ApolloXPubM_740 -006_2	ApolloXPubM_740 -006	2	2018	2.19832	6.62494	0.897965	0.840198	8.82326	1.73816					234_273	3.79201
ApolloXPubM_740 -007_2	ApolloXPubM_740 -007	2	2018	1.7871	5.48835	0.746667	0.783269	7.27545	1.52994					234_274	2.82694
ApolloXPubM_740 -009_2	ApolloXPubM_740 -009	2	2018	2.31408	6.40514	1.108	0.869918	8.71922	1.97791					234_277	3.20483
ApolloXPubM_740 -011_2	ApolloXPubM_740 -011	2	2018	2.52574	7.23775	0.980886	1.06314	9.76349	2.04403					234_278	1.85762
ApolloXPubM_740 -013_2	ApolloXPubM_740 -013	2	2018	2.48923	7.53464	0.96078	0.90523	10.0239	1.86601					234_279	4.70486
ApolloXPubM_740 -016_2	ApolloXPubM_740 -016	2	2018	2.95144	6.11477	0.952454	0.658697	9.06621	1.61115
ApolloXPubM_740 -017_2	ApolloXPubM_740 -017	2	2018	2.2303	4.77089	0.955477	0.656179	7.00119	1.61166
ApolloXPubM_740 -018_2	ApolloXPubM_740 -018	2	2018	1.54408	6.15104	0.699493	0.92471	7.69512	1.6242
ApolloXPubM_740 -021_2	ApolloXPubM_740 -021	2	2018	1.30113	3.71771	0.636804	0.726343	5.01884	1.36315
ApolloXPubM_740 -022_2	ApolloXPubM_740 -022	2	2018	2.70877	5.54081	1.06039	0.691898	8.24958	1.75229
ApolloXPubM_740 -023_2	ApolloXPubM_740 -023	2	2018	1.20231	3.92696	0.674906	0.658214	5.12927	1.33312
ApolloXPubM_740 -027_2	ApolloXPubM_740 -027	2	2018	1.8269	6.60983	0.682337	0.921462	8.43672	1.6038
ApolloXPubM_740 -028_2	ApolloXPubM_740 -028	2	2018	1.9274	6.48287	0.831135	0.971092	8.41027	1.80223
ApolloXPubM_740 -033_2	ApolloXPubM_740 -033	2	2018	2.24231	5.85932	0.941227	0.906267	8.10163	1.84749
ApolloXPubM_740 -037_2	ApolloXPubM_740 -037	2	2018	2.54214	5.81998	0.787136	0.686203	8.36212	1.47334
ApolloXPubM_740 -039_2	ApolloXPubM_740 -039	2	2018	1.34336	4.21621	0.524688	0.670901	5.55956	1.19559
ApolloXPubM_740 -046_2	ApolloXPubM_740 -046	2	2018	2.1027	7.21522	0.850044	1.12489	9.31792	1.97493
ApolloXPubM_740 -047_2	ApolloXPubM_740 -047	2	2018	2.59756	6.56471	0.883653	0.78052	9.16227	1.66417
ApolloXPubM_740 -049_2	ApolloXPubM_740 -049	2	2018	2.78188	5.99582	0.964918	0.775252	8.7777	1.74017
ApolloXPubM_740 -056_2	ApolloXPubM_740 -056	2	2018	2.24212	7.11212	0.700785	0.913231	9.35424	1.61402
ApolloXPubM_740 -057_2	ApolloXPubM_740 -057	2	2018	1.82324	7.05063	0.654496	1.00577	8.87388	1.66027
ApolloXPubM_740 -058_2	ApolloXPubM_740 -058	2	2018	0.787569	2.87904	0.185912	0.49872	3.66661	0.684632
ApolloXPubM_740 -059_2	ApolloXPubM_740 -059	2	2018	2.37589	5.08068	0.65986	0.504466	7.45657	1.16433
ApolloXPubM_740 -061_2	ApolloXPubM_740 -061	2	2018	1.29171	4.35971	0.341968	0.463515	5.65143	0.805482
ApolloXPubM_740 -063_2	ApolloXPubM_740 -063	2	2018	1.25958	3.10839	0.753476	0.547973	4.36796	1.30145
ApolloXPubM_740 -067_2	ApolloXPubM_740 -067	2	2018	1.05983	3.61379	0.47081	0.0209799	4.67362	0.49179
ApolloXPubM_740 -069_2	ApolloXPubM_740 -069	2	2018	1.36645	5.4881	0.315869	0.541821	6.85455	0.85769
ApolloXPubM_740 -074_2	ApolloXPubM_740 -074	2	2018	1.36712	3.92937	0.618134	0.54672	5.29649	1.16485
ApolloXPubM_740 -076_2	ApolloXPubM_740 -076	2	2018	1.25286	3.51421	0.601036	0.346257	4.76707	0.947292
ApolloXPubM_740 -079_2	ApolloXPubM_740 -079	2	2018	2.21999	6.6035	0.78557	0.998552	8.82349	1.78412
ApolloXPubM_740 -083_2	ApolloXPubM_740 -083	2	2018	1.67999	5.1019	0.607894	0.723558	6.78189	1.33145
ApolloXPubM_740 -084_2	ApolloXPubM_740 -084	2	2018	1.67472	6.42396	0.670483	0.897159	8.09868	1.56764
ApolloXPubM_740 -086_2	ApolloXPubM_740 -086	2	2018	2.22661	6.77345	0.676188	0.750522	9.00006	1.42671
ApolloXPubM_740 -088_2	ApolloXPubM_740 -088	2	2018	2.01846	7.86932	0.606125	0.806504	9.88778	1.41263
ApolloXPubM_740 -093_2	ApolloXPubM_740 -093	2	2018	2.46058	7.3301	0.653181	0.726701	9.79068	1.37988
ApolloXPubM_740 -096_2	ApolloXPubM_740 -096	2	2018	2.61328	7.08205	1.01849	0.820144	9.69534	1.83864
ApolloXPubM_740 -097_2	ApolloXPubM_740 -097	2	2018	1.15278	3.42533	0.641924	0.638523	4.57811	1.28045
ApolloXPubM_740 -099_2	ApolloXPubM_740 -099	2	2018	3.14475	7.79443	1.18214	1.05757	10.9392	2.23971
ApolloXPubM_740 -100_2	ApolloXPubM_740 -100	2	2018	1.37811	3.49314	0.627291	0.545969	4.87125	1.17326
ApolloXPubM_740 -102_2	ApolloXPubM_740 -102	2	2018	1.50789	4.25546	0.626821	0.709424	5.76335	1.33624
ApolloXPubM_740 -103_2	ApolloXPubM_740 -103	2	2018	1.89828	7.24983	0.788761	1.03266	9.14811	1.82142
ApolloXPubM_740 -105_2	ApolloXPubM_740 -105	2	2018	2.57437	6.61102	1.04325	0.91317	9.18539	1.95642
ApolloXPubM_740 -115_2	ApolloXPubM_740 -115	2	2018	2.53409	6.87638	0.955149	0.798868	9.41046	1.75402
ApolloXPubM_740 -116_2	ApolloXPubM_740 -116	2	2018	3.12781	10.2787	1.01901	1.10763	13.4065	2.12664
ApolloXPubM_740 -117_2	ApolloXPubM_740 -117	2	2018	2.75638	5.13887	0.879035	0.649557	7.89525	1.52859
ApolloXPubM_740 -118_2	ApolloXPubM_740 -118	2	2018	1.40374	4.52454	0.504141	0.508913	5.92828	1.01305
ApolloXPubM_740 -119_2	ApolloXPubM_740 -119	2	2018	2.30024	6.51223	1.07717	1.09446	8.81247	2.17162
ApolloXPubM_740 -123_2	ApolloXPubM_740 -123	2	2018	2.20087	6.68948	0.924544	0.858589	8.89034	1.78313
ApolloXPubM_740 -126_2	ApolloXPubM_740 -126	2	2018	0.958198	4.0818	0.496626	0.767801	5.04	1.26443
ApolloXPubM_740 -127_2	ApolloXPubM_740 -127	2	2018	0.175907	0.442258	0.229755	0.0778828	0.618166	0.307638
ApolloXPubM_740 -128_2	ApolloXPubM_740 -128	2	2018	2.01796	4.67922	1.08348	0.655519	6.69718	1.739
ApolloXPubM_740 -131_2	ApolloXPubM_740 -131	2	2018	1.87589	5.17189	0.459726	0.479505	7.04779	0.939231
ApolloXPubM_740 -132_2	ApolloXPubM_740 -132	2	2018	1.82895	4.6839	0.709939	0.795038	6.51285	1.50498
ApolloXPubM_740 -133_2	ApolloXPubM_740 -133	2	2018	1.55507	5.81084	0.472624	0.781611	7.3659	1.25424
ApolloXPubM_740 -134_2	ApolloXPubM_740 -134	2	2018	1.46847	4.10723	0.63523	0.346905	5.57569	0.982135
ApolloXPubM_740 -137_2	ApolloXPubM_740 -137	2	2018	1.86751	4.51703	0.719591	0.548024	6.38454	1.26761
ApolloXPubM_740 -139_2	ApolloXPubM_740 -139	2	2018	1.79774	6.24421	0.414532	0.563845	8.04195	0.978377
ApolloXPubM_740 -140_2	ApolloXPubM_740 -140	2	2018	1.30133	3.8621	0.401163	0.441935	5.16343	0.843099
ApolloXPubM_740 -142_2	ApolloXPubM_740 -142	2	2018	1.74179	7.53045	0.635599	0.90821	9.27224	1.54381
ApolloXPubM_740 -143_2	ApolloXPubM_740 -143	2	2018	2.56109	6.80955	0.718138	0.709346	9.37064	1.42748
ApolloXPubM_740 -148_2	ApolloXPubM_740 -148	2	2018	2.60114	7.2405	0.667164	0.732608	9.84165	1.39977
ApolloXPubM_740 -151_2	ApolloXPubM_740 -151	2	2018	2.70042	6.14844	0.914893	0.719486	8.84886	1.63438
ApolloXPubM_740 -154_2	ApolloXPubM_740 -154	2	2018	2.12641	6.94119	1.10951	1.43554	9.0676	2.54505
ApolloXPubM_740 -158_2	ApolloXPubM_740 -158	2	2018	2.31213	8.80835	0.810163	1.14901	11.1205	1.95918
ApolloXPubM_740 -159_2	ApolloXPubM_740 -159	2	2018	1.85396	4.83232	0.863106	0.741721	6.68628	1.60483
ApolloXPubM_740 -161_2	ApolloXPubM_740 -161	2	2018	2.6078	4.96339	0.920357	0.699252	7.57118	1.61961
ApolloXPubM_740 -163_2	ApolloXPubM_740 -163	2	2018	1.71438	6.67155	0.977237	1.3286	8.38593	2.30584
ApolloXPubM_740 -165_2	ApolloXPubM_740 -165	2	2018	1.22783	4.20171	0.530159	0.670076	5.42953	1.20023
ApolloXPubM_740 -166_2	ApolloXPubM_740 -166	2	2018	2.303	5.66187	1.14298	0.860995	7.96486	2.00398
ApolloXPubM_740 -170_2	ApolloXPubM_740 -170	2	2018	1.95196	7.59171	0.809129	1.33901	9.54367	2.14814
ApolloXPubM_740 -171_2	ApolloXPubM_740 -171	2	2018	1.5538	5.46721	0.67905	1.00208	7.02101	1.68113
ApolloXPubM_740 -172_2	ApolloXPubM_740 -172	2	2018	1.26272	4.34377	0.514301	0.742299	5.6065	1.2566
ApolloXPubM_740 -174_2	ApolloXPubM_740 -174	2	2018	0.422888	1.83368	0.289003	0.500068	2.25656	0.789071
ApolloXPubM_740 -177_2	ApolloXPubM_740 -177	2	2018	3.00639	6.06618	1.27462	1.00746	9.07257	2.28208
ApolloXPubM_740 -179_2	ApolloXPubM_740 -179	2	2018	2.4196	7.20444	0.720101	0.747407	9.62404	1.46751
ApolloXPubM_740 -181_2	ApolloXPubM_740 -181	2	2018	1.76946	4.22255	1.08237	0.927692	5.99201	2.01006
ApolloXPubM_740 -182_2	ApolloXPubM_740 -182	2	2018	1.33798	4.92445	0.260624	0.366625	6.26243	0.627249
ApolloXPubM_740 -186_2	ApolloXPubM_740 -186	2	2018	0.696381	2.32078	0.576946	0.538871	3.01717	1.11582
ApolloXPubM_740 -187_2	ApolloXPubM_740 -187	2	2018	2.80134	6.68043	0.85072	0.774716	9.48176	1.62544
ApolloXPubM_740 -193_2	ApolloXPubM_740 -193	2	2018	1.13574	4.42613	0.284004	0.447755	5.56187	0.731759
ApolloXPubM_740 -195_2	ApolloXPubM_740 -195	2	2018	1.12767	3.15516	1.03087	0.794285	4.28283	1.82515
ApolloXPubM_740 -196_2	ApolloXPubM_740 -196	2	2018	2.39064	9.45668	0.661161	1.07449	11.8473	1.73565
ApolloXPubM_740 -197_2	ApolloXPubM_740 -197	2	2018	1.08579	2.6584	0.731479	0.518181	3.7442	1.24966
ApolloXPubM_740 -199_2	ApolloXPubM_740 -199	2	2018	3.89416	9.60562	1.12143	1.03191	13.4998	2.15333
ApolloXPubM_740 -203_2	ApolloXPubM_740 -203	2	2018	2.29863	8.15388	0.67492	0.977212	10.4525	1.65213
ApolloXPubM_740 -206_2	ApolloXPubM_740 -206	2	2018	2.6261	7.38936	0.654621	0.888012	10.0155	1.54263
ApolloXPubM_740 -207_2	ApolloXPubM_740 -207	2	2018	1.44083	3.55465	0.75203	0.600329	4.99548	1.35236
ApolloXPubM_740 -208_2	ApolloXPubM_740 -208	2	2018	1.38563	5.02203	0.702727	1.29701	6.40765	1.99973
ApolloXPubM_740 -211_2	ApolloXPubM_740 -211	2	2018	3.77207	7.43318	1.00753	0.776698	11.2053	1.78423
ApolloXPubM_740 -214_2	ApolloXPubM_740 -214	2	2018	0.214902	0.72067	0.12598	0.0776804	0.935573	0.20366
ApolloXPubM_740 -216_2	ApolloXPubM_740 -216	2	2018	2.35275	7.89251	0.708578	0.896726	10.2453	1.6053
ApolloXPubM_740 -218_2	ApolloXPubM_740 -218	2	2018	1.6604	7.3241	0.777702	1.089	8.9845	1.8667
ApolloXPubM_740 -221_2	ApolloXPubM_740 -221	2	2018	1.39172	3.05959	0.825865	0.601225	4.45131	1.42709
ApolloXPubM_740 -223_2	ApolloXPubM_740 -223	2	2018	2.78961	6.20738	1.17357	0.994515	8.99699	2.16808
ApolloXPubM_740 -224_2	ApolloXPubM_740 -224	2	2018	2.94297	7.3686	1.03629	1.04666	10.3116	2.08296
ApolloXPubM_740 -225_2	ApolloXPubM_740 -225	2	2018	2.25484	6.66247	0.94999	0.987103	8.9173	1.93709
ApolloXPubM_740 -228_2	ApolloXPubM_740 -228	2	2018	1.35243	3.7015	0.74552	0.79472	5.05393	1.54024
ApolloXPubM_740 -231_2	ApolloXPubM_740 -231	2	2018	0.993217	4.47223	0.428023	0.724163	5.46544	1.15219
ApolloXPubM_740 -236_2	ApolloXPubM_740 -236	2	2018	1.27481	2.04365	1.00798	0.281402	3.31847	1.28938
ApolloXPubM_740 -238_2	ApolloXPubM_740 -238	2	2018	1.69135	3.32007	0.642177	0.468435	5.01142	1.11061
ApolloXPubM_740 -239_2	ApolloXPubM_740 -239	2	2018	1.71156	6.90058	0.583958	0.887552	8.61214	1.47151
ApolloXPubM_740 -241_2	ApolloXPubM_740 -241	2	2018	1.28345	5.55433	0.660356	1.02132	6.83778	1.68167
ApolloXPubM_740 -242_2	ApolloXPubM_740 -242	2	2018	1.30872	4.16149	0.459846	0.603804	5.47021	1.06365
ApolloXPubM_740 -244_2	ApolloXPubM_740 -244	2	2018	2.70118	5.95203	0.878026	0.777953	8.65321	1.65598
ApolloXPubM_740 -246_2	ApolloXPubM_740 -246	2	2018	2.43846	5.77335	1.08199	0.923408	8.21181	2.0054
ApolloXPubM_740 -247_2	ApolloXPubM_740 -247	2	2018	2.11898	7.27344	0.89225	0.981984	9.39242	1.87423
ApolloXPubM_740 -248_2	ApolloXPubM_740 -248	2	2018	3.19787	6.16	1.1257	0.820585	9.35787	1.94629
ApolloXPubM_740 -249_2	ApolloXPubM_740 -249	2	2018	1.06689	2.85712	0.326879	0.402412	3.92402	0.729291
ApolloXPubM_740 -250_2	ApolloXPubM_740 -250	2	2018	1.46334	5.68641	0.548766	0.966055	7.14975	1.51482
ApolloXPubM_740 -253_2	ApolloXPubM_740 -253	2	2018	1.95211	6.32549	0.785344	1.02417	8.27759	1.80951
ApolloXPubM_740 -257_2	ApolloXPubM_740 -257	2	2018	1.70276	5.81698	0.447071	0.578958	7.51974	1.02603
ApolloXPubM_740 -259_2	ApolloXPubM_740 -259	2	2018	1.96261	5.67035	0.535456	0.7623	7.63297	1.29776
ApolloXPubM_740 -261_2	ApolloXPubM_740 -261	2	2018	2.59453	8.31581	0.666606	0.793186	10.9103	1.45979
ApolloXPubM_740 -262_2	ApolloXPubM_740 -262	2	2018	1.43171	2.64442	0.291752	0.319167	4.07613	0.610919
ApolloXPubM_740 -263_2	ApolloXPubM_740 -263	2	2018	2.20027	5.35437	0.952174	0.90794	7.55465	1.86011
ApolloXPubM_740 -264_2	ApolloXPubM_740 -264	2	2018	1.56794	5.13862	0.367137	0.562669	6.70655	0.929807
ApolloXPubM_740 -266_2	ApolloXPubM_740 -266	2	2018	1.38127	3.82402	0.614798	0.683309	5.20529	1.29811
ApolloXPubM_740 -267_2	ApolloXPubM_740 -267	2	2018	1.8505	5.72396	0.561711	0.751849	7.57446	1.31356
ApolloXPubM_740 -268_2	ApolloXPubM_740 -268	2	2018	2.20052	8.39351	0.456364	0.770389	10.594	1.22675
ApolloXPubM_740 -269_2	ApolloXPubM_740 -269	2	2018	1.9439	3.96871	0.900646	0.910275	5.91261	1.81092
ApolloXPubM_740 -271_2	ApolloXPubM_740 -271	2	2018	1.28532	5.049	0.65977	0.745711	6.33433	1.40548
ApolloXPubM_740 -272_2	ApolloXPubM_740 -272	2	2018	2.23186	6.88829	0.964683	1.11046	9.12015	2.07514
ApolloXPubM_740 -273_2	ApolloXPubM_740 -273	2	2018	1.00581	3.79548	0.453141	0.637921	4.80129	1.09106
ApolloXPubM_740 -274_2	ApolloXPubM_740 -274	2	2018	1.35536	4.44574	0.836983	0.934555	5.80109	1.77154
ApolloXPubM_740 -277_2	ApolloXPubM_740 -277	2	2018	2.81426	6.64154	1.29773	1.16443	9.4558	2.46215
ApolloXPubM_740 -278_2	ApolloXPubM_740 -278	2	2018	2.0383	7.11074	0.900937	0.95992	9.14903	1.86086
ApolloXPubM_740 -279_2	ApolloXPubM_740 -279	2	2018	3.82854	8.45761	1.59799	1.1956	12.2861	2.79358
ApolloXPubM_740 -002_3	ApolloXPubM_740 -002	3	2018	2.26432	4.17355	1.30607	0.728188	6.43787	2.03425
ApolloXPubM_740 -006_3	ApolloXPubM_740 -006	3	2018	2.29384	7.11973	1.05533	1.14332	9.41357	2.19865
ApolloXPubM_740 -007_3	ApolloXPubM_740 -007	3	2018	1.96167	5.15891	0.896642	0.783422	7.12058	1.68006
ApolloXPubM_740 -009_3	ApolloXPubM_740 -009	3	2018	1.94854	4.99367	1.42693	0.927901	6.94221	2.35484
ApolloXPubM_740 -011_3	ApolloXPubM_740 -011	3	2018	2.0991	5.51618	0.833363	0.915834	7.61529	1.7492
ApolloXPubM_740 -013_3	ApolloXPubM_740 -013	3	2018	4.00082	11.3615	1.88775	1.82391	15.3623	3.71166
ApolloXPubM_740 -016_3	ApolloXPubM_740 -016	3	2018	1.28406	2.44538	0.794085	0.275598	3.72944	1.06968
ApolloXPubM_740 -017_3	ApolloXPubM_740 -017	3	2018	1.22625	2.69255	1.16569	0.688252	3.9188	1.85395
ApolloXPubM_740 -018_3	ApolloXPubM_740 -018	3	2018	1.18719	4.22496	0.888979	1.06326	5.41215	1.95224
ApolloXPubM_740 -021_3	ApolloXPubM_740 -021	3	2018	2.89093	7.43296	1.43329	1.14703	10.3239	2.58032
ApolloXPubM_740 -027_3	ApolloXPubM_740 -027	3	2018	1.43624	5.53522	0.826724	1.31481	6.97145	2.14154
ApolloXPubM_740 -028_3	ApolloXPubM_740 -028	3	2018	0.756815	2.40601	0.515673	0.560296	3.16282	1.07597
ApolloXPubM_740 -033_3	ApolloXPubM_740 -033	3	2018	0.406275	0.988655	0.207343	0.209152	1.39493	0.416496
ApolloXPubM_740 -037_3	ApolloXPubM_740 -037	3	2018	1.86346	4.11272	0.561417	0.424194	5.97619	0.985611
ApolloXPubM_740 -039_3	ApolloXPubM_740 -039	3	2018	2.74241	7.56495	0.926938	1.10385	10.3074	2.03078
ApolloXPubM_740 -046_3	ApolloXPubM_740 -046	3	2018	2.92199	8.32432	1.26782	1.39127	11.2463	2.65909
ApolloXPubM_740 -047_3	ApolloXPubM_740 -047	3	2018	0.351045	0.960928	0.0449724	0.146632	1.31197	0.191605
ApolloXPubM_740 -049_3	ApolloXPubM_740 -049	3	2018	1.73387	4.07681	0.72641	0.653104	5.81068	1.37951
ApolloXPubM_740 -056_3	ApolloXPubM_740 -056	3	2018	1.91864	5.86715	0.653129	0.868154	7.78579	1.52128
ApolloXPubM_740 -057_3	ApolloXPubM_740 -057	3	2018	2.05404	5.89227	0.338716	0.511022	7.94631	0.849738
ApolloXPubM_740 -059_3	ApolloXPubM_740 -059	3	2018	1.9864	4.52145	0.523102	0.469568	6.50785	0.99267
ApolloXPubM_740 -061_3	ApolloXPubM_740 -061	3	2018	2.81888	9.5793	1.01432	1.26503	12.3982	2.27935
ApolloXPubM_740 -063_3	ApolloXPubM_740 -063	3	2018	1.9719	5.12855	0.756312	0.668365	7.10045	1.42468
ApolloXPubM_740 -067_3	ApolloXPubM_740 -067	3	2018	0.640087	2.12287	0.1768	0.191536	2.76296	0.368336
ApolloXPubM_740 -069_3	ApolloXPubM_740 -069	3	2018	1.9124	6.81633	0.465639	0.667256	8.72873	1.1329
ApolloXPubM_740 -074_3	ApolloXPubM_740 -074	3	2018	0.957342	3.50509	0.251325	0.282134	4.46243	0.533458
ApolloXPubM_740 -076_3	ApolloXPubM_740 -076	3	2018	1.17604	2.82578	0.736876	0.402522	4.00182	1.1394
ApolloXPubM_740 -079_3	ApolloXPubM_740 -079	3	2018	2.32648	6.34731	0.858818	1.08981	8.67379	1.94863
ApolloXPubM_740 -083_3	ApolloXPubM_740 -083	3	2018	2.05125	6.40799	0.635654	0.785037	8.45924	1.42069
ApolloXPubM_740 -084_3	ApolloXPubM_740 -084	3	2018	0.682933	1.93999	0.499822	0.433759	2.62292	0.933581
ApolloXPubM_740 -086_3	ApolloXPubM_740 -086	3	2018	0.869777	2.3545	0.607904	0.461237	3.22428	1.06914
ApolloXPubM_740 -088_3	ApolloXPubM_740 -088	3	2018	1.42574	2.37946	0.732886	0.334115	3.8052	1.067
ApolloXPubM_740 -093_3	ApolloXPubM_740 -093	3	2018	1.30156	3.75975	0.394426	0.439266	5.06131	0.833692
ApolloXPubM_740 -096_3	ApolloXPubM_740 -096	3	2018	1.57963	3.53071	0.716591	0.308159	5.11034	1.02475
ApolloXPubM_740 -097_3	ApolloXPubM_740 -097	3	2018	1.73235	5.37841	0.758976	0.72783	7.11075	1.48681
ApolloXPubM_740 -099_3	ApolloXPubM_740 -099	3	2018	1.36463	2.93699	0.714126	0.378541	4.30163	1.09267
ApolloXPubM_740 -100_3	ApolloXPubM_740 -100	3	2018	1.0238	2.60683	1.025	0.740606	3.63063	1.7656
ApolloXPubM_740 -103_3	ApolloXPubM_740 -103	3	2018	1.1186	4.63345	0.678161	0.912734	5.75205	1.59089
ApolloXPubM_740 -105_3	ApolloXPubM_740 -105	3	2018	2.60894	6.5092	1.09834	0.972588	9.11815	2.07093
ApolloXPubM_740 -115_3	ApolloXPubM_740 -115	3	2018	1.4126	3.26226	0.800598	0.431368	4.67486	1.23197
ApolloXPubM_740 -116_3	ApolloXPubM_740 -116	3	2018	2.10454	7.15156	0.885613	0.912578	9.2561	1.79819
ApolloXPubM_740 -117_3	ApolloXPubM_740 -117	3	2018	1.13364	1.99198	0.506175	0.383962	3.12562	0.890137
ApolloXPubM_740 -118_3	ApolloXPubM_740 -118	3	2018	0.693703	1.76024	0.691109	0.384234	2.45394	1.07534
ApolloXPubM_740 -119_3	ApolloXPubM_740 -119	3	2018	0.943209	2.54736	0.931554	0.454757	3.49057	1.38631
ApolloXPubM_740 -123_3	ApolloXPubM_740 -123	3	2018	1.15595	3.23169	0.809906	0.654454	4.38763	1.46436
ApolloXPubM_740 -126_3	ApolloXPubM_740 -126	3	2018	1.66636	6.60201	0.848902	1.12187	8.26837	1.97077
ApolloXPubM_740 -127_3	ApolloXPubM_740 -127	3	2018	0.590797	1.27216	1.03441	0.518841	1.86296	1.55325
ApolloXPubM_740 -128_3	ApolloXPubM_740 -128	3	2018	0.195199	0.372488	0.276353	0.0500895	0.567687	0.326443
ApolloXPubM_740 -131_3	ApolloXPubM_740 -131	3	2018	2.84004	6.9744	0.900942	0.781425	9.81444	1.68237
ApolloXPubM_740 -132_3	ApolloXPubM_740 -132	3	2018	0.967176	2.20366	0.497109	0.534042	3.17084	1.03115
ApolloXPubM_740 -228_4	ApolloXPubM_740 -228	4	2021	2.70859	6.59312	0.906249	0.842971	9.30171	1.74922
ApolloXPubM_740 -231_4	ApolloXPubM_740 -231	4	2021	2.50662	8.42764	0.572987	0.752022	10.9343	1.32501
ApolloXPubM_740 -244_4	ApolloXPubM_740 -244	4	2021	2.90511	6.00307	0.311846	0.305317	8.90818	0.617164
ApolloXPubM_740 -246_4	ApolloXPubM_740 -246	4	2021	3.42815	7.18161	0.295211	0.307286	10.6098	0.602498
ApolloXPubM_740 -249_4	ApolloXPubM_740 -249	4	2021	2.49358	5.51597	0.3764	0.340206	8.00955	0.716606
ApolloXPubM_740 -257_4	ApolloXPubM_740 -257	4	2021	1.70614	4.90283	0.046191	0.0946633	6.60898	0.140854
ApolloXPubM_740 -133_3	ApolloXPubM_740 -133	3	2018	2.09861	7.67586	0.594493	0.78998	9.77447	1.38447
ApolloXPubM_740 -134_3	ApolloXPubM_740 -134	3	2018	3.10467	8.24555	1.32317	1.09363	11.3502	2.4168
ApolloXPubM_740 -137_3	ApolloXPubM_740 -137	3	2018	2.17627	5.26936	0.985681	0.78871	7.44563	1.77439
ApolloXPubM_740 -139_3	ApolloXPubM_740 -139	3	2018	0.872639	3.01288	0.454876	0.530926	3.88551	0.985802
ApolloXPubM_740 -140_3	ApolloXPubM_740 -140	3	2018	2.04473	5.34854	0.770579	0.641941	7.39327	1.41252
ApolloXPubM_740 -142_3	ApolloXPubM_740 -142	3	2018	1.43861	6.24695	0.689105	0.963447	7.68556	1.65255
ApolloXPubM_740 -143_3	ApolloXPubM_740 -143	3	2018	1.3337	3.31287	0.709085	0.535367	4.64657	1.24445
ApolloXPubM_740 -148_3	ApolloXPubM_740 -148	3	2018	1.5456	3.93521	0.474638	0.4982	5.48081	0.972838
ApolloXPubM_740 -151_3	ApolloXPubM_740 -151	3	2018	1.29482	2.94817	0.68577	0.536295	4.24298	1.22206
ApolloXPubM_740 -154_3	ApolloXPubM_740 -154	3	2018	0.656988	1.85592	0.523152	0.297058	2.51291	0.82021
ApolloXPubM_740 -158_3	ApolloXPubM_740 -158	3	2018	1.55954	5.63813	0.621543	0.898086	7.19767	1.51963
ApolloXPubM_740 -159_3	ApolloXPubM_740 -159	3	2018	1.40018	3.52725	1.36426	0.776916	4.92743	2.14117
ApolloXPubM_740 -161_3	ApolloXPubM_740 -161	3	2018	3.52138	6.9711	1.3563	1.07098	10.4925	2.42729
ApolloXPubM_740 -163_3	ApolloXPubM_740 -163	3	2018	0.56343	1.81881	0.38028	0.456214	2.38224	0.836493
ApolloXPubM_740 -165_3	ApolloXPubM_740 -165	3	2018	1.36005	5.1159	0.573583	0.68542	6.47594	1.259
ApolloXPubM_740 -166_3	ApolloXPubM_740 -166	3	2018	3.0978	7.9039	1.47035	1.25062	11.0017	2.72097
ApolloXPubM_740 -170_3	ApolloXPubM_740 -170	3	2018	2.18419	8.08098	1.16676	1.78087	10.2652	2.94763
ApolloXPubM_740 -171_3	ApolloXPubM_740 -171	3	2018	1.59898	4.98997	0.731736	0.909835	6.58896	1.64157
ApolloXPubM_740 -172_3	ApolloXPubM_740 -172	3	2018	0.531168	1.64962	0.537392	0.641075	2.18078	1.17847
ApolloXPubM_740 -174_3	ApolloXPubM_740 -174	3	2018	1.89025	8.25943	0.924574	1.26181	10.1497	2.18638
ApolloXPubM_740 -177_3	ApolloXPubM_740 -177	3	2018	2.92696	5.65137	1.38651	0.933611	8.57834	2.32012
ApolloXPubM_740 -179_3	ApolloXPubM_740 -179	3	2018	1.32497	4.11795	0.436216	0.530773	5.44293	0.966989
ApolloXPubM_740 -181_3	ApolloXPubM_740 -181	3	2018	1.80813	4.06159	0.906617	0.774603	5.86972	1.68122
ApolloXPubM_740 -182_3	ApolloXPubM_740 -182	3	2018	2.20975	8.0281	0.589363	0.775679	10.2379	1.36504
ApolloXPubM_740 -187_3	ApolloXPubM_740 -187	3	2018	2.36637	5.62647	1.13555	0.919384	7.99284	2.05493
ApolloXPubM_740 -193_3	ApolloXPubM_740 -193	3	2018	2.69174	8.87759	0.795309	1.07021	11.5693	1.86552
ApolloXPubM_740 -195_3	ApolloXPubM_740 -195	3	2018	2.42342	6.81236	0.807923	0.870821	9.23578	1.67874
ApolloXPubM_740 -196_3	ApolloXPubM_740 -196	3	2018	2.06269	7.64856	0.445695	0.760177	9.71125	1.20587
ApolloXPubM_740 -197_3	ApolloXPubM_740 -197	3	2018	2.74904	6.25314	0.748474	0.773232	9.00218	1.52171
ApolloXPubM_740 -199_3	ApolloXPubM_740 -199	3	2018	3.06625	7.79856	1.04679	0.93867	10.8648	1.98546
ApolloXPubM_740 -203_3	ApolloXPubM_740 -203	3	2018	1.76353	6.21382	0.517942	0.761969	7.97736	1.27991
ApolloXPubM_740 -206_3	ApolloXPubM_740 -206	3	2018	2.0897	5.57374	0.693128	0.786462	7.66343	1.47959
ApolloXPubM_740 -207_3	ApolloXPubM_740 -207	3	2018	0.898856	2.22909	1.25873	0.922006	3.12795	2.18074
ApolloXPubM_740 -208_3	ApolloXPubM_740 -208	3	2018	1.91343	6.49786	1.007	1.33314	8.41129	2.34014
ApolloXPubM_740 -211_3	ApolloXPubM_740 -211	3	2018	2.24285	4.41436	0.882564	0.502336	6.65721	1.3849
ApolloXPubM_740 -214_3	ApolloXPubM_740 -214	3	2018	1.17061	3.88225	0.569125	0.588181	5.05286	1.15731
ApolloXPubM_740 -215_3	ApolloXPubM_740 -215	3	2018	1.80529	5.3928	0.460982	0.546453	7.19809	1.00743
ApolloXPubM_740 -216_3	ApolloXPubM_740 -216	3	2018	2.25356	8.20318	0.677331	0.871891	10.4567	1.54922
ApolloXPubM_740 -218_3	ApolloXPubM_740 -218	3	2018	0.343238	1.16492	0.569936	0.216981	1.50816	0.786917
ApolloXPubM_740 -221_3	ApolloXPubM_740 -221	3	2018	0.675799	1.39903	1.25944	0.235518	2.07483	1.49496
ApolloXPubM_740 -224_3	ApolloXPubM_740 -224	3	2018	1.60588	3.94421	0.648594	0.609341	5.55009	1.25793
ApolloXPubM_740 -228_3	ApolloXPubM_740 -228	3	2018	2.24234	6.26305	0.879883	0.996747	8.50539	1.87663
ApolloXPubM_740 -231_3	ApolloXPubM_740 -231	3	2018	1.12457	4.11477	0.324621	0.468617	5.23934	0.793238
ApolloXPubM_740 -236_3	ApolloXPubM_740 -236	3	2018	2.53501	3.94574	0.900408	0.428165	6.48075	1.32857
ApolloXPubM_740 -238_3	ApolloXPubM_740 -238	3	2018	3.72595	7.62539	0.905802	0.80112	11.3513	1.70692
ApolloXPubM_740 -239_3	ApolloXPubM_740 -239	3	2018	0.887916	3.54648	0.274593	0.371961	4.4344	0.646554
ApolloXPubM_740 -241_3	ApolloXPubM_740 -241	3	2018	0.350492	1.35725	0.318621	0.311936	1.70774	0.630557
ApolloXPubM_740 -242_3	ApolloXPubM_740 -242	3	2018	0.676108	1.9999	0.321645	0.292023	2.67601	0.613668
ApolloXPubM_740 -244_3	ApolloXPubM_740 -244	3	2018	1.19776	2.73242	0.377315	0.380302	3.93018	0.757617
ApolloXPubM_740 -246_3	ApolloXPubM_740 -246	3	2018	1.77841	3.41642	1.035	0.477743	5.19483	1.51274
ApolloXPubM_740 -247_3	ApolloXPubM_740 -247	3	2018	1.35644	4.22872	0.783275	0.648048	5.58516	1.43132
ApolloXPubM_740 -248_3	ApolloXPubM_740 -248	3	2018	2.19387	4.87095	0.664795	0.517471	7.06482	1.18227
ApolloXPubM_740 -249_3	ApolloXPubM_740 -249	3	2018	1.32133	2.87508	0.415034	0.267587	4.19641	0.682621
ApolloXPubM_740 -250_3	ApolloXPubM_740 -250	3	2018	0.80991	3.08112	0.670075	0.95132	3.89103	1.62139
ApolloXPubM_740 -251_3	ApolloXPubM_740 -251	3	2018	2.45434	6.47954	1.17928	1.08165	8.93387	2.26093
ApolloXPubM_740 -253_3	ApolloXPubM_740 -253	3	2018	1.11081	3.36327	0.582144	0.591839	4.47408	1.17398
ApolloXPubM_740 -257_3	ApolloXPubM_740 -257	3	2018	1.04328	3.69485	0.516662	0.512384	4.73813	1.02905
ApolloXPubM_740 -259_3	ApolloXPubM_740 -259	3	2018	2.16747	4.98218	0.482811	0.50827	7.14966	0.991081
ApolloXPubM_740 -261_3	ApolloXPubM_740 -261	3	2018	0.190788	1.16863	0.047274	0.022683	1.35941	0.069957
ApolloXPubM_740 -262_3	ApolloXPubM_740 -262	3	2018	2.43276	4.31248	0.868432	0.617728	6.74524	1.48616
ApolloXPubM_740 -263_3	ApolloXPubM_740 -263	3	2018	0.671411	1.62802	0.560688	0.437509	2.29944	0.998196
ApolloXPubM_740 -264_3	ApolloXPubM_740 -264	3	2018	1.21943	3.98217	0.604287	0.71105	5.2016	1.31534
ApolloXPubM_740 -266_3	ApolloXPubM_740 -266	3	2018	1.78915	5.14481	0.994097	0.976472	6.93395	1.97057
ApolloXPubM_740 -267_3	ApolloXPubM_740 -267	3	2018	0.908298	3.1002	0.652344	0.830796	4.0085	1.48314
ApolloXPubM_740 -268_3	ApolloXPubM_740 -268	3	2018	1.56424	5.33671	0.433111	0.530695	6.90095	0.963805
ApolloXPubM_740 -269_3	ApolloXPubM_740 -269	3	2018	2.77188	5.60189	1.06209	0.927375	8.37378	1.98947
ApolloXPubM_740 -271_3	ApolloXPubM_740 -271	3	2018	1.61026	5.87555	0.622304	0.678077	7.4858	1.30038
ApolloXPubM_740 -272_3	ApolloXPubM_740 -272	3	2018	1.35281	4.57304	0.788084	0.913517	5.92585	1.7016
ApolloXPubM_740 -273_3	ApolloXPubM_740 -273	3	2018	1.2145	4.54875	0.572162	0.710317	5.76325	1.28248
ApolloXPubM_740 -274_3	ApolloXPubM_740 -274	3	2018	1.54797	6.22674	0.665545	0.968814	7.77471	1.63436
ApolloXPubM_740 -277_3	ApolloXPubM_740 -277	3	2018	0.983052	2.26462	0.8859	0.456391	3.24767	1.34229
ApolloXPubM_740 -278_3	ApolloXPubM_740 -278	3	2018	2.13918	7.85822	0.968364	1.27887	9.9974	2.24724
ApolloXPubM_740 -279_3	ApolloXPubM_740 -279	3	2018	2.31738	5.08592	1.16758	0.657735	7.4033	1.82531
ApolloXPubM_740 -002_4	ApolloXPubM_740 -002	4	2018	2.23769	4.1736	1.12638	0.654562	6.41129	1.78094
ApolloXPubM_740 -006_4	ApolloXPubM_740 -006	4	2018	1.679	5.06246	1.25156	1.29264	6.74146	2.5442
ApolloXPubM_740 -007_4	ApolloXPubM_740 -007	4	2018	2.33056	6.52706	1.08024	1.06529	8.85762	2.14553
ApolloXPubM_740 -009_4	ApolloXPubM_740 -009	4	2018	1.7115	4.19575	1.3101	0.823104	5.90725	2.1332
ApolloXPubM_740 -011_4	ApolloXPubM_740 -011	4	2018	2.52208	6.76125	0.894498	0.936255	9.28333	1.83075
ApolloXPubM_740 -013_4	ApolloXPubM_740 -013	4	2018	2.92437	8.74717	1.35662	1.41918	11.6715	2.7758
ApolloXPubM_740 -016_4	ApolloXPubM_740 -016	4	2018	0.855664	1.44697	0.444278	0.190254	2.30264	0.634532
ApolloXPubM_740 -017_4	ApolloXPubM_740 -017	4	2018	0.914602	1.92636	1.07156	0.519717	2.84096	1.59127
ApolloXPubM_740 -018_4	ApolloXPubM_740 -018	4	2018	1.26564	4.77199	0.950331	1.19209	6.03762	2.14242
ApolloXPubM_740 -021_4	ApolloXPubM_740 -021	4	2018	2.17268	5.3956	1.10645	0.893841	7.56828	2.00029
ApolloXPubM_740 -027_4	ApolloXPubM_740 -027	4	2018	1.2611	5.06412	0.671988	1.18791	6.32522	1.8599
ApolloXPubM_740 -028_4	ApolloXPubM_740 -028	4	2018	0.985578	3.62404	0.645992	0.873295	4.60962	1.51929
ApolloXPubM_740 -033_4	ApolloXPubM_740 -033	4	2018	0.881207	2.12448	0.181222	0.241159	3.00569	0.422381
ApolloXPubM_740 -037_4	ApolloXPubM_740 -037	4	2018	2.41217	5.43647	0.598696	0.444548	7.84864	1.04324
ApolloXPubM_740 -039_4	ApolloXPubM_740 -039	4	2018	1.8593	5.39724	0.412257	0.537744	7.25654	0.950001
ApolloXPubM_740 -046_4	ApolloXPubM_740 -046	4	2018	3.00451	9.47906	1.15727	1.52768	12.4836	2.68495
ApolloXPubM_740 -047_4	ApolloXPubM_740 -047	4	2018	0.936662	2.26842	0.89661	0.664171	3.20508	1.56078
ApolloXPubM_740 -049_4	ApolloXPubM_740 -049	4	2018	1.37903	2.87106	0.591655	0.549889	4.25009	1.14154
ApolloXPubM_740 -056_4	ApolloXPubM_740 -056	4	2018	2.22707	6.48454	0.545573	0.644234	8.71161	1.18981
ApolloXPubM_740 -057_4	ApolloXPubM_740 -057	4	2018	1.73624	5.70947	0.444075	0.536372	7.44571	0.980447
ApolloXPubM_740 -059_4	ApolloXPubM_740 -059	4	2018	1.90151	4.21598	0.574379	0.407424	6.11748	0.981804
ApolloXPubM_740 -061_4	ApolloXPubM_740 -061	4	2018	1.7425	5.85484	0.579484	0.636439	7.59734	1.21592
ApolloXPubM_740 -063_4	ApolloXPubM_740 -063	4	2018	1.67081	4.4388	0.51706	0.477671	6.10961	0.994731
ApolloXPubM_740 -067_4	ApolloXPubM_740 -067	4	2018	0.650035	2.19506	0.116595	0.177762	2.8451	0.294357
ApolloXPubM_740 -069_4	ApolloXPubM_740 -069	4	2018	2.02144	7.38585	0.476573	0.644335	9.40729	1.12091
ApolloXPubM_740 -074_4	ApolloXPubM_740 -074	4	2018	1.23873	3.82865	0.315868	0.391693	5.06738	0.707561
ApolloXPubM_740 -076_4	ApolloXPubM_740 -076	4	2018	2.1438	6.21959	0.627374	0.523135	8.36339	1.15051
ApolloXPubM_740 -079_4	ApolloXPubM_740 -079	4	2018	2.09197	5.9764	0.804231	1.04821	8.06837	1.85244
ApolloXPubM_740 -083_4	ApolloXPubM_740 -083	4	2018	2.19897	6.23207	0.753351	0.852808	8.43104	1.60616
ApolloXPubM_740 -084_4	ApolloXPubM_740 -084	4	2018	1.57888	5.79727	0.503212	0.650571	7.37616	1.15378
ApolloXPubM_740 -086_4	ApolloXPubM_740 -086	4	2018	1.52735	4.63451	0.368748	0.390571	6.16187	0.759319
ApolloXPubM_740 -088_4	ApolloXPubM_740 -088	4	2018	2.41387	8.99855	0.66959	0.807425	11.4124	1.47701
ApolloXPubM_740 -093_4	ApolloXPubM_740 -093	4	2018	1.4149	4.06705	0.289738	0.304337	5.48195	0.594075
ApolloXPubM_740 -096_4	ApolloXPubM_740 -096	4	2018	2.67627	6.32984	0.878815	0.602178	9.00611	1.48099
ApolloXPubM_740 -097_4	ApolloXPubM_740 -097	4	2018	1.45836	4.08101	0.226727	0.291413	5.53938	0.518141
ApolloXPubM_740 -099_4	ApolloXPubM_740 -099	4	2018	2.18375	4.9327	0.745554	0.581416	7.11646	1.32697
ApolloXPubM_740 -100_4	ApolloXPubM_740 -100	4	2018	1.59661	4.29657	0.593375	0.554292	5.89318	1.14767
ApolloXPubM_740 -103_4	ApolloXPubM_740 -103	4	2018	1.6883	5.85569	0.533666	0.669938	7.54399	1.2036
ApolloXPubM_740 -105_4	ApolloXPubM_740 -105	4	2018	3.16141	8.15133	0.851274	0.763369	11.3127	1.61464
ApolloXPubM_740 -115_4	ApolloXPubM_740 -115	4	2018	1.86868	4.55614	0.518788	0.395132	6.42482	0.913921
ApolloXPubM_740 -116_4	ApolloXPubM_740 -116	4	2018	2.676	7.87703	0.977413	0.983271	10.553	1.96068
ApolloXPubM_740 -117_4	ApolloXPubM_740 -117	4	2018	1.71954	2.95498	0.591821	0.340263	4.67452	0.932084
ApolloXPubM_740 -118_4	ApolloXPubM_740 -118	4	2018	0.94429	2.51612	0.345229	0.220855	3.46041	0.566084
ApolloXPubM_740 -119_4	ApolloXPubM_740 -119	4	2018	0.974378	2.44421	0.452832	0.331764	3.41858	0.784596
ApolloXPubM_740 -123_4	ApolloXPubM_740 -123	4	2018	1.29533	3.90396	0.468319	0.48135	5.19928	0.949669
ApolloXPubM_740 -126_4	ApolloXPubM_740 -126	4	2018	1.38208	5.45968	0.516138	0.724816	6.84176	1.24095
ApolloXPubM_740 -127_4	ApolloXPubM_740 -127	4	2018	1.67594	4.15963	0.866542	0.815822	5.83557	1.68236
ApolloXPubM_740 -128_4	ApolloXPubM_740 -128	4	2018	0.975771	1.8618	0.822677	0.234542	2.83757	1.05722
ApolloXPubM_740 -131_4	ApolloXPubM_740 -131	4	2018	2.7916	7.32514	0.79481	0.753937	10.1167	1.54875
ApolloXPubM_740 -132_4	ApolloXPubM_740 -132	4	2018	0.973168	2.34762	0.540836	0.598718	3.32079	1.13955
ApolloXPubM_740 -133_4	ApolloXPubM_740 -133	4	2018	1.3617	4.89241	0.395781	0.522222	6.25411	0.918003
ApolloXPubM_740 -134_4	ApolloXPubM_740 -134	4	2018	1.88283	5.51053	0.823105	0.616378	7.39336	1.43948
ApolloXPubM_740 -137_4	ApolloXPubM_740 -137	4	2018	2.42565	6.09649	0.990933	0.828631	8.52214	1.81956
ApolloXPubM_740 -139_4	ApolloXPubM_740 -139	4	2018	0.609346	1.99775	0.365481	0.420692	2.6071	0.786174
ApolloXPubM_740 -140_4	ApolloXPubM_740 -140	4	2018	2.31012	6.50917	0.888491	0.92879	8.81929	1.81728
ApolloXPubM_740 -142_4	ApolloXPubM_740 -142	4	2018	1.07676	4.67067	0.61118	0.772605	5.74743	1.38378
ApolloXPubM_740 -143_4	ApolloXPubM_740 -143	4	2018	1.10375	2.36712	0.594006	0.430848	3.47087	1.02485
ApolloXPubM_740 -148_4	ApolloXPubM_740 -148	4	2018	1.2895	2.95004	0.565293	0.364743	4.23954	0.930036
ApolloXPubM_740 -151_4	ApolloXPubM_740 -151	4	2018	0.877685	1.79157	0.494517	0.370454	2.66925	0.86497
ApolloXPubM_740 -154_4	ApolloXPubM_740 -154	4	2018	1.03556	2.94152	1.0988	0.797882	3.97708	1.89668
ApolloXPubM_740 -158_4	ApolloXPubM_740 -158	4	2018	1.20327	4.47773	0.491383	0.686078	5.681	1.17746
ApolloXPubM_740 -159_4	ApolloXPubM_740 -159	4	2018	1.38243	3.362	0.942269	0.641329	4.74443	1.5836
ApolloXPubM_740 -161_4	ApolloXPubM_740 -161	4	2018	3.28669	6.22185	0.886535	0.665348	9.50854	1.55188
ApolloXPubM_740 -163_4	ApolloXPubM_740 -163	4	2018	0.414004	1.49859	0.322176	0.402479	1.9126	0.724655
ApolloXPubM_740 -165_4	ApolloXPubM_740 -165	4	2018	0.954891	3.13316	0.534199	0.565844	4.08805	1.10004
ApolloXPubM_740 -166_4	ApolloXPubM_740 -166	4	2018	2.21655	5.7113	1.16673	0.776948	7.92785	1.94368
ApolloXPubM_740 -170_4	ApolloXPubM_740 -170	4	2018	1.73749	6.21728	0.719787	0.981671	7.95477	1.70146
ApolloXPubM_740 -171_4	ApolloXPubM_740 -171	4	2018	1.14079	3.96998	0.684832	0.82496	5.11077	1.50979
ApolloXPubM_740 -172_4	ApolloXPubM_740 -172	4	2018	0.701628	2.09593	0.44197	0.499919	2.79756	0.941889
ApolloXPubM_740 -174_4	ApolloXPubM_740 -174	4	2018	1.61195	6.88603	0.785537	0.982458	8.49798	1.76799
ApolloXPubM_740 -177_4	ApolloXPubM_740 -177	4	2018	2.64473	5.21997	1.08584	0.688985	7.8647	1.77482
ApolloXPubM_740 -179_4	ApolloXPubM_740 -179	4	2018	0.995324	3.02352	0.352659	0.367046	4.01884	0.719705
ApolloXPubM_740 -181_4	ApolloXPubM_740 -181	4	2018	1.56085	4.4137	0.677074	0.646426	5.97455	1.3235
ApolloXPubM_740 -182_4	ApolloXPubM_740 -182	4	2018	2.26585	8.99887	0.700564	0.886662	11.2647	1.58723
ApolloXPubM_740 -186_4	ApolloXPubM_740 -186	4	2018	0.632376	1.91273	0.564544	0.539454	2.5451	1.104
ApolloXPubM_740 -187_4	ApolloXPubM_740 -187	4	2018	2.2788	6.11381	1.05921	0.989801	8.39261	2.04901
ApolloXPubM_740 -193_4	ApolloXPubM_740 -193	4	2018	2.30401	7.88964	0.665494	0.855506	10.1937	1.521
ApolloXPubM_740 -195_4	ApolloXPubM_740 -195	4	2018	0.936902	2.65533	0.512118	0.457693	3.59223	0.969811
ApolloXPubM_740 -196_4	ApolloXPubM_740 -196	4	2018	1.60828	6.343	0.504294	0.74536	7.95128	1.24965
ApolloXPubM_740 -197_4	ApolloXPubM_740 -197	4	2018	2.10141	5.00788	0.69328	0.667371	7.10929	1.36065
ApolloXPubM_740 -199_4	ApolloXPubM_740 -199	4	2018	1.15985	2.83416	0.464865	0.332217	3.99401	0.797083
ApolloXPubM_740 -203_4	ApolloXPubM_740 -203	4	2018	1.13558	4.39929	0.389054	0.57282	5.53487	0.961875
ApolloXPubM_740 -206_4	ApolloXPubM_740 -206	4	2018	2.0657	6.59132	0.561188	0.781673	8.65701	1.34286
ApolloXPubM_740 -207_4	ApolloXPubM_740 -207	4	2018	0.124143	0.421465	0.229866	0.195814	0.545608	0.42568
ApolloXPubM_740 -208_4	ApolloXPubM_740 -208	4	2018	1.43282	4.60979	0.787606	0.999076	6.04261	1.78668
ApolloXPubM_740 -211_4	ApolloXPubM_740 -211	4	2018	1.6299	2.94681	0.897746	0.43783	4.57671	1.33558
ApolloXPubM_740 -214_4	ApolloXPubM_740 -214	4	2018	1.53286	5.29567	0.696663	0.745302	6.82853	1.44196
ApolloXPubM_740 -215_4	ApolloXPubM_740 -215	4	2018	2.06089	5.87511	0.44161	0.501016	7.93599	0.942626
ApolloXPubM_740 -216_4	ApolloXPubM_740 -216	4	2018	1.58481	5.59736	0.45911	0.608367	7.18216	1.06748
ApolloXPubM_740 -218_4	ApolloXPubM_740 -218	4	2018	0.872571	3.37904	0.642479	0.721473	4.25161	1.36395
ApolloXPubM_740 -221_4	ApolloXPubM_740 -221	4	2018	0.956765	1.98319	0.964587	0.279288	2.93995	1.24388
ApolloXPubM_740 -223_4	ApolloXPubM_740 -223	4	2018	0.311641	0.600945	0.361588	0.210733	0.912586	0.572321
ApolloXPubM_740 -224_4	ApolloXPubM_740 -224	4	2018	1.4789	3.78505	0.514918	0.493376	5.26394	1.00829
ApolloXPubM_740 -225_4	ApolloXPubM_740 -225	4	2018	0.939654	3.68903	0.110547	0.409956	4.62868	0.520504
ApolloXPubM_740 -228_4	ApolloXPubM_740 -228	4	2018	0.97864	2.39926	0.642782	0.523911	3.37791	1.16669
ApolloXPubM_740 -231_4	ApolloXPubM_740 -231	4	2018	1.59208	6.04967	0.606952	0.859014	7.64175	1.46597
ApolloXPubM_740 -236_4	ApolloXPubM_740 -236	4	2018	1.74292	2.54024	0.80117	0.323444	4.28316	1.12461
ApolloXPubM_740 -238_4	ApolloXPubM_740 -238	4	2018	3.70814	7.08008	0.867876	0.702038	10.7882	1.56991
ApolloXPubM_740 -239_4	ApolloXPubM_740 -239	4	2018	0.703277	2.59444	0.265168	0.377658	3.29772	0.642826
ApolloXPubM_740 -241_4	ApolloXPubM_740 -241	4	2018	0.710475	2.62009	0.61417	0.741501	3.33057	1.35567
ApolloXPubM_740 -242_4	ApolloXPubM_740 -242	4	2018	0.554934	1.5678	0.501747	0.269851	2.12273	0.771598
ApolloXPubM_740 -244_4	ApolloXPubM_740 -244	4	2018	1.20118	2.26541	0.747911	0.398301	3.46658	1.14621
ApolloXPubM_740 -246_4	ApolloXPubM_740 -246	4	2018	1.28612	2.48689	0.680371	0.629922	3.773	1.31029
ApolloXPubM_740 -247_4	ApolloXPubM_740 -247	4	2018	2.16365	6.79627	0.867837	0.873438	8.95993	1.74128
ApolloXPubM_740 -248_4	ApolloXPubM_740 -248	4	2018	2.70968	5.6611	0.887151	0.644454	8.37078	1.53161
ApolloXPubM_740 -249_4	ApolloXPubM_740 -249	4	2018	0.847206	2.08478	0.399243	0.339545	2.93198	0.738788
ApolloXPubM_740 -250_4	ApolloXPubM_740 -250	4	2018	0.606846	2.24793	0.373647	0.642842	2.85478	1.01649
ApolloXPubM_740 -251_4	ApolloXPubM_740 -251	4	2018	2.34242	5.87262	0.948595	0.841835	8.21505	1.79043
ApolloXPubM_740 -253_4	ApolloXPubM_740 -253	4	2018	1.28334	3.95667	0.352513	0.485454	5.24002	0.837968
ApolloXPubM_740 -257_4	ApolloXPubM_740 -257	4	2018	1.07282	3.43113	0.257334	0.261159	4.50395	0.518493
ApolloXPubM_740 -259_4	ApolloXPubM_740 -259	4	2018	1.16948	3.07123	0.342272	0.329565	4.24071	0.671837
ApolloXPubM_740 -261_4	ApolloXPubM_740 -261	4	2018	0.615502	1.79949	0.229446	0.361805	2.41499	0.591251
ApolloXPubM_740 -262_4	ApolloXPubM_740 -262	4	2018	1.63488	2.74078	0.778845	0.454453	4.37566	1.2333
ApolloXPubM_740 -263_4	ApolloXPubM_740 -263	4	2018	0.839019	1.96582	0.578933	0.487759	2.80484	1.06669
ApolloXPubM_740 -264_4	ApolloXPubM_740 -264	4	2018	1.44814	4.54609	0.405112	0.489696	5.99423	0.894808
ApolloXPubM_740 -266_4	ApolloXPubM_740 -266	4	2018	1.52886	4.17384	0.778085	0.547329	5.7027	1.32541
ApolloXPubM_740 -267_4	ApolloXPubM_740 -267	4	2018	0.936158	2.79447	0.675542	0.764723	3.73063	1.44026
ApolloXPubM_740 -268_4	ApolloXPubM_740 -268	4	2018	1.51653	5.18299	0.354745	0.45431	6.69952	0.809055
ApolloXPubM_740 -269_4	ApolloXPubM_740 -269	4	2018	2.32514	4.4605	0.721549	0.69849	6.78565	1.42004
ApolloXPubM_740 -271_4	ApolloXPubM_740 -271	4	2018	1.70132	5.82262	0.513064	0.550315	7.52394	1.06338
ApolloXPubM_740 -272_4	ApolloXPubM_740 -272	4	2018	1.19124	3.21502	0.465578	0.517904	4.40626	0.983482
ApolloXPubM_740 -273_4	ApolloXPubM_740 -273	4	2018	0.747092	2.73962	0.226415	0.384937	3.48672	0.611351
ApolloXPubM_740 -274_4	ApolloXPubM_740 -274	4	2018	1.41897	4.3312	0.472033	0.533916	5.75017	1.00595
ApolloXPubM_740 -277_4	ApolloXPubM_740 -277	4	2018	0.953442	2.05729	0.856074	0.321132	3.01074	1.17721
ApolloXPubM_740 -278_4	ApolloXPubM_740 -278	4	2018	1.47613	5.83146	0.523445	0.735217	7.30759	1.25866
ApolloXPubM_740 -279_4	ApolloXPubM_740 -279	4	2018	2.9969	6.5219	0.666284	0.456968	9.51881	1.12325
ApolloXPubM_740 -002_1	ApolloXPubM_740 -002	1	2021	1.43296	3.10363	0.0758566	0.128218	4.53659	0.204074
ApolloXPubM_740 -006_1	ApolloXPubM_740 -006	1	2021	2.12345	5.68637	0.416654	0.412656	7.80982	0.82931
ApolloXPubM_740 -011_1	ApolloXPubM_740 -011	1	2021	3.34667	8.77635	0.348215	0.368652	12.123	0.716867
ApolloXPubM_740 -013_1	ApolloXPubM_740 -013	1	2021	2.77269	6.23263	0.65332	0.58814	9.00532	1.24146
ApolloXPubM_740 -016_1	ApolloXPubM_740 -016	1	2021	1.66781	2.67446	0.671417	0.273164	4.34227	0.944581
ApolloXPubM_740 -018_1	ApolloXPubM_740 -018	1	2021	2.10872	7.79305	0.146951	0.230943	9.90176	0.377894
ApolloXPubM_740 -021_1	ApolloXPubM_740 -021	1	2021	0.966765	2.39328	0.0931453	0.175448	3.36005	0.268594
ApolloXPubM_740 -022_1	ApolloXPubM_740 -022	1	2021	0.551122	1.6921	0.0171423	0.0543333	2.24322	0.0714756
ApolloXPubM_740 -028_1	ApolloXPubM_740 -028	1	2021	1.84816	5.45336	0.180183	0.26291	7.30152	0.443093
ApolloXPubM_740 -037_1	ApolloXPubM_740 -037	1	2021	1.58794	3.44992	0.0157647	0.0352936	5.03786	0.0510583
ApolloXPubM_740 -039_1	ApolloXPubM_740 -039	1	2021	1.99484	4.0443	0.0139198	0.0461099	6.03913	0.0600297
ApolloXPubM_740 -041_1	ApolloXPubM_740 -041	1	2021	1.95179	5.18994	0.505868	0.74231	7.14174	1.24818
ApolloXPubM_740 -046_1	ApolloXPubM_740 -046	1	2021	2.48081	8.14679	0.277805	0.467814	10.6276	0.745619
ApolloXPubM_740 -047_1	ApolloXPubM_740 -047	1	2021	2.41681	6.41277	0.186868	0.224447	8.82957	0.411315
ApolloXPubM_740 -049_1	ApolloXPubM_740 -049	1	2021	2.67615	5.49191	0.368061	0.434114	8.16806	0.802174
ApolloXPubM_740 -056_1	ApolloXPubM_740 -056	1	2021	3.26797	7.98741	0.311588	0.356156	11.2554	0.667744
ApolloXPubM_740 -003_1	ApolloXPubM_740 -003	1	2021	2.76613	7.72387	1.13482	1.03164	10.49	2.16647
ApolloXPubM_740 -007_1	ApolloXPubM_740 -007	1	2021	3.72605	8.21124	1.11937	0.929012	11.9373	2.04838
ApolloXPubM_740 -014_1	ApolloXPubM_740 -014	1	2021	1.92481	4.74146	0.806402	0.673877	6.66627	1.48028
ApolloXPubM_740 -017_1	ApolloXPubM_740 -017	1	2021	3.14666	7.29659	1.12361	0.929196	10.4433	2.05281
ApolloXPubM_740 -033_1	ApolloXPubM_740 -033	1	2021	1.42862	2.92292	0.472385	0.426747	4.35155	0.899132
ApolloXPubM_740 -129_1	ApolloXPubM_740 -129	1	2021	2.41431	6.62639	0.812503	0.680809	9.04071	1.49331
ApolloXPubM_740 -174_1	ApolloXPubM_740 -174	1	2021	2.30579	9.58362	1.13387	1.38826	11.8894	2.52213
ApolloXPubM_740 -182_1	ApolloXPubM_740 -182	1	2021	2.52003	8.88781	0.952858	1.12353	11.4078	2.07639
ApolloXPubM_740 -193_1	ApolloXPubM_740 -193	1	2021	2.79822	10.2917	1.00905	1.31289	13.0899	2.32194
ApolloXPubM_740 -207_1	ApolloXPubM_740 -207	1	2021	2.57097	5.67316	0.986007	0.766471	8.24413	1.75248
ApolloXPubM_740 -211_1	ApolloXPubM_740 -211	1	2021	4.6218	8.6519	1.21126	0.85739	13.2737	2.06865
ApolloXPubM_740 -235_1	ApolloXPubM_740 -235	1	2021	3.12943	6.94624	1.24493	0.927104	10.0757	2.17203
ApolloXPubM_740 -247_1	ApolloXPubM_740 -247	1	2021	2.50771	8.4992	1.12889	1.24174	11.0069	2.37062
ApolloXPubM_740 -003_2	ApolloXPubM_740 -003	2	2021	2.55289	6.8304	0.936923	0.870792	9.38329	1.80771
ApolloXPubM_740 -014_2	ApolloXPubM_740 -014	2	2021	1.05114	2.77018	0.0649805	0.117331	3.82132	0.182311
ApolloXPubM_740 -017_2	ApolloXPubM_740 -017	2	2021	1.99107	4.29269	0.66974	0.468015	6.28376	1.13775
ApolloXPubM_740 -067_2	ApolloXPubM_740 -067	2	2021	3.02052	7.25369	0.800791	0.780651	10.2742	1.58144
ApolloXPubM_740 -127_2	ApolloXPubM_740 -127	2	2021	2.1981	5.99132	0.864213	1.11416	8.18942	1.97837
ApolloXPubM_740 -129_2	ApolloXPubM_740 -129	2	2021	3.25304	7.83336	1.05768	0.850374	11.0864	1.90805
ApolloXPubM_740 -207_2	ApolloXPubM_740 -207	2	2021	2.74985	9.19251	0.997651	1.28313	11.9424	2.28078
ApolloXPubM_740 -235_2	ApolloXPubM_740 -235	2	2021	3.13689	7.68132	0.650813	0.525293	10.8182	1.17611
ApolloXPubM_740 -236_2	ApolloXPubM_740 -236	2	2021	3.11802	4.909	0.425732	0.394019	8.02702	0.819751
ApolloXPubM_740 -243_2	ApolloXPubM_740 -243	2	2021	1.98142	4.64499	0.262338	0.329208	6.62641	0.591546
ApolloXPubM_740 -253_2	ApolloXPubM_740 -253	2	2021	2.47543	7.08095	0.555269	0.641117	9.55638	1.19639
ApolloXPubM_740 -006_3	ApolloXPubM_740 -006	3	2021	2.34797	6.95057	0.638332	0.700294	9.29854	1.33863
ApolloXPubM_740 -009_3	ApolloXPubM_740 -009	3	2021	1.49516	4.09298	0.227337	0.332945	5.58814	0.560281
ApolloXPubM_740 -011_3	ApolloXPubM_740 -011	3	2021	3.08046	7.7644	0.418477	0.489855	10.8449	0.908332
ApolloXPubM_740 -016_3	ApolloXPubM_740 -016	3	2021	3.7754	6.44461	0.722002	0.569223	10.22	1.29123
ApolloXPubM_740 -017_3	ApolloXPubM_740 -017	3	2021	2.46834	5.46829	0.152965	0.205139	7.93663	0.358104
ApolloXPubM_740 -018_3	ApolloXPubM_740 -018	3	2021	2.49872	8.60611	0.88736	0.973839	11.1048	1.8612
ApolloXPubM_740 -021_3	ApolloXPubM_740 -021	3	2021	1.9315	4.8667	0.298896	0.368051	6.79821	0.666947
ApolloXPubM_740 -022_3	ApolloXPubM_740 -022	3	2021	2.39809	4.72874	0.224136	0.236643	7.12682	0.460779
ApolloXPubM_740 -074_1	ApolloXPubM_740 -074	1	2021	2.31898	6.73843	0.964549	1.03325	9.05741	1.9978
ApolloXPubM_740 -076_1	ApolloXPubM_740 -076	1	2021	2.52101	5.92177	0.902105	0.825793	8.44278	1.7279
ApolloXPubM_740 -079_1	ApolloXPubM_740 -079	1	2021	2.05242	5.50669	0.603116	0.683321	7.55911	1.28644
ApolloXPubM_740 -083_1	ApolloXPubM_740 -083	1	2021	0.912159	2.6704	0.352411	0.418723	3.58256	0.771134
ApolloXPubM_740 -084_1	ApolloXPubM_740 -084	1	2021	1.89753	6.25595	0.706958	0.815792	8.15348	1.52275
ApolloXPubM_740 -086_1	ApolloXPubM_740 -086	1	2021	2.65358	6.94454	0.770581	0.782183	9.59813	1.55276
ApolloXPubM_740 -088_1	ApolloXPubM_740 -088	1	2021	2.26749	8.42605	0.810986	0.993743	10.6935	1.80473
ApolloXPubM_740 -093_1	ApolloXPubM_740 -093	1	2021	2.71669	7.39367	0.643117	0.735519	10.1104	1.37864
ApolloXPubM_740 -096_1	ApolloXPubM_740 -096	1	2021	1.26886	3.33097	0.248825	0.302606	4.59983	0.55143
ApolloXPubM_740 -099_1	ApolloXPubM_740 -099	1	2021	2.47662	5.66171	0.942619	0.897739	8.13833	1.84036
ApolloXPubM_740 -100_1	ApolloXPubM_740 -100	1	2021	1.07051	2.80199	0.579974	0.569611	3.8725	1.14958
ApolloXPubM_740 -102_1	ApolloXPubM_740 -102	1	2021	1.08967	2.60056	0.890194	0.987233	3.69023	1.87743
ApolloXPubM_740 -103_1	ApolloXPubM_740 -103	1	2021	1.95509	8.63993	0.838241	1.09214	10.595	1.93038
ApolloXPubM_740 -105_1	ApolloXPubM_740 -105	1	2021	2.21514	5.54281	0.591472	0.737794	7.75795	1.32927
ApolloXPubM_740 -115_1	ApolloXPubM_740 -115	1	2021	1.62542	4.00353	0.4655	0.541012	5.62895	1.00651
ApolloXPubM_740 -116_1	ApolloXPubM_740 -116	1	2021	0.77324	1.90011	0.103639	0.157399	2.67335	0.261038
ApolloXPubM_740 -117_1	ApolloXPubM_740 -117	1	2021	2.59392	5.26411	0.848712	0.695384	7.85803	1.5441
ApolloXPubM_740 -186_2	ApolloXPubM_740 -186	2	2021	0.944548	2.95709	0.462972	0.459875	3.90163	0.922847
ApolloXPubM_740 -187_2	ApolloXPubM_740 -187	2	2021	1.6936	3.55943	0.406723	0.392246	5.25303	0.798968
ApolloXPubM_740 -193_2	ApolloXPubM_740 -193	2	2021	1.92177	6.54613	0.513225	0.709043	8.46791	1.22227
ApolloXPubM_740 -195_2	ApolloXPubM_740 -195	2	2021	2.10155	7.00535	0.568824	0.723165	9.1069	1.29199
ApolloXPubM_740 -196_2	ApolloXPubM_740 -196	2	2021	2.19615	8.44681	0.645874	1.0418	10.643	1.68768
ApolloXPubM_740 -199_2	ApolloXPubM_740 -199	2	2021	2.80405	6.12077	0.748778	0.70285	8.92482	1.45163
ApolloXPubM_740 -203_2	ApolloXPubM_740 -203	2	2021	1.00944	3.24254	0.0562091	0.133885	4.25198	0.190094
ApolloXPubM_740 -206_2	ApolloXPubM_740 -206	2	2021	3.14118	8.15756	0.828765	0.916957	11.2987	1.74572
ApolloXPubM_740 -208_2	ApolloXPubM_740 -208	2	2021	1.24996	4.17041	0.510593	0.761744	5.42037	1.27234
ApolloXPubM_740 -211_2	ApolloXPubM_740 -211	2	2021	4.18924	8.19102	1.17812	0.841239	12.3803	2.01936
ApolloXPubM_740 -214_2	ApolloXPubM_740 -214	2	2021	2.1119	5.81295	0.815811	0.738627	7.92486	1.55444
ApolloXPubM_740 -215_2	ApolloXPubM_740 -215	2	2021	1.17676	3.58051	0.211809	0.306251	4.75727	0.518061
ApolloXPubM_740 -216_2	ApolloXPubM_740 -216	2	2021	1.35755	3.89304	0.203366	0.325427	5.25058	0.528793
ApolloXPubM_740 -218_2	ApolloXPubM_740 -218	2	2021	1.20389	5.78293	0.233754	0.440379	6.98682	0.674133
ApolloXPubM_740 -118_1	ApolloXPubM_740 -118	1	2021	1.92982	6.1735	0.749659	1.04509	8.10332	1.79475
ApolloXPubM_740 -119_1	ApolloXPubM_740 -119	1	2021	2.39074	5.96067	1.27733	1.55284	8.35141	2.83017
ApolloXPubM_740 -126_1	ApolloXPubM_740 -126	1	2021	2.10986	9.181	1.02407	1.86885	11.2909	2.89292
ApolloXPubM_740 -127_1	ApolloXPubM_740 -127	1	2021	1.70954	5.15171	1.14915	2.15341	6.86125	3.30257
ApolloXPubM_740 -128_1	ApolloXPubM_740 -128	1	2021	4.20718	8.98982	1.23989	1.33281	13.197	2.5727
ApolloXPubM_740 -131_1	ApolloXPubM_740 -131	1	2021	4.04432	9.77718	1.36698	1.68028	13.8215	3.04726
ApolloXPubM_740 -132_1	ApolloXPubM_740 -132	1	2021	2.59389	6.11286	1.06639	1.39033	8.70675	2.45672
ApolloXPubM_740 -133_1	ApolloXPubM_740 -133	1	2021	3.26028	11.7759	0.963678	1.89587	15.0362	2.85955
ApolloXPubM_740 -134_1	ApolloXPubM_740 -134	1	2021	3.3268	9.45986	1.2227	1.60577	12.7867	2.82847
ApolloXPubM_740 -137_1	ApolloXPubM_740 -137	1	2021	3.36371	9.07693	1.01043	1.46789	12.4406	2.47832
ApolloXPubM_740 -139_1	ApolloXPubM_740 -139	1	2021	2.09124	5.88718	0.873204	1.17551	7.97842	2.04871
ApolloXPubM_740 -142_1	ApolloXPubM_740 -142	1	2021	2.04687	10.2008	0.831129	1.57424	12.2477	2.40537
ApolloXPubM_740 -143_1	ApolloXPubM_740 -143	1	2021	3.81296	8.38896	1.01734	1.14704	12.2019	2.16437
ApolloXPubM_740 -148_1	ApolloXPubM_740 -148	1	2021	3.74078	9.52111	1.25471	1.65439	13.2619	2.90911
ApolloXPubM_740 -151_1	ApolloXPubM_740 -151	1	2021	3.94695	8.064	1.27261	1.45399	12.011	2.72659
ApolloXPubM_740 -154_1	ApolloXPubM_740 -154	1	2021	2.18215	7.20736	1.01316	2.01741	9.38951	3.03057
ApolloXPubM_740 -158_1	ApolloXPubM_740 -158	1	2021	2.88303	10.8925	0.98247	1.84916	13.7755	2.83163
ApolloXPubM_740 -159_1	ApolloXPubM_740 -159	1	2021	3.10414	7.551	1.13309	1.38585	10.6551	2.51894
ApolloXPubM_740 -161_1	ApolloXPubM_740 -161	1	2021	3.921	6.94351	0.672319	0.883758	10.8645	1.55608
ApolloXPubM_740 -163_1	ApolloXPubM_740 -163	1	2021	1.01498	3.31911	0.912011	1.21664	4.33409	2.12865
ApolloXPubM_740 -165_1	ApolloXPubM_740 -165	1	2021	2.84593	9.16692	0.824488	1.25614	12.0128	2.08062
ApolloXPubM_740 -166_1	ApolloXPubM_740 -166	1	2021	2.68369	6.21881	0.410543	0.719283	8.90251	1.12983
ApolloXPubM_740 -170_1	ApolloXPubM_740 -170	1	2021	1.55889	6.06666	0.432099	1.15215	7.62555	1.58425
ApolloXPubM_740 -171_1	ApolloXPubM_740 -171	1	2021	2.49393	8.99471	0.582936	1.23477	11.4886	1.8177
ApolloXPubM_740 -172_1	ApolloXPubM_740 -172	1	2021	1.39609	4.61639	0.439459	0.802369	6.01248	1.24183
ApolloXPubM_740 -177_1	ApolloXPubM_740 -177	1	2021	1.85056	4.20125	0.0951098	0.28047	6.05181	0.37558
ApolloXPubM_740 -179_1	ApolloXPubM_740 -179	1	2021	2.11406	6.3847	0.316639	0.632843	8.49876	0.949482
ApolloXPubM_740 -181_1	ApolloXPubM_740 -181	1	2021	2.7462	7.56268	0.664863	0.968589	10.3089	1.63345
ApolloXPubM_740 -186_1	ApolloXPubM_740 -186	1	2021	1.59678	5.15821	0.51439	0.888781	6.75499	1.40317
ApolloXPubM_740 -187_1	ApolloXPubM_740 -187	1	2021	2.18866	4.84863	0.364142	0.532596	7.03729	0.896738
ApolloXPubM_740 -195_1	ApolloXPubM_740 -195	1	2021	2.02475	5.8062	0.287969	0.600741	7.83096	0.88871
ApolloXPubM_740 -196_1	ApolloXPubM_740 -196	1	2021	1.94074	7.38025	0.151597	0.538027	9.32099	0.689624
ApolloXPubM_740 -199_1	ApolloXPubM_740 -199	1	2021	2.24009	5.55394	0.715348	1.06143	7.79403	1.77678
ApolloXPubM_740 -203_1	ApolloXPubM_740 -203	1	2021	2.16773	6.50499	0.705908	1.39501	8.67272	2.10091
ApolloXPubM_740 -206_1	ApolloXPubM_740 -206	1	2021	3.54639	9.59273	0.905341	1.68081	13.1391	2.58615
ApolloXPubM_740 -208_1	ApolloXPubM_740 -208	1	2021	2.43342	7.78497	1.07133	2.06472	10.2184	3.13605
ApolloXPubM_740 -214_1	ApolloXPubM_740 -214	1	2021	2.83072	8.01062	1.06221	1.57489	10.8413	2.6371
ApolloXPubM_740 -215_1	ApolloXPubM_740 -215	1	2021	2.69908	7.66179	0.809033	1.40019	10.3609	2.20922
ApolloXPubM_740 -216_1	ApolloXPubM_740 -216	1	2021	2.23141	6.25884	0.752376	1.44105	8.49026	2.19343
ApolloXPubM_740 -218_1	ApolloXPubM_740 -218	1	2021	1.68998	7.39262	0.708826	1.5263	9.0826	2.23513
ApolloXPubM_740 -221_1	ApolloXPubM_740 -221	1	2021	2.61293	5.80388	0.782932	1.31393	8.41681	2.09686
ApolloXPubM_740 -223_1	ApolloXPubM_740 -223	1	2021	2.47814	5.56082	1.22611	1.69937	8.03896	2.92548
ApolloXPubM_740 -224_1	ApolloXPubM_740 -224	1	2021	3.80975	8.04125	1.07614	1.60944	11.851	2.68558
ApolloXPubM_740 -228_1	ApolloXPubM_740 -228	1	2021	2.589	6.55525	0.773474	1.33175	9.14425	2.10523
ApolloXPubM_740 -231_1	ApolloXPubM_740 -231	1	2021	2.61867	9.2603	1.08815	2.26135	11.879	3.3495
ApolloXPubM_740 -236_1	ApolloXPubM_740 -236	1	2021	2.74997	4.5626	0.57507	0.856718	7.31256	1.43179
ApolloXPubM_740 -238_1	ApolloXPubM_740 -238	1	2021	3.6489	7.90612	1.27125	1.8501	11.555	3.12135
ApolloXPubM_740 -239_1	ApolloXPubM_740 -239	1	2021	2.13061	6.62202	0.608623	1.20436	8.75263	1.81298
ApolloXPubM_740 -241_1	ApolloXPubM_740 -241	1	2021	2.79489	5.71354	0.650999	0.888203	8.50843	1.5392
ApolloXPubM_740 -242_1	ApolloXPubM_740 -242	1	2021	1.82798	5.64936	0.665667	1.57439	7.47733	2.24006
ApolloXPubM_740 -244_1	ApolloXPubM_740 -244	1	2021	2.09933	4.73427	0.524085	0.921926	6.83359	1.44601
ApolloXPubM_740 -246_1	ApolloXPubM_740 -246	1	2021	3.37623	7.78785	0.690202	1.13751	11.1641	1.82772
ApolloXPubM_740 -248_1	ApolloXPubM_740 -248	1	2021	2.63128	5.14126	0.396022	0.679074	7.77254	1.0751
ApolloXPubM_740 -249_1	ApolloXPubM_740 -249	1	2021	1.63237	3.44869	0.310453	0.525447	5.08106	0.8359
ApolloXPubM_740 -250_1	ApolloXPubM_740 -250	1	2021	1.02676	2.97241	0.389985	0.488013	3.99918	0.877998
ApolloXPubM_740 -251_1	ApolloXPubM_740 -251	1	2021	2.915	7.55437	1.29713	1.17874	10.4694	2.47587
ApolloXPubM_740 -253_1	ApolloXPubM_740 -253	1	2021	2.38778	8.30456	0.837886	0.930624	10.6923	1.76851
ApolloXPubM_740 -257_1	ApolloXPubM_740 -257	1	2021	2.31079	6.89086	0.777712	0.925221	9.20165	1.70293
ApolloXPubM_740 -259_1	ApolloXPubM_740 -259	1	2021	2.30797	5.44239	0.638417	0.611966	7.75035	1.25038
ApolloXPubM_740 -261_1	ApolloXPubM_740 -261	1	2021	2.16959	6.98983	0.778727	0.78967	9.15941	1.5684
ApolloXPubM_740 -262_1	ApolloXPubM_740 -262	1	2021	4.46775	7.29843	1.14572	0.766065	11.7662	1.91179
ApolloXPubM_740 -264_1	ApolloXPubM_740 -264	1	2021	1.70595	5.00527	0.739149	0.794622	6.71122	1.53377
ApolloXPubM_740 -266_1	ApolloXPubM_740 -266	1	2021	2.63542	7.3596	1.0795	1.20991	9.99502	2.28941
ApolloXPubM_740 -267_1	ApolloXPubM_740 -267	1	2021	2.05332	7.78836	0.770014	1.10989	9.84169	1.8799
ApolloXPubM_740 -268_1	ApolloXPubM_740 -268	1	2021	3.15825	9.30268	0.852065	1.08587	12.4609	1.93794
ApolloXPubM_740 -269_1	ApolloXPubM_740 -269	1	2021	3.52238	7.64005	1.46547	1.43344	11.1624	2.89891
ApolloXPubM_740 -272_1	ApolloXPubM_740 -272	1	2021	2.71815	7.96606	0.821008	0.98729	10.6842	1.8083
ApolloXPubM_740 -273_1	ApolloXPubM_740 -273	1	2021	1.66997	5.61074	0.413801	0.660472	7.28071	1.07427
ApolloXPubM_740 -274_1	ApolloXPubM_740 -274	1	2021	2.14409	7.82337	0.776257	1.09059	9.96745	1.86685
ApolloXPubM_740 -277_1	ApolloXPubM_740 -277	1	2021	1.92473	4.29197	0.608758	0.609332	6.21669	1.21809
ApolloXPubM_740 -278_1	ApolloXPubM_740 -278	1	2021	2.05427	7.53735	0.53587	0.867086	9.59162	1.40296
ApolloXPubM_740 -279_1	ApolloXPubM_740 -279	1	2021	1.46004	2.73738	0.643609	0.457305	4.19741	1.10091
ApolloXPubM_740 -002_2	ApolloXPubM_740 -002	2	2021	1.99927	3.95864	0.541461	0.512026	5.95792	1.05349
ApolloXPubM_740 -006_2	ApolloXPubM_740 -006	2	2021	1.31523	3.52436	0.352025	0.37744	4.83959	0.729466
ApolloXPubM_740 -007_2	ApolloXPubM_740 -007	2	2021	3.22792	7.13328	0.802989	0.837945	10.3612	1.64093
ApolloXPubM_740 -009_2	ApolloXPubM_740 -009	2	2021	2.02145	6.10476	0.543447	0.676304	8.12621	1.21975
ApolloXPubM_740 -011_2	ApolloXPubM_740 -011	2	2021	3.31904	9.09591	0.868932	0.987052	12.4149	1.85598
ApolloXPubM_740 -013_2	ApolloXPubM_740 -013	2	2021	0.738348	1.86525	0.27442	0.295352	2.6036	0.569772
ApolloXPubM_740 -016_2	ApolloXPubM_740 -016	2	2021	3.06026	5.09434	0.837462	0.572096	8.15461	1.40956
ApolloXPubM_740 -018_2	ApolloXPubM_740 -018	2	2021	2.31512	8.60501	0.533271	0.754546	10.9201	1.28782
ApolloXPubM_740 -021_2	ApolloXPubM_740 -021	2	2021	1.77582	5.10256	0.58782	0.721852	6.87839	1.30967
ApolloXPubM_740 -022_2	ApolloXPubM_740 -022	2	2021	2.66804	6.05414	0.863907	0.791475	8.72218	1.65538
ApolloXPubM_740 -023_2	ApolloXPubM_740 -023	2	2021	1.09531	3.45568	0.102472	0.242777	4.55099	0.345248
ApolloXPubM_740 -028_2	ApolloXPubM_740 -028	2	2021	2.91152	9.01891	0.687303	0.846198	11.9304	1.5335
ApolloXPubM_740 -263_1	ApolloXPubM_740 -263	1	2021	2.26826	5.71486	1.04854	1.02827	7.98312	2.07681
ApolloXPubM_740 -246_2	ApolloXPubM_740 -246	2	2021	2.35511	5.02184	1.01353	0.819975	7.37695	1.83351
ApolloXPubM_740 -247_2	ApolloXPubM_740 -247	2	2021	2.69469	8.8603	1.11601	1.20255	11.555	2.31856
ApolloXPubM_740 -248_2	ApolloXPubM_740 -248	2	2021	3.0544	6.40435	0.959572	0.81042	9.45875	1.76999
ApolloXPubM_740 -249_2	ApolloXPubM_740 -249	2	2021	2.42632	5.4399	0.881608	0.6912	7.86622	1.57281
ApolloXPubM_740 -250_2	ApolloXPubM_740 -250	2	2021	1.08895	3.14564	0.508635	0.637146	4.23459	1.14578
ApolloXPubM_740 -251_2	ApolloXPubM_740 -251	2	2021	3.0923	7.88227	1.40611	1.19601	10.9746	2.60212
ApolloXPubM_740 -257_2	ApolloXPubM_740 -257	2	2021	2.48274	7.14302	0.699771	0.771079	9.62576	1.47085
ApolloXPubM_740 -259_2	ApolloXPubM_740 -259	2	2021	2.09172	4.96605	0.559303	0.542293	7.05777	1.1016
ApolloXPubM_740 -261_2	ApolloXPubM_740 -261	2	2021	2.64587	8.74407	0.995569	0.963944	11.3899	1.95951
ApolloXPubM_740 -262_2	ApolloXPubM_740 -262	2	2021	2.70384	4.6022	0.769713	0.521205	7.30603	1.29092
ApolloXPubM_740 -263_2	ApolloXPubM_740 -263	2	2021	1.57114	3.69368	0.484684	0.519447	5.26482	1.00413
ApolloXPubM_740 -264_2	ApolloXPubM_740 -264	2	2021	2.22042	6.69851	0.610931	0.684131	8.91893	1.29506
ApolloXPubM_740 -266_2	ApolloXPubM_740 -266	2	2021	1.85392	4.81677	0.756995	0.921379	6.67069	1.67837
ApolloXPubM_740 -267_2	ApolloXPubM_740 -267	2	2021	1.81812	7.44036	0.614702	0.896643	9.25848	1.51135
ApolloXPubM_740 -268_2	ApolloXPubM_740 -268	2	2021	1.91716	5.39186	0.423189	0.626305	7.30902	1.04949
ApolloXPubM_740 -269_2	ApolloXPubM_740 -269	2	2021	3.29152	7.23265	1.23643	1.04474	10.5242	2.28118
ApolloXPubM_740 -272_2	ApolloXPubM_740 -272	2	2021	1.99001	5.67254	0.67343	0.697252	7.66255	1.37068
ApolloXPubM_740 -273_2	ApolloXPubM_740 -273	2	2021	1.82001	5.98119	0.384089	0.550485	7.8012	0.934574
ApolloXPubM_740 -274_2	ApolloXPubM_740 -274	2	2021	1.68083	6.36417	0.592931	0.787163	8.045	1.38009
ApolloXPubM_740 -277_2	ApolloXPubM_740 -277	2	2021	2.4513	5.92813	0.333992	0.378408	8.37943	0.7124
ApolloXPubM_740 -278_2	ApolloXPubM_740 -278	2	2021	1.73266	6.63781	0.469871	0.69058	8.37047	1.16045
ApolloXPubM_740 -279_2	ApolloXPubM_740 -279	2	2021	2.48149	5.48852	0.445736	0.444991	7.97001	0.890727
ApolloXPubM_740 -002_3	ApolloXPubM_740 -002	3	2021	2.1156	4.20143	0.360429	0.323356	6.31703	0.683785
ApolloXPubM_740 -003_3	ApolloXPubM_740 -003	3	2021	0.98995	2.97274	0.0392809	0.0863207	3.96269	0.125602
ApolloXPubM_740 -013_3	ApolloXPubM_740 -013	3	2021	0.576024	1.57106	0.0161911	0.0331965	2.14709	0.0493876
ApolloXPubM_740 -014_3	ApolloXPubM_740 -014	3	2021	0.771689	1.84347	0.0514994	0.0918995	2.61516	0.143399
ApolloXPubM_740 -058_3	ApolloXPubM_740 -058	3	2021	2.54167	6.6432	0.268957	0.369709	9.18487	0.638666
ApolloXPubM_740 -063_3	ApolloXPubM_740 -063	3	2021	1.8003	4.21185	0.238959	0.244304	6.01215	0.483263
ApolloXPubM_740 -096_3	ApolloXPubM_740 -096	3	2021	2.09396	4.85927	0.212208	0.247296	6.95323	0.459504
ApolloXPubM_740 -033_2	ApolloXPubM_740 -033	2	2021	2.62787	5.781	1.13909	0.838944	8.40887	1.97804
ApolloXPubM_740 -037_2	ApolloXPubM_740 -037	2	2021	4.37649	8.77621	0.980525	0.862613	13.1527	1.84314
ApolloXPubM_740 -039_2	ApolloXPubM_740 -039	2	2021	3.45249	6.84372	1.1935	0.979153	10.2962	2.17265
ApolloXPubM_740 -041_2	ApolloXPubM_740 -041	2	2021	2.66684	6.45094	1.28196	1.32163	9.11778	2.60358
ApolloXPubM_740 -046_2	ApolloXPubM_740 -046	2	2021	3.16814	9.02052	1.06673	1.17613	12.1887	2.24285
ApolloXPubM_740 -047_2	ApolloXPubM_740 -047	2	2021	3.19339	8.69688	1.20145	1.11838	11.8903	2.31984
ApolloXPubM_740 -049_2	ApolloXPubM_740 -049	2	2021	3.08786	6.29873	1.17134	0.769952	9.38659	1.9413
ApolloXPubM_740 -056_2	ApolloXPubM_740 -056	2	2021	2.04929	4.79653	0.730254	1.00361	6.84582	1.73386
ApolloXPubM_740 -057_2	ApolloXPubM_740 -057	2	2021	3.4269	10.3159	1.01322	1.18881	13.7428	2.20203
ApolloXPubM_740 -058_2	ApolloXPubM_740 -058	2	2021	2.90286	8.37225	0.869151	1.04013	11.2751	1.90928
ApolloXPubM_740 -059_2	ApolloXPubM_740 -059	2	2021	3.57616	7.27119	1.02655	0.809883	10.8473	1.83644
ApolloXPubM_740 -061_2	ApolloXPubM_740 -061	2	2021	3.19851	9.30155	1.15604	1.28827	12.5001	2.44431
ApolloXPubM_740 -063_2	ApolloXPubM_740 -063	2	2021	2.83492	6.77922	0.99839	0.946997	9.61414	1.94539
ApolloXPubM_740 -069_2	ApolloXPubM_740 -069	2	2021	3.5967	11.1623	1.36445	1.48514	14.759	2.84958
ApolloXPubM_740 -074_2	ApolloXPubM_740 -074	2	2021	3.23941	9.42658	1.13794	1.26126	12.666	2.39921
ApolloXPubM_740 -076_2	ApolloXPubM_740 -076	2	2021	4.06436	9.79852	1.41811	1.11898	13.8629	2.53709
ApolloXPubM_740 -079_2	ApolloXPubM_740 -079	2	2021	3.07013	8.02098	0.808382	0.941154	11.0911	1.74954
ApolloXPubM_740 -083_2	ApolloXPubM_740 -083	2	2021	3.24567	9.77217	1.25974	1.32945	13.0178	2.58919
ApolloXPubM_740 -084_2	ApolloXPubM_740 -084	2	2021	2.22443	7.57593	0.840796	1.02126	9.80036	1.86205
ApolloXPubM_740 -086_2	ApolloXPubM_740 -086	2	2021	3.24921	8.46626	0.777254	0.859035	11.7155	1.63629
ApolloXPubM_740 -088_2	ApolloXPubM_740 -088	2	2021	2.27629	9.15614	0.775312	1.08279	11.4324	1.8581
ApolloXPubM_740 -093_2	ApolloXPubM_740 -093	2	2021	4.0766	11.0709	1.04622	1.15668	15.1475	2.20289
ApolloXPubM_740 -096_2	ApolloXPubM_740 -096	2	2021	1.58418	3.60923	0.861383	0.537083	5.19341	1.39847
ApolloXPubM_740 -099_2	ApolloXPubM_740 -099	2	2021	1.26745	3.13988	0.391412	0.621822	4.40733	1.01323
ApolloXPubM_740 -100_2	ApolloXPubM_740 -100	2	2021	1.68608	4.56006	0.474205	0.616421	6.24614	1.09063
ApolloXPubM_740 -102_2	ApolloXPubM_740 -102	2	2021	1.59204	3.94895	0.79739	1.08214	5.54099	1.87953
ApolloXPubM_740 -103_2	ApolloXPubM_740 -103	2	2021	2.3783	9.1851	0.87355	1.14576	11.5634	2.01931
ApolloXPubM_740 -105_2	ApolloXPubM_740 -105	2	2021	3.24582	7.78456	1.14043	1.1026	11.0304	2.24304
ApolloXPubM_740 -115_2	ApolloXPubM_740 -115	2	2021	2.09149	4.8427	0.840853	0.715331	6.93419	1.55618
ApolloXPubM_740 -116_2	ApolloXPubM_740 -116	2	2021	1.87467	5.23367	0.709343	0.675127	7.10835	1.38447
ApolloXPubM_740 -117_2	ApolloXPubM_740 -117	2	2021	4.0868	8.18143	1.22827	1.10506	12.2682	2.33333
ApolloXPubM_740 -118_2	ApolloXPubM_740 -118	2	2021	1.7505	5.17196	0.673186	0.612057	6.92247	1.28524
ApolloXPubM_740 -119_2	ApolloXPubM_740 -119	2	2021	0.987742	2.36518	1.0646	0.539665	3.35292	1.60427
ApolloXPubM_740 -126_2	ApolloXPubM_740 -126	2	2021	1.66069	7.20508	0.911343	1.26143	8.86577	2.17278
ApolloXPubM_740 -128_2	ApolloXPubM_740 -128	2	2021	3.65996	8.09669	1.16859	0.963858	11.7567	2.13245
ApolloXPubM_740 -131_2	ApolloXPubM_740 -131	2	2021	3.76262	9.31866	1.26371	1.1036	13.0813	2.36731
ApolloXPubM_740 -132_2	ApolloXPubM_740 -132	2	2021	2.53144	6.19879	1.14072	1.07279	8.73023	2.21351
ApolloXPubM_740 -133_2	ApolloXPubM_740 -133	2	2021	3.38244	11.8853	0.99842	1.28735	15.2677	2.28577
ApolloXPubM_740 -134_2	ApolloXPubM_740 -134	2	2021	2.24805	7.29308	0.868153	0.923272	9.54113	1.79143
ApolloXPubM_740 -137_2	ApolloXPubM_740 -137	2	2021	3.23877	8.63967	1.13139	1.12817	11.8784	2.25956
ApolloXPubM_740 -139_2	ApolloXPubM_740 -139	2	2021	2.01371	5.33326	0.619566	0.585864	7.34697	1.20543
ApolloXPubM_740 -142_2	ApolloXPubM_740 -142	2	2021	1.83773	7.90642	0.846784	1.04017	9.74415	1.88695
ApolloXPubM_740 -148_2	ApolloXPubM_740 -148	2	2021	3.28276	8.04715	0.933699	0.871324	11.3299	1.80502
ApolloXPubM_740 -151_2	ApolloXPubM_740 -151	2	2021	3.82995	8.28461	0.923884	0.79607	12.1146	1.71995
ApolloXPubM_740 -154_2	ApolloXPubM_740 -154	2	2021	1.84737	6.14929	0.80127	1.13551	7.99667	1.93678
ApolloXPubM_740 -158_2	ApolloXPubM_740 -158	2	2021	1.98493	7.79915	0.790965	1.17433	9.78408	1.9653
ApolloXPubM_740 -159_2	ApolloXPubM_740 -159	2	2021	2.82971	7.34608	1.26063	1.13583	10.1758	2.39646
ApolloXPubM_740 -161_2	ApolloXPubM_740 -161	2	2021	3.67235	6.70119	0.68528	0.648807	10.3735	1.33409
ApolloXPubM_740 -163_2	ApolloXPubM_740 -163	2	2021	1.37803	5.26451	0.824735	0.984866	6.64254	1.8096
ApolloXPubM_740 -165_2	ApolloXPubM_740 -165	2	2021	1.7914	6.7564	0.494101	0.668951	8.5478	1.16305
ApolloXPubM_740 -166_2	ApolloXPubM_740 -166	2	2021	3.09265	7.77462	0.831142	0.862113	10.8673	1.69326
ApolloXPubM_740 -170_2	ApolloXPubM_740 -170	2	2021	1.98714	7.22442	0.657412	0.957928	9.21157	1.61534
ApolloXPubM_740 -171_2	ApolloXPubM_740 -171	2	2021	2.27189	8.05758	0.340896	0.617829	10.3295	0.958726
ApolloXPubM_740 -172_2	ApolloXPubM_740 -172	2	2021	1.31799	4.46337	0.534072	0.628198	5.78136	1.16227
ApolloXPubM_740 -174_2	ApolloXPubM_740 -174	2	2021	1.91789	8.80679	0.841975	1.20562	10.7247	2.04759
ApolloXPubM_740 -177_2	ApolloXPubM_740 -177	2	2021	1.46606	3.59664	0.0501973	0.114809	5.0627	0.165007
ApolloXPubM_740 -179_2	ApolloXPubM_740 -179	2	2021	2.20109	6.61024	0.626955	0.774554	8.81134	1.40151
ApolloXPubM_740 -181_2	ApolloXPubM_740 -181	2	2021	1.95092	4.98155	0.488684	0.550656	6.93247	1.03934
ApolloXPubM_740 -182_2	ApolloXPubM_740 -182	2	2021	2.75066	9.78756	0.791715	1.01959	12.5382	1.81131
ApolloXPubM_740 -223_2	ApolloXPubM_740 -223	2	2021	1.45902	2.89802	0.962404	0.678921	4.35704	1.64132
ApolloXPubM_740 -224_2	ApolloXPubM_740 -224	2	2021	2.98617	6.49119	1.10289	0.906004	9.47737	2.0089
ApolloXPubM_740 -228_2	ApolloXPubM_740 -228	2	2021	2.57926	6.58815	1.02659	0.988242	9.16742	2.01483
ApolloXPubM_740 -231_2	ApolloXPubM_740 -231	2	2021	2.35212	8.56841	0.928315	1.11695	10.9205	2.04527
ApolloXPubM_740 -238_2	ApolloXPubM_740 -238	2	2021	3.42642	7.8275	1.27931	1.06869	11.2539	2.348
ApolloXPubM_740 -239_2	ApolloXPubM_740 -239	2	2021	1.42574	4.50696	0.507964	0.662703	5.9327	1.17067
ApolloXPubM_740 -241_2	ApolloXPubM_740 -241	2	2021	0.645251	2.50882	0.616137	0.632609	3.15408	1.24875
ApolloXPubM_740 -242_2	ApolloXPubM_740 -242	2	2021	1.77439	5.33728	0.741613	0.895013	7.11168	1.63663
ApolloXPubM_740 -244_2	ApolloXPubM_740 -244	2	2021	2.1567	4.96484	0.465071	0.486717	7.12154	0.951788
ApolloXPubM_740 -126_3	ApolloXPubM_740 -126	3	2021	2.21493	8.55306	0.981554	1.19699	10.768	2.17854
ApolloXPubM_740 -131_3	ApolloXPubM_740 -131	3	2021	4.17888	8.90036	1.29801	0.98538	13.0792	2.28339
ApolloXPubM_740 -137_3	ApolloXPubM_740 -137	3	2021	3.51368	9.00828	1.17512	1.06689	12.522	2.24201
ApolloXPubM_740 -140_3	ApolloXPubM_740 -140	3	2021	2.8084	6.87754	0.954293	0.865366	9.68594	1.81966
ApolloXPubM_740 -166_3	ApolloXPubM_740 -166	3	2021	3.45399	7.96973	1.07877	0.907981	11.4237	1.98675
ApolloXPubM_740 -172_3	ApolloXPubM_740 -172	3	2021	2.15636	8.5826	0.780116	0.971533	10.739	1.75165
ApolloXPubM_740 -174_3	ApolloXPubM_740 -174	3	2021	2.30555	7.89672	0.861589	0.978594	10.2023	1.84018
ApolloXPubM_740 -187_3	ApolloXPubM_740 -187	3	2021	1.9574	4.21755	0.364372	0.413072	6.17494	0.777444
ApolloXPubM_740 -196_3	ApolloXPubM_740 -196	3	2021	2.52093	9.46595	0.529689	0.792618	11.9869	1.32231
ApolloXPubM_740 -214_3	ApolloXPubM_740 -214	3	2021	2.34399	6.30641	0.634064	0.583514	8.6504	1.21758
ApolloXPubM_740 -231_3	ApolloXPubM_740 -231	3	2021	2.24148	8.19101	0.947501	1.16709	10.4325	2.1146
ApolloXPubM_740 -279_3	ApolloXPubM_740 -279	3	2021	3.00965	6.20297	0.41512	0.432036	9.21262	0.847157
ApolloXPubM_740 -017_4	ApolloXPubM_740 -017	4	2021	3.15123	6.89862	0.378575	0.379451	10.0499	0.758026
ApolloXPubM_740 -018_4	ApolloXPubM_740 -018	4	2021	2.33468	8.58891	0.287727	0.432431	10.9236	0.720159
ApolloXPubM_740 -037_4	ApolloXPubM_740 -037	4	2021	4.38997	8.65179	0.682136	0.594433	13.0418	1.27657
ApolloXPubM_740 -046_4	ApolloXPubM_740 -046	4	2021	3.79083	10.2762	0.694719	0.801865	14.0671	1.49658
ApolloXPubM_740 -084_4	ApolloXPubM_740 -084	4	2021	2.57701	7.62334	0.692309	0.816031	10.2004	1.50834
ApolloXPubM_740 -096_4	ApolloXPubM_740 -096	4	2021	1.84914	4.78683	0.193335	0.25094	6.63597	0.444275
ApolloXPubM_740 -115_4	ApolloXPubM_740 -115	4	2021	1.05577	2.54575	0.135767	0.163764	3.60152	0.299532
ApolloXPubM_740 -117_4	ApolloXPubM_740 -117	4	2021	2.55423	5.0677	0.362034	0.361331	7.62192	0.723366
ApolloXPubM_740 -118_4	ApolloXPubM_740 -118	4	2021	2.87307	8.62306	0.604828	0.675847	11.4961	1.28068
ApolloXPubM_740 -119_4	ApolloXPubM_740 -119	4	2021	2.8639	7.24278	0.823971	0.793269	10.1067	1.61724
ApolloXPubM_740 -133_4	ApolloXPubM_740 -133	4	2021	2.87372	10.3415	0.347113	0.589931	13.2153	0.937044
ApolloXPubM_740 -007_3	ApolloXPubM_740 -007	3	2021	3.61156	8.05629	0.766242	0.700776	11.6679	1.46702
ApolloXPubM_740 -027_3	ApolloXPubM_740 -027	3	2021	2.25898	8.22362	0.648571	0.918947	10.4826	1.56752
ApolloXPubM_740 -047_3	ApolloXPubM_740 -047	3	2021	2.72739	6.72542	0.584851	0.627265	9.45281	1.21212
ApolloXPubM_740 -049_3	ApolloXPubM_740 -049	3	2021	3.51897	6.73033	1.01821	0.788699	10.2493	1.80691
ApolloXPubM_740 -059_3	ApolloXPubM_740 -059	3	2021	2.37778	5.11255	0.403508	0.419077	7.49034	0.822586
ApolloXPubM_740 -074_3	ApolloXPubM_740 -074	3	2021	3.12942	8.11239	0.816108	0.875439	11.2418	1.69155
ApolloXPubM_740 -079_3	ApolloXPubM_740 -079	3	2021	3.40801	7.79546	0.517616	0.627836	11.2035	1.14545
ApolloXPubM_740 -100_3	ApolloXPubM_740 -100	3	2021	2.18276	5.98059	0.361787	0.57348	8.16335	0.935267
ApolloXPubM_740 -105_3	ApolloXPubM_740 -105	3	2021	3.18619	7.36341	0.616446	0.712695	10.5496	1.32914
ApolloXPubM_740 -115_3	ApolloXPubM_740 -115	3	2021	1.1937	2.88055	0.0413814	0.0958459	4.07425	0.137227
ApolloXPubM_740 -123_3	ApolloXPubM_740 -123	3	2021	1.69454	4.74925	0.152998	0.204224	6.44379	0.357222
ApolloXPubM_740 -142_3	ApolloXPubM_740 -142	3	2021	2.14975	8.94342	0.38406	0.631821	11.0932	1.01588
ApolloXPubM_740 -143_3	ApolloXPubM_740 -143	3	2021	2.92829	6.18505	0.193218	0.269098	9.11335	0.462315
ApolloXPubM_740 -154_3	ApolloXPubM_740 -154	3	2021	2.10106	6.29231	0.52337	0.786882	8.39337	1.31025
ApolloXPubM_740 -158_3	ApolloXPubM_740 -158	3	2021	2.01293	6.88694	0.358783	0.603998	8.89986	0.962782
ApolloXPubM_740 -161_3	ApolloXPubM_740 -161	3	2021	2.83534	4.7932	0.111349	0.148061	7.62854	0.25941
ApolloXPubM_740 -163_3	ApolloXPubM_740 -163	3	2021	2.22269	7.27328	0.511408	0.67956	9.49597	1.19097
ApolloXPubM_740 -171_3	ApolloXPubM_740 -171	3	2021	2.42164	7.47953	0.281802	0.447821	9.90117	0.729624
ApolloXPubM_740 -179_3	ApolloXPubM_740 -179	3	2021	1.99096	6.23211	0.160685	0.288676	8.22307	0.449361
ApolloXPubM_740 -186_3	ApolloXPubM_740 -186	3	2021	3.16899	8.82323	1.17217	1.19416	11.9922	2.36632
ApolloXPubM_740 -195_3	ApolloXPubM_740 -195	3	2021	2.22593	6.53136	0.204667	0.323506	8.75728	0.528173
ApolloXPubM_740 -203_3	ApolloXPubM_740 -203	3	2021	1.06592	3.66125	0.0382413	0.094563	4.72716	0.132804
ApolloXPubM_740 -207_3	ApolloXPubM_740 -207	3	2021	2.37658	5.03409	0.362402	0.368243	7.41067	0.730644
ApolloXPubM_740 -215_3	ApolloXPubM_740 -215	3	2021	1.5902	4.61888	0.0444773	0.107021	6.20908	0.151498
ApolloXPubM_740 -218_3	ApolloXPubM_740 -218	3	2021	1.96659	6.93896	0.203387	0.363773	8.90555	0.56716
ApolloXPubM_740 -223_3	ApolloXPubM_740 -223	3	2021	2.49026	5.39205	0.207151	0.307114	7.88231	0.514265
ApolloXPubM_740 -224_3	ApolloXPubM_740 -224	3	2021	2.59797	5.3046	0.181819	0.22003	7.90257	0.401849
ApolloXPubM_740 -244_3	ApolloXPubM_740 -244	3	2021	1.71825	3.55305	0.0425205	0.0812809	5.2713	0.123801
ApolloXPubM_740 -248_3	ApolloXPubM_740 -248	3	2021	2.26269	4.39397	0.112992	0.157792	6.65665	0.270784
ApolloXPubM_740 -268_3	ApolloXPubM_740 -268	3	2021	1.59459	4.81217	0.0255373	0.0562598	6.40676	0.0817971
ApolloXPubM_740 -023_3	ApolloXPubM_740 -023	3	2021	2.98587	8.5806	1.31502	1.16074	11.5665	2.47576
ApolloXPubM_740 -028_3	ApolloXPubM_740 -028	3	2021	2.55389	8.00078	0.991925	1.01741	10.5547	2.00933
ApolloXPubM_740 -033_3	ApolloXPubM_740 -033	3	2021	2.27898	5.24568	0.519593	0.559439	7.52466	1.07903
ApolloXPubM_740 -037_3	ApolloXPubM_740 -037	3	2021	4.33669	8.82428	0.805193	0.671625	13.161	1.47682
ApolloXPubM_740 -039_3	ApolloXPubM_740 -039	3	2021	5.07329	9.29743	1.13405	0.841638	14.3707	1.97569
ApolloXPubM_740 -046_3	ApolloXPubM_740 -046	3	2021	4.02712	12.0362	1.19031	1.32239	16.0633	2.51269
ApolloXPubM_740 -056_3	ApolloXPubM_740 -056	3	2021	4.20954	9.7467	1.15633	1.07394	13.9562	2.23027
ApolloXPubM_740 -057_3	ApolloXPubM_740 -057	3	2021	3.37027	9.3369	0.925877	0.970558	12.7072	1.89643
ApolloXPubM_740 -061_3	ApolloXPubM_740 -061	3	2021	3.23187	9.45893	0.950052	1.04075	12.6908	1.9908
ApolloXPubM_740 -067_3	ApolloXPubM_740 -067	3	2021	2.13337	6.2533	0.409171	0.48083	8.38667	0.890001
ApolloXPubM_740 -069_3	ApolloXPubM_740 -069	3	2021	3.82695	10.9394	1.11891	1.18132	14.7664	2.30023
ApolloXPubM_740 -076_3	ApolloXPubM_740 -076	3	2021	3.70702	9.0495	1.10924	0.862666	12.7565	1.97191
ApolloXPubM_740 -083_3	ApolloXPubM_740 -083	3	2021	4.0964	10.9604	1.28092	1.1955	15.0568	2.47642
ApolloXPubM_740 -084_3	ApolloXPubM_740 -084	3	2021	2.73208	8.46337	0.969727	1.06582	11.1954	2.03555
ApolloXPubM_740 -086_3	ApolloXPubM_740 -086	3	2021	3.62136	9.36666	0.847468	0.816473	12.988	1.66394
ApolloXPubM_740 -088_3	ApolloXPubM_740 -088	3	2021	3.03549	11.0048	0.799036	0.995224	14.0403	1.79426
ApolloXPubM_740 -093_3	ApolloXPubM_740 -093	3	2021	3.44984	9.26633	0.767406	0.8865	12.7162	1.65391
ApolloXPubM_740 -099_3	ApolloXPubM_740 -099	3	2021	1.44597	4.07351	0.0899575	0.238408	5.51948	0.328365
ApolloXPubM_740 -103_3	ApolloXPubM_740 -103	3	2021	2.47941	10.8454	0.815197	1.15634	13.3248	1.97153
ApolloXPubM_740 -112_3	ApolloXPubM_740 -112	3	2021	3.34639	9.58883	0.652952	0.821021	12.9352	1.47397
ApolloXPubM_740 -117_3	ApolloXPubM_740 -117	3	2021	3.58923	6.84276	0.678526	0.607487	10.432	1.28601
ApolloXPubM_740 -118_3	ApolloXPubM_740 -118	3	2021	2.59606	7.8319	0.578039	0.658613	10.428	1.23665
ApolloXPubM_740 -119_3	ApolloXPubM_740 -119	3	2021	2.2567	5.67543	0.461563	0.513671	7.93213	0.975234
ApolloXPubM_740 -127_3	ApolloXPubM_740 -127	3	2021	1.93823	5.31134	0.530623	0.720669	7.24956	1.25129
ApolloXPubM_740 -128_3	ApolloXPubM_740 -128	3	2021	4.04467	8.10239	1.01875	0.722684	12.1471	1.74143
ApolloXPubM_740 -132_3	ApolloXPubM_740 -132	3	2021	2.72991	6.29366	0.584274	0.666016	9.02357	1.25029
ApolloXPubM_740 -133_3	ApolloXPubM_740 -133	3	2021	2.53991	9.27788	0.335995	0.596229	11.8178	0.932224
ApolloXPubM_740 -134_3	ApolloXPubM_740 -134	3	2021	2.70025	7.5813	0.708609	0.691252	10.2816	1.39986
ApolloXPubM_740 -139_3	ApolloXPubM_740 -139	3	2021	3.36062	8.41127	1.03067	1.01611	11.7719	2.04678
ApolloXPubM_740 -148_3	ApolloXPubM_740 -148	3	2021	3.66961	8.41705	1.04581	0.919925	12.0867	1.96573
ApolloXPubM_740 -151_3	ApolloXPubM_740 -151	3	2021	4.3767	9.136	1.17205	0.937417	13.5127	2.10947
ApolloXPubM_740 -159_3	ApolloXPubM_740 -159	3	2021	3.75457	8.69637	1.1876	1.09048	12.4509	2.27807
ApolloXPubM_740 -165_3	ApolloXPubM_740 -165	3	2021	3.41082	11.3959	0.712755	0.859016	14.8067	1.57177
ApolloXPubM_740 -170_3	ApolloXPubM_740 -170	3	2021	2.25813	8.58531	0.932343	1.35077	10.8434	2.28311
ApolloXPubM_740 -177_3	ApolloXPubM_740 -177	3	2021	4.99482	9.44516	1.48975	1.09877	14.44	2.58852
ApolloXPubM_740 -181_3	ApolloXPubM_740 -181	3	2021	3.32063	7.65183	1.18657	0.992724	10.9725	2.1793
ApolloXPubM_740 -193_3	ApolloXPubM_740 -193	3	2021	2.4257	8.78032	0.740449	0.979811	11.206	1.72026
ApolloXPubM_740 -199_3	ApolloXPubM_740 -199	3	2021	2.35567	6.01701	0.478341	0.497919	8.37268	0.97626
ApolloXPubM_740 -206_3	ApolloXPubM_740 -206	3	2021	4.46175	11.0272	0.789371	0.915594	15.489	1.70497
ApolloXPubM_740 -208_3	ApolloXPubM_740 -208	3	2021	3.06546	9.53332	1.138	1.24836	12.5988	2.38637
ApolloXPubM_740 -211_3	ApolloXPubM_740 -211	3	2021	6.15001	10.4825	1.23709	0.783178	16.6325	2.02027
ApolloXPubM_740 -216_3	ApolloXPubM_740 -216	3	2021	3.96787	10.2925	0.742599	0.80908	14.2604	1.55168
ApolloXPubM_740 -221_3	ApolloXPubM_740 -221	3	2021	3.26527	6.56054	0.511677	0.441735	9.82581	0.953412
ApolloXPubM_740 -225_3	ApolloXPubM_740 -225	3	2021	3.93142	9.89527	1.21883	1.07704	13.8267	2.29588
ApolloXPubM_740 -228_3	ApolloXPubM_740 -228	3	2021	2.95291	7.343	0.624566	0.638883	10.2959	1.26345
ApolloXPubM_740 -236_3	ApolloXPubM_740 -236	3	2021	3.78157	5.92233	0.398314	0.372557	9.7039	0.770871
ApolloXPubM_740 -238_3	ApolloXPubM_740 -238	3	2021	4.50997	9.42408	1.35429	1.09685	13.934	2.45114
ApolloXPubM_740 -239_3	ApolloXPubM_740 -239	3	2021	2.49379	8.02223	0.358161	0.506401	10.516	0.864563
ApolloXPubM_740 -241_3	ApolloXPubM_740 -241	3	2021	1.39097	5.39433	0.153193	0.342393	6.7853	0.495587
ApolloXPubM_740 -242_3	ApolloXPubM_740 -242	3	2021	2.10376	6.09069	0.244613	0.368749	8.19445	0.613362
ApolloXPubM_740 -247_3	ApolloXPubM_740 -247	3	2021	2.55318	7.86263	0.525133	0.632756	10.4158	1.15789
ApolloXPubM_740 -249_3	ApolloXPubM_740 -249	3	2021	3.81134	8.14048	1.20813	0.83059	11.9518	2.03872
ApolloXPubM_740 -250_3	ApolloXPubM_740 -250	3	2021	2.48006	7.39516	0.460747	0.679193	9.87521	1.13994
ApolloXPubM_740 -251_3	ApolloXPubM_740 -251	3	2021	2.68588	6.44294	0.268588	0.349494	9.12882	0.618082
ApolloXPubM_740 -253_3	ApolloXPubM_740 -253	3	2021	3.27151	10.0679	0.642296	0.680492	13.3394	1.32279
ApolloXPubM_740 -259_3	ApolloXPubM_740 -259	3	2021	3.37172	7.40154	0.485024	0.528813	10.7733	1.01384
ApolloXPubM_740 -261_3	ApolloXPubM_740 -261	3	2021	4.39306	12.8034	1.07222	1.00613	17.1964	2.07835
ApolloXPubM_740 -263_3	ApolloXPubM_740 -263	3	2021	1.2394	3.03186	0.109374	0.203892	4.27126	0.313266
ApolloXPubM_740 -264_3	ApolloXPubM_740 -264	3	2021	2.44595	6.75927	0.414533	0.489512	9.20522	0.904045
ApolloXPubM_740 -267_3	ApolloXPubM_740 -267	3	2021	2.73867	10.0253	0.620242	0.82759	12.7639	1.44783
ApolloXPubM_740 -182_3	ApolloXPubM_740 -182	3	2021	2.41434	8.70397	0.411708	0.544465	11.1183	0.956173
ApolloXPubM_740 -196_3	ApolloXPubM_740 -196	3	2021	2.56255	9.70067	0.669376	0.881753	12.2632	1.55113
ApolloXPubM_740 -214_3	ApolloXPubM_740 -214	3	2021	2.69739	7.34938	1.05995	0.778076	10.0468	1.83802
ApolloXPubM_740 -231_3	ApolloXPubM_740 -231	3	2021	2.15252	7.93858	0.825654	0.949742	10.0911	1.7754
ApolloXPubM_740 -246_3	ApolloXPubM_740 -246	3	2021	3.98633	8.39347	1.09233	0.839015	12.3798	1.93135
ApolloXPubM_740 -257_3	ApolloXPubM_740 -257	3	2021	2.41125	6.62628	0.592583	0.595124	9.03753	1.18771
ApolloXPubM_740 -262_3	ApolloXPubM_740 -262	3	2021	3.52386	5.46494	0.803322	0.52875	8.98881	1.33207
ApolloXPubM_740 -274_3	ApolloXPubM_740 -274	3	2021	1.97979	6.95246	0.730777	0.869829	8.93225	1.60061
ApolloXPubM_740 -002_4	ApolloXPubM_740 -002	4	2021	2.80996	5.65067	0.920043	0.660959	8.46063	1.581
ApolloXPubM_740 -013_4	ApolloXPubM_740 -013	4	2021	2.50797	5.67552	0.90457	0.714067	8.1835	1.61864
ApolloXPubM_740 -014_4	ApolloXPubM_740 -014	4	2021	2.5715	5.93959	1.06322	0.804242	8.51109	1.86746
ApolloXPubM_740 -039_4	ApolloXPubM_740 -039	4	2021	5.0061	8.97792	1.1496	0.795536	13.984	1.94514
ApolloXPubM_740 -058_4	ApolloXPubM_740 -058	4	2021	2.97293	8.3692	0.730866	0.809056	11.3421	1.53992
ApolloXPubM_740 -061_4	ApolloXPubM_740 -061	4	2021	3.43159	9.40344	0.841181	0.846272	12.835	1.68745
ApolloXPubM_740 -063_4	ApolloXPubM_740 -063	4	2021	2.38464	5.90906	0.546128	0.562899	8.2937	1.10903
ApolloXPubM_740 -067_4	ApolloXPubM_740 -067	4	2021	2.20811	6.29061	0.529964	0.523339	8.49872	1.0533
ApolloXPubM_740 -069_4	ApolloXPubM_740 -069	4	2021	3.79881	10.6029	0.977829	0.964746	14.4017	1.94258
ApolloXPubM_740 -076_4	ApolloXPubM_740 -076	4	2021	3.62248	8.59023	1.05421	0.783805	12.2127	1.83802
ApolloXPubM_740 -079_4	ApolloXPubM_740 -079	4	2021	3.33631	7.62741	0.592974	0.621917	10.9637	1.21489
ApolloXPubM_740 -083_4	ApolloXPubM_740 -083	4	2021	3.38906	9.75468	0.820031	0.86652	13.1437	1.68655
ApolloXPubM_740 -100_4	ApolloXPubM_740 -100	4	2021	2.51012	6.54335	0.60977	0.693088	9.05347	1.30286
ApolloXPubM_740 -105_4	ApolloXPubM_740 -105	4	2021	3.04926	6.93202	0.608088	0.59558	9.98128	1.20367
ApolloXPubM_740 -137_4	ApolloXPubM_740 -137	4	2021	3.73506	9.15868	1.12589	0.975508	12.8937	2.1014
ApolloXPubM_740 -161_4	ApolloXPubM_740 -161	4	2021	3.96233	6.56509	0.540902	0.411837	10.5274	0.952739
ApolloXPubM_740 -163_4	ApolloXPubM_740 -163	4	2021	2.13374	6.98461	0.440423	0.576561	9.11835	1.01698
ApolloXPubM_740 -182_4	ApolloXPubM_740 -182	4	2021	2.26934	7.66033	0.394813	0.520546	9.92967	0.915359
ApolloXPubM_740 -195_4	ApolloXPubM_740 -195	4	2021	1.69624	5.14346	0.0922484	0.175675	6.8397	0.267923
ApolloXPubM_740 -196_4	ApolloXPubM_740 -196	4	2021	2.40037	8.38156	0.255253	0.40544	10.7819	0.660693
ApolloXPubM_740 -214_4	ApolloXPubM_740 -214	4	2021	1.40575	4.13466	0.0276993	0.0581845	5.54041	0.0858838
ApolloXPubM_740 -218_4	ApolloXPubM_740 -218	4	2021	2.60301	9.47771	0.601201	0.700686	12.0807	1.30189
ApolloXPubM_740 -269_3	ApolloXPubM_740 -269	3	2021	3.77906	7.69888	1.16478	0.950448	11.4779	2.11522
ApolloXPubM_740 -272_3	ApolloXPubM_740 -272	3	2021	3.44626	9.18914	0.817394	0.883329	12.6354	1.70072
ApolloXPubM_740 -273_3	ApolloXPubM_740 -273	3	2021	2.04312	6.44005	0.439236	0.566187	8.48317	1.00542
ApolloXPubM_740 -277_3	ApolloXPubM_740 -277	3	2021	3.35126	7.86435	0.769364	0.745736	11.2156	1.5151
ApolloXPubM_740 -003_4	ApolloXPubM_740 -003	4	2021	1.88243	5.28848	0.463872	0.485073	7.1709	0.948945
ApolloXPubM_740 -006_4	ApolloXPubM_740 -006	4	2021	2.55245	7.00597	0.593946	0.653087	9.55841	1.24703
ApolloXPubM_740 -007_4	ApolloXPubM_740 -007	4	2021	3.67581	7.75066	0.964405	0.799745	11.4265	1.76415
ApolloXPubM_740 -009_4	ApolloXPubM_740 -009	4	2021	0.862655	2.63447	0.0327189	0.0981751	3.49712	0.130894
ApolloXPubM_740 -011_4	ApolloXPubM_740 -011	4	2021	2.98166	7.83954	0.396833	0.498357	10.8212	0.89519
ApolloXPubM_740 -016_4	ApolloXPubM_740 -016	4	2021	4.51529	7.97139	0.838578	0.650276	12.4867	1.48885
ApolloXPubM_740 -021_4	ApolloXPubM_740 -021	4	2021	1.45154	4.25408	0.319099	0.410994	5.70563	0.730093
ApolloXPubM_740 -022_4	ApolloXPubM_740 -022	4	2021	2.37054	5.11044	0.189911	0.253978	7.48098	0.443889
ApolloXPubM_740 -023_4	ApolloXPubM_740 -023	4	2021	2.92195	8.56573	0.997932	1.005	11.4877	2.00293
ApolloXPubM_740 -027_4	ApolloXPubM_740 -027	4	2021	1.88925	6.51677	0.28054	0.55346	8.40602	0.834
ApolloXPubM_740 -028_4	ApolloXPubM_740 -028	4	2021	1.98775	6.25847	0.454999	0.558846	8.24622	1.01385
ApolloXPubM_740 -033_4	ApolloXPubM_740 -033	4	2021	2.24662	5.09577	0.239602	0.29446	7.34239	0.534062
ApolloXPubM_740 -047_4	ApolloXPubM_740 -047	4	2021	2.29062	6.22586	0.253119	0.35507	8.51649	0.608189
ApolloXPubM_740 -049_4	ApolloXPubM_740 -049	4	2021	2.98135	5.80224	0.470442	0.419048	8.78359	0.889491
ApolloXPubM_740 -056_4	ApolloXPubM_740 -056	4	2021	4.17445	10.2288	1.20378	1.17296	14.4032	2.37674
ApolloXPubM_740 -057_4	ApolloXPubM_740 -057	4	2021	2.29824	6.90711	0.202408	0.334747	9.20535	0.537155
ApolloXPubM_740 -059_4	ApolloXPubM_740 -059	4	2021	2.1307	4.83922	0.116573	0.198539	6.96992	0.315113
ApolloXPubM_740 -074_4	ApolloXPubM_740 -074	4	2021	2.31544	6.51318	0.194273	0.302937	8.82862	0.49721
ApolloXPubM_740 -086_4	ApolloXPubM_740 -086	4	2021	2.63432	7.02818	0.247279	0.306427	9.6625	0.553706
ApolloXPubM_740 -088_4	ApolloXPubM_740 -088	4	2021	2.76543	10.1786	0.870686	0.991072	12.944	1.86176
ApolloXPubM_740 -093_4	ApolloXPubM_740 -093	4	2021	2.53761	6.99344	0.211923	0.314143	9.53106	0.526066
ApolloXPubM_740 -099_4	ApolloXPubM_740 -099	4	2021	1.56575	4.52471	0.0758287	0.181676	6.09045	0.257505
ApolloXPubM_740 -103_4	ApolloXPubM_740 -103	4	2021	2.83887	12.6333	1.27725	2.01238	15.4722	3.28963
ApolloXPubM_740 -112_4	ApolloXPubM_740 -112	4	2021	1.79676	5.47217	0.0485537	0.120358	7.26894	0.168911
ApolloXPubM_740 -116_4	ApolloXPubM_740 -116	4	2021	1.3392	3.67046	0.066117	0.123831	5.00966	0.189948
ApolloXPubM_740 -123_4	ApolloXPubM_740 -123	4	2021	1.93888	5.14599	0.684697	0.563876	7.08487	1.24857
ApolloXPubM_740 -126_4	ApolloXPubM_740 -126	4	2021	1.65669	6.59028	0.173687	0.330211	8.24696	0.503898
ApolloXPubM_740 -127_4	ApolloXPubM_740 -127	4	2021	1.21989	3.46096	0.068416	0.150429	4.68084	0.218845
ApolloXPubM_740 -128_4	ApolloXPubM_740 -128	4	2021	4.21541	8.33829	1.175	0.812594	12.5537	1.9876
ApolloXPubM_740 -131_4	ApolloXPubM_740 -131	4	2021	3.89073	8.45314	1.1467	0.924516	12.3439	2.07121
ApolloXPubM_740 -132_4	ApolloXPubM_740 -132	4	2021	2.90722	6.24011	0.840779	0.829448	9.14734	1.67023
ApolloXPubM_740 -134_4	ApolloXPubM_740 -134	4	2021	2.80619	7.9061	0.787746	0.7384	10.7123	1.52615
ApolloXPubM_740 -139_4	ApolloXPubM_740 -139	4	2021	2.90113	7.13247	0.727356	0.82535	10.0336	1.55271
ApolloXPubM_740 -140_4	ApolloXPubM_740 -140	4	2021	3.11	7.42672	0.699998	0.738226	10.5367	1.43822
ApolloXPubM_740 -143_4	ApolloXPubM_740 -143	4	2021	2.32042	5.29681	0.0938747	0.195278	7.61724	0.289153
ApolloXPubM_740 -159_4	ApolloXPubM_740 -159	4	2021	3.32708	8.04678	1.08837	1.01795	11.3739	2.10632
ApolloXPubM_740 -165_4	ApolloXPubM_740 -165	4	2021	2.46614	8.45762	0.46026	0.656056	10.9238	1.11632
ApolloXPubM_740 -166_4	ApolloXPubM_740 -166	4	2021	4.13105	9.36288	1.41987	1.1538	13.4939	2.57367
ApolloXPubM_740 -170_4	ApolloXPubM_740 -170	4	2021	1.77947	6.70806	0.40359	0.814458	8.48753	1.21805
ApolloXPubM_740 -174_4	ApolloXPubM_740 -174	4	2021	2.82106	9.85356	1.05078	1.23153	12.6746	2.28231
ApolloXPubM_740 -177_4	ApolloXPubM_740 -177	4	2021	3.21739	6.2506	0.346366	0.387016	9.46798	0.733382
ApolloXPubM_740 -179_4	ApolloXPubM_740 -179	4	2021	2.2119	6.72414	0.392966	0.510174	8.93604	0.90314
ApolloXPubM_740 -181_4	ApolloXPubM_740 -181	4	2021	3.13139	7.83218	0.887535	0.837859	10.9636	1.72539
ApolloXPubM_740 -187_4	ApolloXPubM_740 -187	4	2021	2.89704	5.67551	0.382462	0.382978	8.57255	0.76544
ApolloXPubM_740 -193_4	ApolloXPubM_740 -193	4	2021	1.62914	5.86813	0.199029	0.408067	7.49727	0.607096
ApolloXPubM_740 -199_4	ApolloXPubM_740 -199	4	2021	1.5265	3.96904	0.133038	0.199143	5.49554	0.332181
ApolloXPubM_740 -203_4	ApolloXPubM_740 -203	4	2021	2.4602	6.80823	0.443268	0.62477	9.26843	1.06804
ApolloXPubM_740 -206_4	ApolloXPubM_740 -206	4	2021	3.54206	9.15055	0.310089	0.440958	12.6926	0.751047
ApolloXPubM_740 -207_4	ApolloXPubM_740 -207	4	2021	2.43331	5.11026	0.231016	0.258328	7.54357	0.489344
ApolloXPubM_740 -208_4	ApolloXPubM_740 -208	4	2021	2.34555	7.51101	0.292469	0.442908	9.85657	0.735377
ApolloXPubM_740 -211_4	ApolloXPubM_740 -211	4	2021	5.33649	9.32667	0.778966	0.608137	14.6632	1.3871
ApolloXPubM_740 -216_4	ApolloXPubM_740 -216	4	2021	2.08187	6.17468	0.198867	0.370412	8.25656	0.569279
ApolloXPubM_740 -221_4	ApolloXPubM_740 -221	4	2021	1.97237	4.56887	0.0533091	0.097388	6.54124	0.150697
ApolloXPubM_740 -223_4	ApolloXPubM_740 -223	4	2021	2.80916	5.90055	0.345128	0.443978	8.70971	0.789106
ApolloXPubM_740 -236_4	ApolloXPubM_740 -236	4	2021	2.58286	4.07028	0.140558	0.180611	6.65314	0.321169
ApolloXPubM_740 -238_4	ApolloXPubM_740 -238	4	2021	3.15328	6.51475	0.262851	0.334676	9.66802	0.597527
ApolloXPubM_740 -239_4	ApolloXPubM_740 -239	4	2021	1.65613	5.48558	0.0736675	0.181712	7.14171	0.25538
ApolloXPubM_740 -241_4	ApolloXPubM_740 -241	4	2021	1.00901	4.3104	0.0435524	0.146984	5.31941	0.190537
ApolloXPubM_740 -247_4	ApolloXPubM_740 -247	4	2021	1.8172	6.06219	0.134103	0.254366	7.87939	0.388469
ApolloXPubM_740 -248_4	ApolloXPubM_740 -248	4	2021	2.05052	4.21166	0.0999443	0.140544	6.26218	0.240488
