# Supplementary material for: Extensive variation between chromosomes of North American and European hop
Source: Nat Commun. 2026 May 27;17:4110. doi: 10.1038/s41467-026-72379-8 (PMC13216280; doi:10.1038/s41467-026-72379-8)
Supplement: Supplementary file 8 — Supplementary Data 5 [file 41467_2026_72379_MOESM8_ESM.xlsx]

## Sheet: Sheet1
List of RNA-Seq datasets used for gene anotation pipeline.
This table provides information about the different RNA-Seq datasets used for gene annotations from haploid and phase resolved genome assemblies of hop cv. Apollo.
sample_name	ERR_id	secondaryId	library_name	sample	study	instrument_model	library_source	library_strategy	library_layout	Data Source
11457	ERR11670097	SAMEA114005793	cone_stage3_rep1	ERS15989667	PRJEB63995	Illumina NovaSeq 6000	TRANSCRIPTOMIC	RNA-Seq	PAIRED	Present Study
11457	ERR11670098	SAMEA114005793	cone_stage4_rep1	ERS15989667	PRJEB63995	Illumina NovaSeq 6000	TRANSCRIPTOMIC	RNA-Seq	PAIRED	Present Study
12453	ERR11670099	SAMEA114005794	Bract_stage3_rep1	ERS15989668	PRJEB63995	Illumina NovaSeq 6000	TRANSCRIPTOMIC	RNA-Seq	PAIRED	Present Study
12453	ERR11670100	SAMEA114005794	Bract_stage4_rep1	ERS15989668	PRJEB63995	Illumina NovaSeq 6000	TRANSCRIPTOMIC	RNA-Seq	PAIRED	Present Study
12453	ERR11670101	SAMEA114005794	Bracteole_stage3_rep1	ERS15989668	PRJEB63995	Illumina NovaSeq 6000	TRANSCRIPTOMIC	RNA-Seq	PAIRED	Present Study
12453	ERR11670102	SAMEA114005794	Bracteole_stage4_rep1	ERS15989668	PRJEB63995	Illumina NovaSeq 6000	TRANSCRIPTOMIC	RNA-Seq	PAIRED	Present Study
12453	ERR11670103	SAMEA114005794	cone_stigma_stage1_rep1	ERS15989668	PRJEB63995	Illumina NovaSeq 6000	TRANSCRIPTOMIC	RNA-Seq	PAIRED	Present Study
12453	ERR11670104	SAMEA114005794	cone_stigma_stage1_rep1	ERS15989668	PRJEB63995	Illumina NovaSeq 6000	TRANSCRIPTOMIC	RNA-Seq	PAIRED	Present Study
12453	ERR11670105	SAMEA114005794	Lupulin_stage3_rep1	ERS15989668	PRJEB63995	Illumina NovaSeq 6000	TRANSCRIPTOMIC	RNA-Seq	PAIRED	Present Study
12453	ERR11670106	SAMEA114005794	Stigma_stage1_rep1	ERS15989668	PRJEB63995	Illumina NovaSeq 6000	TRANSCRIPTOMIC	RNA-Seq	PAIRED	Present Study
12453	ERR11670107	SAMEA114005794	Stigma_stage1_rep1	ERS15989668	PRJEB63995	Illumina NovaSeq 6000	TRANSCRIPTOMIC	RNA-Seq	PAIRED	Present Study
12453	ERR11670108	SAMEA114005794	strig_stage3_rep1	ERS15989668	PRJEB63995	Illumina NovaSeq 6000	TRANSCRIPTOMIC	RNA-Seq	PAIRED	Present Study
12453	ERR11670109	SAMEA114005794	Strig_stage4_rep1	ERS15989668	PRJEB63995	Illumina NovaSeq 6000	TRANSCRIPTOMIC	RNA-Seq	PAIRED	Present Study
12453	ERR11670110	SAMEA114005794	cone_stage1_rep1	ERS15989668	PRJEB63995	Illumina NovaSeq 6000	TRANSCRIPTOMIC	RNA-Seq	PAIRED	Present Study
12453	ERR11670111	SAMEA114005794	cone_stage1_rep1	ERS15989668	PRJEB63995	Illumina NovaSeq 6000	TRANSCRIPTOMIC	RNA-Seq	PAIRED	Present Study
12453	ERR11670112	SAMEA114005794	young_leaf_stage1_rep1	ERS15989668	PRJEB63995	Illumina NovaSeq 6000	TRANSCRIPTOMIC	RNA-Seq	PAIRED	Present Study
12455	ERR11670113	SAMEA114005795	young_leaf_stage3_rep2	ERS15989669	PRJEB63995	Illumina NovaSeq 6000	TRANSCRIPTOMIC	RNA-Seq	PAIRED	Present Study
12456	ERR11670114	SAMEA114005796	bract_stage4_rep1	ERS15989670	PRJEB63995	Illumina NovaSeq 6000	TRANSCRIPTOMIC	RNA-Seq	PAIRED	Present Study
12456	ERR11670115	SAMEA114005796	Bracteole_stage4_rep1	ERS15989670	PRJEB63995	Illumina NovaSeq 6000	TRANSCRIPTOMIC	RNA-Seq	PAIRED	Present Study
12456	ERR11670116	SAMEA114005796	lupulin_stage4_rep1	ERS15989670	PRJEB63995	Illumina NovaSeq 6000	TRANSCRIPTOMIC	RNA-Seq	PAIRED	Present Study
12456	ERR11670117	SAMEA114005796	Ovule_stage4_rep1	ERS15989670	PRJEB63995	Illumina NovaSeq 6000	TRANSCRIPTOMIC	RNA-Seq	PAIRED	Present Study
12456	ERR11670118	SAMEA114005796	Strig_stage4_rep1	ERS15989670	PRJEB63995	Illumina NovaSeq 6000	TRANSCRIPTOMIC	RNA-Seq	PAIRED	Present Study
apollo	ERR11650673	SAMEA113947025	adv_shoot_1	ERS15941274	PRJEB63995	Illumina NovaSeq 6000	TRANSCRIPTOMIC	RNA-Seq	PAIRED	Present Study
apollo	ERR11650674	SAMEA113947025	adv_shoot_2	ERS15941274	PRJEB63995	Illumina NovaSeq 6000	TRANSCRIPTOMIC	RNA-Seq	PAIRED	Present Study
apollo	ERR11650675	SAMEA113947025	cone_1	ERS15941274	PRJEB63995	Illumina NovaSeq 6000	TRANSCRIPTOMIC	RNA-Seq	PAIRED	Present Study
apollo	ERR11650676	SAMEA113947025	cone_2	ERS15941274	PRJEB63995	Illumina NovaSeq 6000	TRANSCRIPTOMIC	RNA-Seq	PAIRED	Present Study
apollo	ERR11650677	SAMEA113947025	gland_1	ERS15941274	PRJEB63995	Illumina NovaSeq 6000	TRANSCRIPTOMIC	RNA-Seq	PAIRED	Present Study
apollo	ERR11650678	SAMEA113947025	gland_2	ERS15941274	PRJEB63995	Illumina NovaSeq 6000	TRANSCRIPTOMIC	RNA-Seq	PAIRED	Present Study
apollo	ERR11650679	SAMEA113947025	leaf_1	ERS15941274	PRJEB63995	Illumina NovaSeq 6000	TRANSCRIPTOMIC	RNA-Seq	PAIRED	Present Study
apollo	ERR11650680	SAMEA113947025	leaf_2	ERS15941274	PRJEB63995	Illumina NovaSeq 6000	TRANSCRIPTOMIC	RNA-Seq	PAIRED	Present Study
apollo	ERR11650681	SAMEA113947025	tc_root_1	ERS15941274	PRJEB63995	Illumina NovaSeq 6000	TRANSCRIPTOMIC	RNA-Seq	PAIRED	Present Study
apollo	ERR11650682	SAMEA113947025	tc_root_2	ERS15941274	PRJEB63995	Illumina NovaSeq 6000	TRANSCRIPTOMIC	RNA-Seq	PAIRED	Present Study
apollo	ERR11650683	SAMEA113947025	tc_shoot_tip_1	ERS15941274	PRJEB63995	Illumina NovaSeq 6000	TRANSCRIPTOMIC	RNA-Seq	PAIRED	Present Study
apollo	ERR11650684	SAMEA113947025	tc_shoot_tip_2	ERS15941274	PRJEB63995	Illumina NovaSeq 6000	TRANSCRIPTOMIC	RNA-Seq	PAIRED	Present Study
apollo	ERR11650685	SAMEA113947025	tc_Stem_1	ERS15941274	PRJEB63995	Illumina NovaSeq 6000	TRANSCRIPTOMIC	RNA-Seq	PAIRED	Present Study
apollo	ERR11669543	SAMEA113947025	HiFi_library	ERS15941274	PRJEB63995	Sequel II	TRANSCRIPTOMIC	RNA-Seq	SINGLE	Present Study
apollo	ERR11669544	SAMEA113947025	HiFi_library	ERS15941274	PRJEB63995	Sequel II	TRANSCRIPTOMIC	RNA-Seq	SINGLE	Present Study
apollo	ERR11670119	SAMEA113947025	Adv_shoot_tip_stage3_rep1	ERS15941274	PRJEB63995	Illumina NovaSeq 6000	TRANSCRIPTOMIC	RNA-Seq	PAIRED	Present Study
apollo	ERR11670120	SAMEA113947025	Bract_stage2_rep1	ERS15941274	PRJEB63995	Illumina NovaSeq 6000	TRANSCRIPTOMIC	RNA-Seq	PAIRED	Present Study
apollo	ERR11670121	SAMEA113947025	Bract_stage3_rep1	ERS15941274	PRJEB63995	Illumina NovaSeq 6000	TRANSCRIPTOMIC	RNA-Seq	PAIRED	Present Study
apollo	ERR11670122	SAMEA113947025	Bract_stage4_rep1	ERS15941274	PRJEB63995	Illumina NovaSeq 6000	TRANSCRIPTOMIC	RNA-Seq	PAIRED	Present Study
apollo	ERR11670123	SAMEA113947025	Bracteole_stage3_rep1	ERS15941274	PRJEB63995	Illumina NovaSeq 6000	TRANSCRIPTOMIC	RNA-Seq	PAIRED	Present Study
apollo	ERR11670124	SAMEA113947025	Bracteole_stage4_rep1	ERS15941274	PRJEB63995	Illumina NovaSeq 6000	TRANSCRIPTOMIC	RNA-Seq	PAIRED	Present Study
apollo	ERR11670125	SAMEA113947025	Immature_leaf_stage1_rep1	ERS15941274	PRJEB63995	Illumina NovaSeq 6000	TRANSCRIPTOMIC	RNA-Seq	PAIRED	Present Study
apollo	ERR11670126	SAMEA113947025	Immature_leaf_midvein_stage1_rep1	ERS15941274	PRJEB63995	Illumina NovaSeq 6000	TRANSCRIPTOMIC	RNA-Seq	PAIRED	Present Study
apollo	ERR11670127	SAMEA113947025	Lupulin_stage3_rep1	ERS15941274	PRJEB63995	Illumina NovaSeq 6000	TRANSCRIPTOMIC	RNA-Seq	PAIRED	Present Study
apollo	ERR11670128	SAMEA113947025	Lupulin_stage4_rep1	ERS15941274	PRJEB63995	Illumina NovaSeq 6000	TRANSCRIPTOMIC	RNA-Seq	PAIRED	Present Study
apollo	ERR11670129	SAMEA113947025	mature_leaf_stage4_rep1	ERS15941274	PRJEB63995	Illumina NovaSeq 6000	TRANSCRIPTOMIC	RNA-Seq	PAIRED	Present Study
apollo	ERR11670130	SAMEA113947025	Phase_2_stem_stage1_rep1	ERS15941274	PRJEB63995	Illumina NovaSeq 6000	TRANSCRIPTOMIC	RNA-Seq	PAIRED	Present Study
apollo	ERR11670131	SAMEA113947025	Phase_2_stem_stage2_rep1	ERS15941274	PRJEB63995	Illumina NovaSeq 6000	TRANSCRIPTOMIC	RNA-Seq	PAIRED	Present Study
apollo	ERR11670132	SAMEA113947025	Stigma_stage1_rep1	ERS15941274	PRJEB63995	Illumina NovaSeq 6000	TRANSCRIPTOMIC	RNA-Seq	PAIRED	Present Study
apollo	ERR11670133	SAMEA113947025	Stigma_stage2_rep1	ERS15941274	PRJEB63995	Illumina NovaSeq 6000	TRANSCRIPTOMIC	RNA-Seq	PAIRED	Present Study
apollo	ERR11670134	SAMEA113947025	Strig_stage3_rep1	ERS15941274	PRJEB63995	Illumina NovaSeq 6000	TRANSCRIPTOMIC	RNA-Seq	PAIRED	Present Study
apollo	ERR11670135	SAMEA113947025	Strig_stage4_rep1	ERS15941274	PRJEB63995	Illumina NovaSeq 6000	TRANSCRIPTOMIC	RNA-Seq	PAIRED	Present Study
apollo	ERR11670136	SAMEA113947025	TC_leaf_stage_rep1	ERS15941274	PRJEB63995	Illumina NovaSeq 6000	TRANSCRIPTOMIC	RNA-Seq	PAIRED	Present Study
apollo	ERR11670137	SAMEA113947025	TC_roots_stage_rep1	ERS15941274	PRJEB63995	Illumina NovaSeq 6000	TRANSCRIPTOMIC	RNA-Seq	PAIRED	Present Study
apollo	ERR11670138	SAMEA113947025	TC_stem_stage_rep1	ERS15941274	PRJEB63995	Illumina NovaSeq 6000	TRANSCRIPTOMIC	RNA-Seq	PAIRED	Present Study
apollo	ERR11670139	SAMEA113947025	cone_stage0_rep1	ERS15941274	PRJEB63995	Illumina NovaSeq 6000	TRANSCRIPTOMIC	RNA-Seq	PAIRED	Present Study
apollo	ERR11670140	SAMEA113947025	cone_stage2_rep1	ERS15941274	PRJEB63995	Illumina NovaSeq 6000	TRANSCRIPTOMIC	RNA-Seq	PAIRED	Present Study
apollo	ERR11670141	SAMEA113947025	cone_stage3_rep1	ERS15941274	PRJEB63995	Illumina NovaSeq 6000	TRANSCRIPTOMIC	RNA-Seq	PAIRED	Present Study
apollo	ERR11670142	SAMEA113947025	cone_stigma_stage1_rep1	ERS15941274	PRJEB63995	Illumina NovaSeq 6000	TRANSCRIPTOMIC	RNA-Seq	PAIRED	Present Study
apollo	ERR11670143	SAMEA113947025	cone_stigma_stage2_rep1	ERS15941274	PRJEB63995	Illumina NovaSeq 6000	TRANSCRIPTOMIC	RNA-Seq	PAIRED	Present Study
apollo	ERR11670144	SAMEA113947025	cone_stigma_stage4_rep1	ERS15941274	PRJEB63995	Illumina NovaSeq 6000	TRANSCRIPTOMIC	RNA-Seq	PAIRED	Present Study
apollo	ERR11670145	SAMEA113947025	young_leaf_stage3_rep1	ERS15941274	PRJEB63995	Illumina NovaSeq 6000	TRANSCRIPTOMIC	RNA-Seq	PAIRED	Present Study
apollo	ERR11670146	SAMEA113947025	young_leaf_container_stage2_rep1	ERS15941274	PRJEB63995	Illumina NovaSeq 6000	TRANSCRIPTOMIC	RNA-Seq	PAIRED	Present Study
apollo	ERR11670158	SAMEA113947025	cone_stage3_rep1	ERS15941274	PRJEB63995	Illumina NovaSeq 6000	TRANSCRIPTOMIC	RNA-Seq	PAIRED	Present Study
apollo	ERR11670159	SAMEA113947025	cone_stage3_rep1	ERS15941274	PRJEB63995	Illumina NovaSeq 6000	TRANSCRIPTOMIC	RNA-Seq	PAIRED	Present Study
apollo	ERR11670160	SAMEA113947025	cone_stage3_rep2	ERS15941274	PRJEB63995	Illumina NovaSeq 6000	TRANSCRIPTOMIC	RNA-Seq	PAIRED	Present Study
Aurora	ERR11650686	SAMEA113986978	leaf_1	ERS15970862	PRJEB63995	Illumina NovaSeq 6000	TRANSCRIPTOMIC	RNA-Seq	PAIRED	Present Study
Brewers_Gold	ERR11650687	SAMEA113901862	cone_1	ERS15896031	PRJEB63995	Illumina NovaSeq 6000	TRANSCRIPTOMIC	RNA-Seq	PAIRED	Present Study
Brewers_Gold	ERR11650688	SAMEA113901862	leaf_1	ERS15896031	PRJEB63995	Illumina NovaSeq 6000	TRANSCRIPTOMIC	RNA-Seq	PAIRED	Present Study
Cascade	ERR11650689	SAMEA113940122	gland_1	ERS15934374	PRJEB63995	Illumina NovaSeq 6000	TRANSCRIPTOMIC	RNA-Seq	PAIRED	Present Study
Cascade	ERR11650690	SAMEA113940122	leaf_1	ERS15934374	PRJEB63995	Illumina NovaSeq 6000	TRANSCRIPTOMIC	RNA-Seq	PAIRED	Present Study
Delta	ERR11650691	SAMEA113986974	cone_1	ERS15970858	PRJEB63995	Illumina NovaSeq 6000	TRANSCRIPTOMIC	RNA-Seq	PAIRED	Present Study
Delta	ERR11650692	SAMEA113986974	gland_1	ERS15970858	PRJEB63995	Illumina NovaSeq 6000	TRANSCRIPTOMIC	RNA-Seq	PAIRED	Present Study
Delta	ERR11650693	SAMEA113986974	leaf_1	ERS15970858	PRJEB63995	Illumina NovaSeq 6000	TRANSCRIPTOMIC	RNA-Seq	PAIRED	Present Study
DG0117m	ERR11650694	SAMEA113986979	leaf_1	ERS15970863	PRJEB63995	Illumina NovaSeq 6000	TRANSCRIPTOMIC	RNA-Seq	PAIRED	Present Study
Fuggle	ERR11650695	SAMEA113597964	cone_1	ERS15592053	PRJEB63995	Illumina NovaSeq 6000	TRANSCRIPTOMIC	RNA-Seq	PAIRED	Present Study
Fuggle	ERR11650696	SAMEA113597964	leaf_1	ERS15592053	PRJEB63995	Illumina NovaSeq 6000	TRANSCRIPTOMIC	RNA-Seq	PAIRED	Present Study
Glacier	ERR11650697	SAMEA113901780	leaf_1	ERS15895949	PRJEB63995	Illumina NovaSeq 6000	TRANSCRIPTOMIC	RNA-Seq	PAIRED	Present Study
Kent_Golding	ERR11650698	SAMEA113901873	Gland_1	ERS15896042	PRJEB63995	Illumina NovaSeq 6000	TRANSCRIPTOMIC	RNA-Seq	PAIRED	Present Study
Kent_Golding	ERR11650699	SAMEA113901873	leaf_1	ERS15896042	PRJEB63995	Illumina NovaSeq 6000	TRANSCRIPTOMIC	RNA-Seq	PAIRED	Present Study
Mount_Hood	ERR11650700	SAMEA113901793	cone_1	ERS15895962	PRJEB63995	Illumina NovaSeq 6000	TRANSCRIPTOMIC	RNA-Seq	PAIRED	Present Study
Mount_Hood	ERR11650701	SAMEA113901793	leaf_1	ERS15895962	PRJEB63995	Illumina NovaSeq 6000	TRANSCRIPTOMIC	RNA-Seq	PAIRED	Present Study
Perle	ERR11650702	SAMEA113986980	leaf_1	ERS15970864	PRJEB63995	Illumina NovaSeq 6000	TRANSCRIPTOMIC	RNA-Seq	PAIRED	Present Study
Pride_of_Ringwood	ERR11650703	SAMEA113901804	leaf_1	ERS15895973	PRJEB63995	Illumina NovaSeq 6000	TRANSCRIPTOMIC	RNA-Seq	PAIRED	Present Study
PubM_700	ERR11670147	SAMEA114005797	Anther_stage2_rep1	ERS15989671	PRJEB63995	Illumina NovaSeq 6000	TRANSCRIPTOMIC	RNA-Seq	PAIRED	Present Study
PubM_700	ERR11670148	SAMEA114005797	Anther_stage5_rep1	ERS15989671	PRJEB63995	Illumina NovaSeq 6000	TRANSCRIPTOMIC	RNA-Seq	PAIRED	Present Study
PubM_700	ERR11670149	SAMEA114005797	Floral_stem_stage5_rep1	ERS15989671	PRJEB63995	Illumina NovaSeq 6000	TRANSCRIPTOMIC	RNA-Seq	PAIRED	Present Study
PubM_700	ERR11670150	SAMEA114005797	Glume_stage5_rep1	ERS15989671	PRJEB63995	Illumina NovaSeq 6000	TRANSCRIPTOMIC	RNA-Seq	PAIRED	Present Study
PubM_700	ERR11670151	SAMEA114005797	Glumes_stage5_rep1	ERS15989671	PRJEB63995	Illumina NovaSeq 6000	TRANSCRIPTOMIC	RNA-Seq	PAIRED	Present Study
PubM_700	ERR11670152	SAMEA114005797	Ligule_stage5_rep1	ERS15989671	PRJEB63995	Illumina NovaSeq 6000	TRANSCRIPTOMIC	RNA-Seq	PAIRED	Present Study
PubM_700	ERR11670153	SAMEA114005797	mature_leaf_stage4_rep1	ERS15989671	PRJEB63995	Illumina NovaSeq 6000	TRANSCRIPTOMIC	RNA-Seq	PAIRED	Present Study
PubM_700	ERR11670154	SAMEA114005797	Whole_flower_stage2_rep1	ERS15989671	PRJEB63995	Illumina NovaSeq 6000	TRANSCRIPTOMIC	RNA-Seq	PAIRED	Present Study
PubM_700	ERR11670155	SAMEA114005797	Whole_flower_stage5_rep1	ERS15989671	PRJEB63995	Illumina NovaSeq 6000	TRANSCRIPTOMIC	RNA-Seq	PAIRED	Present Study
PubM_700	ERR11670156	SAMEA114005797	Young_flower_stage1_rep1	ERS15989671	PRJEB63995	Illumina NovaSeq 6000	TRANSCRIPTOMIC	RNA-Seq	PAIRED	Present Study
PubM_700	ERR11670157	SAMEA114005797	Young_leaf_stage2_rep1	ERS15989671	PRJEB63995	Illumina NovaSeq 6000	TRANSCRIPTOMIC	RNA-Seq	PAIRED	Present Study
Saaz	ERR11650704	SAMEA113901830	cone_1	ERS15895999	PRJEB63995	Illumina NovaSeq 6000	TRANSCRIPTOMIC	RNA-Seq	PAIRED	Present Study
Taurus	ERR11650705	SAMEA113901818	cone_1	ERS15895987	PRJEB63995	Illumina NovaSeq 6000	TRANSCRIPTOMIC	RNA-Seq	PAIRED	Present Study
Taurus	ERR11650706	SAMEA113901818	leaf_1	ERS15895987	PRJEB63995	Illumina NovaSeq 6000	TRANSCRIPTOMIC	RNA-Seq	PAIRED	Present Study
Teamaker	ERR11650707	SAMEA113901819	cone_1	ERS15895988	PRJEB63995	Illumina NovaSeq 6000	TRANSCRIPTOMIC	RNA-Seq	PAIRED	Present Study
Teamaker	ERR11650708	SAMEA113901819	leaf_1	ERS15895988	PRJEB63995	Illumina NovaSeq 6000	TRANSCRIPTOMIC	RNA-Seq	PAIRED	Present Study
Tett	ERR11650709	SAMEA113986975	cone_1	ERS15970859	PRJEB63995	Illumina NovaSeq 6000	TRANSCRIPTOMIC	RNA-Seq	PAIRED	Present Study
Tett	ERR11650710	SAMEA113986975	leaf_1	ERS15970859	PRJEB63995	Illumina NovaSeq 6000	TRANSCRIPTOMIC	RNA-Seq	PAIRED	Present Study
USDA_19058m	ERR11650711	SAMEA113986977	leaf_1	ERS15970861	PRJEB63995	Illumina NovaSeq 6000	TRANSCRIPTOMIC	RNA-Seq	PAIRED	Present Study
Willamette	ERR11650712	SAMEA113901825	cone_1	ERS15895994	PRJEB63995	Illumina NovaSeq 6000	TRANSCRIPTOMIC	RNA-Seq	PAIRED	Present Study
Willamette	ERR11650713	SAMEA113901825	leaf_1	ERS15895994	PRJEB63995	Illumina NovaSeq 6000	TRANSCRIPTOMIC	RNA-Seq	PAIRED	Present Study
Zenith	ERR11650714	SAMEA113901827	cone_1	ERS15895996	PRJEB63995	Illumina NovaSeq 6000	TRANSCRIPTOMIC	RNA-Seq	PAIRED	Present Study
Zenith	ERR11650715	SAMEA113901827	leaf_1	ERS15895996	PRJEB63995	Illumina NovaSeq 6000	TRANSCRIPTOMIC	RNA-Seq	PAIRED	Present Study
Zeus	ERR11650716	SAMEA113986976	cone_1	ERS15970860	PRJEB63995	Illumina NovaSeq 6000	TRANSCRIPTOMIC	RNA-Seq	PAIRED	Present Study
Zeus	ERR11650717	SAMEA113986976	leaf_1	ERS15970860	PRJEB63995	Illumina NovaSeq 6000	TRANSCRIPTOMIC	RNA-Seq	PAIRED	Present Study
Library_Celeia	SRP089843	SAMN05767836	Transcriptome of Humulus lupulus: sampling across whole growing season	SRS1690980	PRJNA342762	Illumina HiSeq 2000	TRANSCRIPTOMIC	RNA-Seq	PAIRED	Public Repository
D2_2	SRP273665	SAMN15647438	D2_2	SRS7093508	PRJNA648745	Illumina HiSeq 4000	TRANSCRIPTOMIC	RNA-Seq	PAIRED	Public Repository
D2_1	SRP273665	SAMN15647437	D2_1	SRS7093507	PRJNA648745	Illumina HiSeq 4000	TRANSCRIPTOMIC	RNA-Seq	PAIRED	Public Repository
D1_3	SRP273665	SAMN15647436	D1_3	SRS7093506	PRJNA648745	Illumina HiSeq 4000	TRANSCRIPTOMIC	RNA-Seq	PAIRED	Public Repository
D1_2	SRP273665	SAMN15647435	D1_2	SRS7093505	PRJNA648745	Illumina HiSeq 4000	TRANSCRIPTOMIC	RNA-Seq	PAIRED	Public Repository
D1_1	SRP273665	SAMN15647434	D1_1	SRS7093504	PRJNA648745	Illumina HiSeq 4000	TRANSCRIPTOMIC	RNA-Seq	PAIRED	Public Repository
D3_3	SRP273665	SAMN15647442	D3_3	SRS7093503	PRJNA648745	Illumina HiSeq 4000	TRANSCRIPTOMIC	RNA-Seq	PAIRED	Public Repository
D3_2	SRP273665	SAMN15647441	D3_2	SRS7093502	PRJNA648745	Illumina HiSeq 4000	TRANSCRIPTOMIC	RNA-Seq	PAIRED	Public Repository
D3_1	SRP273665	SAMN15647440	D3_1	SRS7093501	PRJNA648745	Illumina HiSeq 4000	TRANSCRIPTOMIC	RNA-Seq	PAIRED	Public Repository
D2_3	SRP273665	SAMN15647439	D2_3	SRS7093500	PRJNA648745	Illumina HiSeq 4000	TRANSCRIPTOMIC	RNA-Seq	PAIRED	Public Repository
131/89F	SRP303278	SAMN17526021	RNA-seq of female offspring 131/89F	SRS8112291	PRJNA694508	Illumina NovaSeq 6000	TRANSCRIPTOMIC	RNA-Seq	PAIRED	Public Repository
131/83M	SRP303278	SAMN17526021	RNA-seq of male offspring 131/83M	SRS8112291	PRJNA694508	Illumina NovaSeq 6000	TRANSCRIPTOMIC	RNA-Seq	PAIRED	Public Repository
131/70F	SRP303278	SAMN17526021	RNA-seq of female offspring 131/70F	SRS8112291	PRJNA694508	Illumina NovaSeq 6000	TRANSCRIPTOMIC	RNA-Seq	PAIRED	Public Repository
131/69F	SRP303278	SAMN17526021	RNA-seq of female offspring 131/69F	SRS8112291	PRJNA694508	Illumina NovaSeq 6000	TRANSCRIPTOMIC	RNA-Seq	PAIRED	Public Repository
131/67F	SRP303278	SAMN17526021	RNA-seq of female offspring 131/67F	SRS8112291	PRJNA694508	Illumina NovaSeq 6000	TRANSCRIPTOMIC	RNA-Seq	PAIRED	Public Repository
131/113M	SRP303278	SAMN17526021	RNA-seq of male offspring 131/113M	SRS8112291	PRJNA694508	Illumina NovaSeq 6000	TRANSCRIPTOMIC	RNA-Seq	PAIRED	Public Repository
131/108M	SRP303278	SAMN17526021	RNA-seq of male offspring 131/108M	SRS8112291	PRJNA694508	Illumina NovaSeq 6000	TRANSCRIPTOMIC	RNA-Seq	PAIRED	Public Repository
132/82F	SRP303278	SAMN17526021	RNA-seq of female offspring 132/82F	SRS8112291	PRJNA694508	Illumina NovaSeq 6000	TRANSCRIPTOMIC	RNA-Seq	PAIRED	Public Repository
132/81F	SRP303278	SAMN17526021	RNA-seq of female offspring 132/81F	SRS8112291	PRJNA694508	Illumina NovaSeq 6000	TRANSCRIPTOMIC	RNA-Seq	PAIRED	Public Repository
131/112M	SRP303278	SAMN17526021	RNA-seq of male offspring 131/112M	SRS8112291	PRJNA694508	Illumina NovaSeq 6000	TRANSCRIPTOMIC	RNA-Seq	PAIRED	Public Repository
132/76M	SRP303278	SAMN17526021	RNA-seq of male offspring 132/76M	SRS8112291	PRJNA694508	Illumina NovaSeq 6000	TRANSCRIPTOMIC	RNA-Seq	PAIRED	Public Repository
131/94M	SRP303278	SAMN17526021	RNA-seq of male offspring 131/94M	SRS8112291	PRJNA694508	Illumina NovaSeq 6000	TRANSCRIPTOMIC	RNA-Seq	PAIRED	Public Repository
R2_1_mpa	SRP303278	SAMN17526021	RNA-seq of male parent	SRS8112291	PRJNA694508	Illumina NovaSeq 6000	TRANSCRIPTOMIC	RNA-Seq	PAIRED	Public Repository
WT_fpa	SRP303278	SAMN17526021	RNA-seq of female parent	SRS8112291	PRJNA694508	Illumina NovaSeq 6000	TRANSCRIPTOMIC	RNA-Seq	PAIRED	Public Repository
