# Supplementary material for: Extensive variation between chromosomes of North American and European hop
Source: Nat Commun. 2026 May 27;17:4110. doi: 10.1038/s41467-026-72379-8 (PMC13216280; doi:10.1038/s41467-026-72379-8)
Supplement: Supplementary file 9 — Supplementary Data 6 [file 41467_2026_72379_MOESM9_ESM.xlsx]

## Sheet: Sheet1
Orthologous gene family expansions and contractions in seven Rosales species.
FamilyID	specieCS<0>	specieHL<1>	specieTO<2>	<3>	specieMN<4>	<5>	specieZJ<6>	<7>	speciePP<8>	<9>	<10>	specieVV<11>	<12>
OG0000026	-1	0	2	-3	0	-1	1	0	-1	0	0	1	0
OG0000048	0	2	0	0	0	1	7	0	-1	1	1	-4	0
OG0000050	-6	0	4	-3	-4	0	12	-2	4	0	1	-5	0
OG0000071	-1	13	-1	0	-1	0	22	0	0	0	0	-2	0
OG0000101	-1	0	2	0	-1	0	0	0	-1	0	-1	6	0
OG0000104	0	1	-5	0	0	0	2	0	1	0	0	-1	0
OG0000110	-1	0	-1	0	0	-2	0	0	2	0	0	3	0
OG0000123	-1	3	-1	0	-2	-1	2	-5	1	-1	-1	5	0
OG0000125	0	-1	1	-3	-2	0	15	-2	-2	0	-1	3	0
OG0000130	-3	0	3	-1	-2	0	-1	0	3	0	0	2	0
OG0000131	0	-1	14	-1	2	1	-4	1	1	0	0	-3	0
OG0000135	-2	9	0	0	-2	0	7	-1	3	0	1	-3	0
OG0000138	-4	0	2	0	-3	1	0	0	-3	0	-2	9	0
OG0000144	4	-1	-4	0	1	-1	-1	0	0	0	0	2	0
OG0000150	0	0	-4	2	-2	0	-2	0	4	-1	0	2	0
OG0000156	0	-1	2	-1	-2	0	-1	0	2	-1	0	3	0
OG0000162	0	6	-1	0	-4	0	0	0	-1	0	0	3	0
OG0000165	1	0	0	0	-3	2	5	0	-1	1	1	-3	0
OG0000168	-1	3	0	0	0	0	4	0	0	0	1	-3	0
OG0000183	0	-2	0	-1	0	0	4	0	0	0	0	0	0
OG0000186	0	3	0	2	0	0	-3	0	-3	0	-1	5	0
OG0000188	2	-3	0	0	1	0	0	0	0	0	0	0	0
OG0000189	-2	2	0	0	-2	0	6	-1	-2	0	0	2	0
OG0000193	0	3	-1	1	-1	0	0	0	-1	0	-1	3	0
OG0000194	0	-1	2	-1	-3	0	2	0	-3	0	-2	9	0
OG0000195	-3	0	0	0	1	0	-5	0	-3	0	-2	7	0
OG0000202	0	-1	3	-1	5	0	-2	1	-1	0	0	-1	0
OG0000213	-1	1	-1	0	-1	0	-1	-1	7	-5	-2	6	0
OG0000214	-3	1	0	0	1	1	-2	0	0	0	0	-3	0
OG0000216	1	0	-3	5	-3	0	1	0	1	0	0	-3	0
OG0000220	-1	8	-2	0	3	-1	1	0	-2	0	0	0	0
OG0000223	2	0	-2	7	0	1	3	0	-2	0	0	-1	0
OG0000225	0	6	-3	3	0	0	4	0	-2	0	0	-1	0
OG0000228	0	0	4	0	-1	2	0	0	2	0	0	-1	0
OG0000230	0	-2	2	0	-2	1	0	0	1	0	0	1	0
OG0000231	0	3	0	0	-1	0	4	-1	2	0	0	-1	0
OG0000232	-1	1	0	0	-1	-1	17	-2	1	0	0	-3	0
OG0000237	-2	0	9	0	0	1	0	0	1	0	0	-2	0
OG0000240	1	0	-5	0	-1	0	0	0	0	0	0	0	0
OG0000252	0	0	-1	2	-3	0	1	0	-3	0	0	3	0
OG0000254	0	-3	0	-1	2	0	0	0	1	0	1	-3	0
OG0000258	0	0	0	3	-2	1	-1	0	0	0	0	2	0
OG0000259	0	-1	1	0	-2	1	4	0	-1	0	0	-3	0
OG0000260	0	1	-2	0	0	0	-1	0	4	0	0	-1	0
OG0000261	0	1	0	0	0	-1	-1	0	5	-2	0	2	0
OG0000262	0	-1	0	-1	-2	0	10	-1	-1	0	0	1	0
OG0000264	0	-1	0	-2	0	-1	0	0	0	0	0	2	0
OG0000274	0	0	1	-2	-2	0	5	0	-1	0	0	1	0
OG0000281	0	1	0	0	0	-1	4	0	-2	0	0	-1	0
OG0000285	0	0	10	-1	-3	0	3	0	-3	0	0	1	0
OG0000287	-1	0	7	0	-1	0	2	0	-1	0	0	0	0
OG0000288	-1	0	3	0	-1	1	0	0	-3	0	-1	4	0
OG0000301	-3	0	0	-1	0	0	4	0	-1	0	0	0	0
OG0000312	0	0	-2	0	-2	0	0	-2	0	0	0	2	0
OG0000314	0	3	0	1	-1	2	1	0	0	0	0	0	0
OG0000320	0	1	-3	0	-2	0	4	-1	2	0	0	-1	0
OG0000322	-1	0	-1	0	0	-1	-1	0	2	-2	-1	3	0
OG0000328	0	5	-1	4	-1	1	0	0	0	0	-1	2	0
OG0000336	-6	2	3	0	0	3	-3	0	0	0	0	-2	0
OG0000337	0	0	0	1	-1	3	1	0	0	0	0	-1	0
OG0000351	3	0	-3	3	2	0	-2	1	-2	0	0	1	0
OG0000352	-1	8	-2	0	3	0	-1	0	0	0	0	2	0
OG0000358	-1	0	0	-1	0	-1	5	0	-2	0	-1	4	0
OG0000362	0	3	0	3	0	0	0	0	0	0	0	0	0
OG0000364	-3	6	0	0	-1	3	-2	0	1	0	0	-1	0
OG0000371	0	6	-1	7	0	1	0	0	0	0	0	0	0
OG0000375	-1	0	0	0	0	-1	4	0	-1	0	0	2	0
OG0000377	-2	0	0	0	0	0	1	0	2	0	0	0	0
OG0000379	-1	0	1	0	-2	1	-1	0	0	0	-2	6	0
OG0000383	0	0	1	-3	0	0	1	0	-2	0	0	0	0
OG0000384	0	8	-2	0	-1	0	1	0	3	0	0	-1	0
OG0000385	-1	2	0	0	-1	0	3	-1	4	0	0	-2	0
OG0000388	-1	1	-1	0	0	0	1	0	-1	0	-2	7	0
OG0000394	2	0	-1	2	2	0	-1	2	0	0	0	0	0
OG0000395	0	0	5	0	0	1	-1	0	2	0	0	-2	0
OG0000397	3	-3	0	0	-1	0	0	0	1	0	0	0	0
OG0000399	2	0	0	1	1	0	-1	1	-1	0	0	0	0
OG0000400	-1	0	0	0	-1	0	1	0	-3	0	-1	3	0
OG0000402	0	0	0	0	-1	1	-3	0	2	0	0	-1	0
OG0000404	-3	1	5	0	0	3	0	1	-1	0	0	-1	0
OG0000407	-2	1	1	0	-2	0	0	0	-3	0	-1	4	0
OG0000408	-4	2	1	0	-1	1	2	0	-2	0	0	-1	0
OG0000409	0	-1	4	-2	2	0	0	0	1	0	0	-2	0
OG0000425	1	0	-1	0	-2	0	4	0	-2	0	-1	5	0
OG0000426	0	0	0	0	0	0	0	-1	4	0	0	-1	0
OG0000427	3	0	-2	1	4	0	-1	2	0	0	0	-1	0
OG0000433	0	3	0	0	-1	3	0	0	-1	0	-1	2	0
OG0000434	0	0	-2	0	-1	0	1	0	-2	0	0	3	0
OG0000438	0	0	0	0	-1	0	4	-2	0	0	-1	3	0
OG0000439	-1	0	3	0	-1	0	-1	0	7	0	0	-1	0
OG0000441	-4	0	1	0	-4	0	0	0	2	0	0	-3	0
OG0000446	0	1	0	0	-1	0	0	0	1	0	0	-3	0
OG0000449	3	0	-1	0	1	-1	-2	0	0	0	0	0	0
OG0000453	2	-1	-1	0	0	-1	3	0	-1	0	0	-1	0
OG0000454	0	0	5	0	-1	0	-2	0	2	0	0	1	0
OG0000457	3	-1	0	0	1	-1	0	0	0	0	0	-2	0
OG0000459	-1	0	0	-1	0	0	0	0	-1	0	0	2	0
OG0000460	0	0	3	-3	4	0	-1	0	-2	0	0	0	0
OG0000462	0	-1	5	-2	-2	0	3	0	0	0	0	-3	0
OG0000474	0	0	4	0	1	0	-2	0	0	0	0	1	0
OG0000476	0	-1	2	0	0	1	2	0	0	0	0	-2	0
OG0000478	0	0	-1	2	0	0	0	0	3	0	0	-2	0
OG0000482	0	0	3	0	0	0	-1	0	0	0	0	2	0
OG0000483	-1	2	-1	0	0	0	0	0	0	0	-1	3	0
OG0000484	0	0	4	0	0	0	0	0	0	0	0	0	0
OG0000485	-1	0	1	0	1	0	0	0	-1	0	-1	3	0
OG0000488	1	-2	0	0	-1	0	1	0	-2	0	0	0	0
OG0000491	-1	3	0	0	-2	0	3	0	0	0	0	1	0
OG0000501	4	0	0	0	1	0	0	0	0	0	0	-2	0
OG0000504	0	-2	0	0	0	0	1	0	-1	0	0	-2	0
OG0000505	0	3	0	0	0	3	-1	0	0	0	0	-1	0
OG0000507	0	3	0	2	0	1	0	0	1	0	0	-1	0
OG0000511	0	-1	0	-1	-1	0	1	0	0	0	0	-1	0
OG0000512	0	0	2	-2	0	0	8	0	-1	0	0	-2	0
OG0000513	-1	0	0	0	-1	0	1	-1	2	0	0	-1	0
OG0000515	0	-1	1	0	-3	0	0	0	-1	0	0	0	0
OG0000518	0	0	-1	0	1	0	-2	0	-2	0	0	0	0
OG0000519	0	1	-1	1	-1	0	0	0	0	0	0	2	0
OG0000520	0	-1	1	0	0	0	-1	0	1	-1	0	1	0
OG0000521	3	-1	-2	0	0	0	0	0	2	0	0	1	0
OG0000522	0	-1	5	-1	0	0	-1	0	4	0	0	-2	0
OG0000523	-1	0	2	0	0	0	0	0	-1	0	-1	2	0
OG0000531	0	-1	3	-2	0	0	2	0	-2	0	0	-2	0
OG0000543	2	-2	2	0	-1	3	1	0	-1	0	0	-1	0
OG0000545	-1	1	-1	0	1	0	-1	0	0	0	-2	8	0
OG0000547	0	0	0	-2	1	0	-1	0	0	0	0	-1	0
OG0000550	0	0	0	-1	-1	0	4	0	-1	0	0	2	0
OG0000551	-1	2	0	0	1	0	3	0	-1	0	0	-2	0
OG0000553	0	-1	0	0	0	1	-2	0	-1	0	-1	2	0
OG0000554	0	0	0	-1	0	-1	-1	0	-1	0	-2	7	0
OG0000556	0	1	0	1	-1	0	-1	0	1	0	0	0	0
OG0000559	0	0	2	-2	-2	0	4	0	-2	0	-1	3	0
OG0000562	-1	3	-1	0	0	-2	1	0	-3	0	0	2	0
OG0000563	1	0	-2	0	2	0	3	0	-2	0	0	0	0
OG0000564	0	0	0	0	-1	0	-2	0	5	0	0	0	0
OG0000566	0	0	2	0	0	1	1	0	-1	1	0	-1	0
OG0000568	0	1	-1	0	2	0	-1	0	-1	0	0	2	0
OG0000571	1	0	0	0	-1	0	-1	0	1	0	0	2	0
OG0000572	0	0	0	-1	0	0	7	0	-1	0	0	-2	0
OG0000573	-2	0	0	0	0	1	0	0	1	0	0	0	0
OG0000574	0	-1	2	0	2	0	0	0	0	0	0	-1	0
OG0000577	0	1	0	0	0	-1	-1	0	-1	0	-3	10	0
OG0000578	-2	0	6	0	-1	0	0	0	-2	0	0	1	0
OG0000595	0	-1	3	0	-1	0	-1	0	1	0	0	0	0
OG0000603	0	1	-1	0	0	0	1	0	1	0	0	-1	0
OG0000604	0	0	3	0	0	1	0	1	-1	0	0	-1	0
OG0000606	0	-1	0	0	-2	0	4	0	1	0	0	-1	0
OG0000608	0	-2	1	0	-1	0	2	0	1	0	0	0	0
OG0000609	0	1	-1	0	-2	0	2	0	-1	0	0	2	0
OG0000612	-3	1	3	0	-1	3	1	0	-1	0	0	-1	0
OG0000613	-1	0	3	0	-1	2	0	0	0	0	0	1	0
OG0000616	-2	0	4	0	-1	2	1	0	0	0	0	0	0
OG0000618	0	0	0	0	2	0	-1	0	-2	0	0	2	0
OG0000619	1	0	0	0	6	0	-1	0	-1	0	-1	2	0
OG0000620	0	0	8	0	0	0	2	0	-1	0	0	-1	0
OG0000621	0	0	0	-1	3	0	-1	0	2	0	0	-1	0
OG0000623	-1	1	0	0	-1	1	3	0	-1	1	0	-1	0
OG0000624	-1	0	1	0	-1	0	0	0	1	0	0	1	0
OG0000625	0	1	0	1	0	0	0	0	0	0	0	-2	0
OG0000626	0	-2	0	-1	0	0	-2	0	0	0	0	0	0
OG0000628	0	0	0	0	2	0	-2	0	-2	0	-1	2	0
OG0000629	-1	1	0	0	2	0	0	0	0	0	0	-1	0
OG0000630	-1	0	1	0	2	0	-1	0	0	0	0	0	0
OG0000644	-1	0	0	-1	0	0	0	0	1	0	0	2	0
OG0000646	0	2	-1	2	-1	0	4	0	0	0	0	-1	0
OG0000650	2	0	0	0	1	0	-1	0	-2	0	0	0	0
OG0000651	1	0	-1	0	-1	0	1	0	-1	0	0	1	0
OG0000652	0	-2	2	0	0	2	0	2	0	0	0	0	0
OG0000654	-1	0	1	0	-2	1	1	0	-2	0	0	0	0
OG0000656	2	0	-1	0	-2	0	-1	0	1	0	0	1	0
OG0000658	0	1	0	0	0	0	5	-1	0	0	0	-2	0
OG0000660	-1	1	0	0	-1	1	0	0	-1	0	0	-1	0
OG0000663	-1	1	0	0	0	0	1	0	0	0	0	-1	0
OG0000666	0	1	-1	0	0	-1	0	0	1	0	0	2	0
OG0000668	0	0	0	-1	-2	0	1	0	0	0	-1	2	0
OG0000669	-1	0	0	0	-2	0	-1	0	2	-1	0	0	0
OG0000670	-1	1	0	0	0	0	-1	0	0	0	0	1	0
OG0000671	-1	1	0	0	0	0	1	0	-1	0	0	0	0
OG0000673	0	-1	9	0	0	0	0	0	0	0	0	-1	0
OG0000676	0	0	2	-1	-2	0	2	0	2	0	0	-2	0
OG0000678	-1	0	0	-1	0	0	-1	0	0	0	-1	3	0
OG0000682	0	0	1	-1	2	0	0	0	0	0	0	-1	0
OG0000683	-1	0	0	0	-1	0	10	0	0	0	0	-1	0
OG0000685	-4	1	2	0	1	2	0	2	0	0	0	0	0
OG0000706	-1	2	-1	0	-1	0	0	0	0	0	0	0	0
OG0000709	1	0	0	1	-1	0	0	0	4	0	0	0	0
OG0000713	-1	0	2	0	-1	0	-1	0	0	0	0	0	0
OG0000715	0	0	0	-2	2	0	3	0	0	0	0	-2	0
OG0000720	0	0	0	1	-1	0	-1	0	1	-1	-1	2	0
OG0000721	0	0	0	0	1	-2	6	0	0	0	0	-2	0
OG0000722	0	0	0	-1	-1	0	1	0	-1	0	0	2	0
OG0000723	0	-1	0	0	9	0	-1	0	-1	0	0	0	0
OG0000724	0	0	0	0	-2	1	-2	0	0	0	0	0	0
OG0000731	-2	0	0	0	-1	0	3	0	-1	0	0	0	0
OG0000734	0	0	8	0	0	0	-1	0	-1	0	0	0	0
OG0000736	0	0	2	-1	-1	0	1	0	-1	0	0	0	0
OG0000740	1	0	-1	1	0	0	-1	0	-1	0	-1	5	0
OG0000741	0	-2	2	0	2	1	0	2	0	0	0	0	0
OG0000742	0	-1	2	-1	-1	0	0	0	0	0	0	1	0
OG0000743	0	2	-1	0	2	0	-1	1	0	0	0	0	0
OG0000745	0	0	2	0	-1	0	0	0	-2	0	0	0	0
OG0000747	0	0	0	-1	0	-1	2	0	3	0	0	-1	0
OG0000748	-2	0	6	0	-1	1	-1	0	0	0	0	1	0
OG0000749	-1	0	1	0	1	0	-1	0	-1	0	0	0	0
OG0000750	1	0	-1	0	0	-1	0	0	3	0	0	-1	0
OG0000752	-1	0	2	0	0	0	0	0	0	0	-1	4	0
OG0000757	-2	0	0	0	0	0	0	0	1	0	0	0	0
OG0000759	-1	3	0	0	0	0	0	0	0	0	-1	3	0
OG0000760	0	-1	4	-1	0	0	-1	0	1	0	0	-2	0
OG0000761	-1	2	0	0	6	0	-1	0	-1	0	0	1	0
OG0000762	-1	1	0	0	0	-1	1	0	0	0	0	1	0
OG0000764	0	8	0	1	0	0	0	0	3	0	0	0	0
OG0000773	-1	0	2	0	0	0	0	1	0	0	0	0	0
OG0000774	-1	0	3	0	0	1	0	0	0	0	0	0	0
OG0000777	0	0	2	-1	2	0	0	1	-1	0	0	0	0
OG0000781	0	1	0	2	-1	0	2	0	0	0	0	-1	0
OG0000785	3	0	0	0	-1	0	0	0	0	0	-1	2	0
OG0000790	-1	1	0	0	0	0	0	-1	3	0	0	-1	0
OG0000791	1	0	-1	0	0	-1	2	0	0	0	0	-1	0
OG0000792	0	0	5	0	1	0	0	0	-1	0	0	0	0
OG0000793	0	0	2	0	-1	2	-1	0	-1	0	0	0	0
OG0000795	0	-1	1	0	-1	0	1	0	-1	0	0	-1	0
OG0000796	0	2	0	0	0	0	0	0	-1	1	0	-1	0
OG0000797	-1	0	4	0	1	0	0	2	0	0	0	0	0
OG0000798	0	10	0	1	0	0	0	0	0	0	0	0	0
OG0000800	1	0	0	0	0	-1	0	-2	0	0	0	1	0
OG0000801	1	-1	1	0	0	1	3	0	-1	0	0	-1	0
OG0000804	0	4	0	0	0	0	1	0	0	0	0	0	0
OG0000808	-1	0	0	0	0	-1	1	0	3	0	0	-2	0
OG0000811	0	0	4	0	0	0	0	0	1	0	0	0	0
OG0000817	0	0	0	0	0	-2	3	0	1	0	0	0	0
OG0000826	-1	5	-1	0	1	0	-1	0	3	0	0	-1	0
OG0000827	-2	1	0	0	-1	2	1	0	0	0	0	0	0
OG0000829	-1	0	1	0	0	0	-1	0	1	-1	-1	2	0
OG0000832	0	0	0	0	0	-1	2	-1	4	0	0	-1	0
OG0000853	2	0	0	0	0	0	0	0	1	0	0	1	0
OG0000857	-1	8	-1	0	0	0	-1	0	-1	0	0	0	0
OG0000859	-3	1	0	0	0	1	0	1	0	0	0	-1	0
OG0000862	1	0	-1	0	-1	0	0	0	-1	0	-1	5	0
OG0000864	0	-1	0	-1	-2	0	2	0	-1	0	0	1	0
OG0000865	-1	0	0	-1	0	0	1	0	-1	0	0	0	0
OG0000868	1	0	0	0	0	0	0	0	3	0	0	0	0
OG0000870	0	-2	0	0	-2	0	2	0	-2	0	0	1	0
OG0000875	-1	0	5	0	0	0	0	0	0	0	0	0	0
OG0000879	-1	0	0	0	0	1	4	0	-1	0	0	-1	0
OG0000885	0	0	0	0	0	0	0	-1	-1	0	-2	7	0
OG0000888	2	0	0	0	-1	1	0	0	0	0	0	0	0
OG0000889	-1	0	0	-1	-1	0	0	0	0	0	0	1	0
OG0000892	0	3	0	1	0	0	0	0	0	0	0	-1	0
OG0000895	0	-2	0	0	0	1	0	0	-1	0	-1	3	0
OG0000896	0	1	0	0	-1	0	4	0	0	0	0	0	0
OG0000897	0	0	0	0	-1	0	7	0	-1	0	0	-1	0
OG0000899	-1	0	1	0	0	0	-1	0	1	-1	0	2	0
OG0000900	1	0	0	0	-1	1	1	0	0	0	0	0	0
OG0000902	0	1	0	0	3	0	1	0	-1	0	0	0	0
OG0000904	-1	0	1	0	0	1	2	0	-1	0	0	0	0
OG0000905	0	0	0	1	-1	0	4	0	-1	0	0	0	0
OG0000907	0	1	0	0	0	1	2	0	-1	0	0	-1	0
OG0000909	0	0	1	0	0	0	0	0	3	0	0	0	0
OG0000914	0	0	0	-1	-1	0	3	-1	0	0	0	1	0
OG0000917	1	0	0	0	0	2	0	1	0	0	0	0	0
OG0000918	2	-1	0	0	1	0	0	0	0	0	0	2	0
OG0000924	2	-1	-1	0	-1	0	5	0	-1	0	0	1	0
OG0000932	0	-1	2	0	0	0	3	0	0	0	0	0	0
OG0000933	-1	0	4	0	-1	0	3	0	0	0	0	-1	0
OG0000957	1	0	0	1	0	2	0	0	0	0	0	1	0
OG0000958	1	0	0	1	1	0	0	0	0	0	0	-1	0
OG0000959	0	0	-1	0	-1	0	3	0	-1	0	-1	2	0
OG0000960	1	0	0	1	-1	0	0	0	1	0	0	0	0
OG0000962	1	0	0	0	3	0	-1	0	0	0	0	0	0
OG0000965	0	0	0	3	0	1	0	0	0	0	0	1	0
OG0000967	2	0	0	2	0	0	0	1	0	0	0	0	0
OG0000968	1	-1	0	0	0	0	0	1	-1	0	0	0	0
OG0000973	0	1	-1	1	2	0	0	0	-1	0	0	0	0
OG0000974	-1	0	0	0	0	1	0	0	-1	0	0	2	0
OG0000977	0	0	0	-1	1	0	0	0	-1	0	0	-2	0
OG0000982	0	-1	2	0	-1	1	0	0	0	0	0	0	0
OG0000987	-1	1	0	0	-1	0	1	0	-1	0	-1	3	0
OG0000994	0	-1	3	0	0	0	1	0	0	0	0	0	0
OG0000995	0	0	0	-1	0	-1	-1	0	2	0	0	0	0
OG0000996	0	0	3	-1	0	0	1	0	0	0	0	1	0
OG0000998	1	0	-1	3	0	0	0	1	0	0	0	0	0
OG0001000	1	0	0	1	0	0	1	0	0	0	0	-1	0
OG0001001	1	-2	0	0	0	1	0	0	1	0	0	0	0
OG0001004	-1	1	0	0	1	0	-1	0	3	0	0	0	0
OG0001009	-1	0	0	0	0	0	2	0	0	0	0	2	0
OG0001013	0	-1	1	0	6	0	0	1	0	0	0	0	0
OG0001015	0	0	0	1	0	1	0	0	-1	0	0	-1	0
OG0001017	0	0	0	0	0	0	4	0	-1	0	0	0	0
OG0001018	0	-1	1	0	1	0	-1	1	-1	0	0	0	0
OG0001019	0	-2	0	0	-2	0	0	0	0	0	0	0	0
OG0001020	0	1	0	0	-1	0	0	0	1	-1	0	0	0
OG0001021	0	0	0	0	2	0	3	0	-1	0	0	-1	0
OG0001022	-1	0	-1	0	0	-1	1	0	0	0	0	0	0
OG0001025	0	1	0	1	0	0	-1	0	1	0	0	0	0
OG0001028	0	0	0	0	0	0	4	0	0	0	0	-1	0
OG0001031	-1	0	1	0	0	1	0	0	0	0	0	0	0
OG0001034	-1	0	0	0	0	0	4	0	0	0	0	0	0
OG0001035	0	10	0	0	0	0	0	0	0	0	0	0	0
OG0001041	0	-1	0	-1	0	0	-1	0	-1	0	0	1	0
OG0001042	-2	1	0	0	0	1	-1	0	3	0	0	-1	0
OG0001043	0	0	1	-1	0	0	3	0	0	0	0	1	0
OG0001050	0	0	0	0	3	0	2	0	-1	0	0	-1	0
OG0001055	0	0	2	0	-1	1	-1	0	0	0	0	0	0
OG0001057	0	0	10	0	0	0	0	0	0	0	0	0	0
OG0001058	0	0	1	-1	-1	0	6	0	-1	0	0	0	0
OG0001085	2	0	0	0	1	0	0	0	0	0	0	-1	0
OG0001086	-1	0	5	0	-1	0	-1	0	0	0	0	0	0
OG0001089	1	0	0	0	-1	0	1	0	2	0	0	-1	0
OG0001092	1	0	0	0	0	0	8	0	0	0	0	0	0
OG0001094	0	2	0	0	0	0	-1	0	0	0	0	1	0
OG0001105	4	-1	0	0	0	2	0	0	0	0	0	0	0
OG0001108	0	4	0	0	0	0	0	0	-1	0	0	-1	0
OG0001109	1	-2	1	0	-1	1	0	0	1	0	0	-1	0
OG0001111	0	0	1	-1	-1	0	0	0	5	0	0	-1	0
OG0001119	2	0	0	0	0	0	3	-1	0	0	0	1	0
OG0001126	-1	0	2	0	0	0	0	0	0	0	0	1	0
OG0001131	0	-1	1	0	0	0	1	0	-1	0	0	2	0
OG0001133	1	0	0	1	0	0	0	0	-1	0	0	0	0
OG0001137	0	0	5	-1	1	0	0	0	-1	0	0	-1	0
OG0001143	-1	0	0	0	0	2	0	1	0	0	0	0	0
OG0001149	-1	0	1	0	-1	1	1	0	0	0	0	-1	0
OG0001150	0	-1	0	0	1	0	0	0	2	0	0	0	0
OG0001152	2	-1	0	0	0	0	0	2	0	0	0	0	0
OG0001156	-1	0	0	0	0	1	2	0	-1	0	0	-1	0
OG0001158	2	-1	0	0	-1	0	1	0	1	0	0	0	0
OG0001161	2	0	0	0	0	0	2	0	-1	0	0	-1	0
OG0001166	0	-1	3	0	0	0	0	0	0	0	0	0	0
OG0001169	0	0	0	0	0	-1	0	0	0	0	-1	4	0
OG0001175	0	0	0	0	-1	1	2	0	-1	0	0	-1	0
OG0001177	-1	2	-1	0	-1	0	4	0	0	0	0	-1	0
OG0001184	0	-1	1	0	0	0	1	0	0	0	0	1	0
OG0001188	-1	0	1	0	0	0	1	0	0	0	0	1	0
OG0001191	0	2	-1	1	0	0	-1	0	0	0	0	0	0
OG0001193	0	0	6	0	0	1	0	0	0	0	0	0	0
OG0001194	0	0	0	0	0	0	5	-1	-1	0	0	2	0
OG0001198	-1	0	-1	0	1	-1	1	0	-1	0	0	-1	0
OG0001216	3	0	0	2	0	0	0	0	1	0	0	0	0
OG0001217	0	0	0	0	0	0	4	-1	1	0	0	0	0
OG0001226	1	-1	0	0	1	0	0	0	0	0	0	0	0
OG0001233	2	-1	0	0	0	0	0	0	0	0	0	0	0
OG0001237	-1	0	0	0	0	0	0	0	-1	0	-1	2	0
OG0001238	0	-1	3	0	0	0	0	0	0	0	0	-1	0
OG0001239	2	0	0	0	0	0	0	0	-1	0	0	0	0
OG0001240	0	1	0	0	-1	0	1	0	-1	0	0	1	0
OG0001241	-1	0	3	0	0	0	0	0	0	0	0	-1	0
OG0001246	0	0	-1	1	-1	0	-1	0	1	0	0	1	0
OG0001247	0	1	-1	0	-1	0	1	0	2	0	0	-1	0
OG0001248	0	0	0	-1	1	0	2	0	0	0	0	0	0
OG0001250	1	0	-1	0	0	0	0	0	1	0	0	0	0
OG0001252	0	-1	1	0	0	0	2	0	-1	0	0	0	0
OG0001253	0	0	-1	0	-1	0	3	0	0	0	0	0	0
OG0001258	0	0	2	0	0	0	0	0	-1	0	0	0	0
OG0001260	1	0	-1	0	0	0	0	0	1	0	0	0	0
OG0001262	1	0	0	0	0	-1	4	0	-1	0	0	0	0
OG0001264	0	0	2	0	0	0	0	0	-1	0	0	0	0
OG0001271	4	0	0	0	0	1	1	0	0	0	0	0	0
OG0001276	0	0	0	0	-1	1	-1	0	-1	0	0	1	0
OG0001279	0	-1	4	0	0	1	0	0	0	0	-1	1	0
OG0001282	0	0	8	0	0	0	0	0	0	0	0	0	0
OG0001286	1	-1	0	0	0	0	0	0	1	0	0	0	0
OG0001290	0	0	2	0	-1	0	1	0	0	0	0	-1	0
OG0001292	-1	0	0	0	0	1	-1	0	-1	0	0	1	0
OG0001298	0	0	3	-1	2	0	0	0	-1	0	0	-1	0
OG0001304	2	0	0	0	0	0	0	0	0	0	0	-1	0
OG0001305	1	0	-1	0	1	0	0	0	0	0	0	0	0
OG0001306	2	-1	-1	0	0	0	-1	0	3	0	0	-1	0
OG0001309	-1	0	0	-1	0	0	0	0	-2	0	0	-1	0
OG0001314	0	0	1	-1	0	0	1	0	0	0	0	1	0
OG0001318	0	0	1	0	0	1	0	1	0	0	0	0	0
OG0001320	-1	1	-1	0	2	0	1	0	-1	0	0	0	0
OG0001327	0	0	0	0	0	-1	3	0	0	0	0	1	0
OG0001339	-1	1	0	0	0	0	0	0	0	0	0	1	0
OG0001341	-1	3	0	0	0	0	-1	0	1	0	0	-1	0
OG0001344	2	0	-1	0	1	0	-1	0	1	0	0	-1	0
OG0001345	-1	0	0	0	2	0	0	0	0	0	0	0	0
OG0001347	-1	0	1	0	-1	0	0	0	1	0	0	1	0
OG0001349	0	0	0	-1	-1	0	0	0	-1	0	-1	4	0
OG0001352	0	1	0	0	0	-1	3	0	0	0	0	0	0
OG0001353	1	0	0	0	0	0	0	-1	0	-1	0	2	0
OG0001358	0	0	2	0	-1	0	-1	0	1	0	0	0	0
OG0001361	-1	1	0	0	-1	0	1	0	0	0	0	1	0
OG0001364	3	0	0	0	0	0	0	0	-1	0	0	-1	0
OG0001366	0	0	3	0	0	0	-1	0	-1	0	0	0	0
OG0001369	0	0	-1	0	0	0	-1	0	0	0	-1	2	0
OG0001375	2	0	0	0	0	0	6	0	0	0	0	0	0
OG0001382	-1	0	0	0	2	0	0	0	0	0	0	0	0
OG0001384	0	0	0	0	0	-1	2	-1	0	0	0	-1	0
OG0001385	0	0	1	-1	0	0	0	0	0	0	0	2	0
OG0001386	0	2	0	0	0	0	-1	0	-1	0	0	1	0
OG0001387	0	2	-1	0	0	0	0	0	0	0	0	0	0
OG0001389	0	0	3	0	-1	0	-1	0	0	0	0	0	0
OG0001391	-1	1	1	0	0	1	0	1	0	0	0	0	0
OG0001396	-1	4	0	0	-1	0	0	0	-1	0	0	0	0
OG0001407	0	1	0	0	-1	0	-1	0	1	0	0	1	0
OG0001409	0	0	0	-1	-1	0	3	0	0	0	0	1	0
OG0001412	0	0	0	-1	2	0	0	0	0	0	0	1	0
OG0001423	0	0	2	0	0	0	0	0	-1	0	0	0	0
OG0001425	0	8	0	0	0	0	0	0	0	0	0	0	0
OG0001427	-1	1	0	0	0	0	0	0	0	0	0	1	0
OG0001448	7	0	0	0	0	0	0	0	0	0	0	0	0
OG0001456	0	2	0	0	0	0	0	0	-1	0	0	-1	0
OG0001457	3	-1	0	0	-1	0	0	0	-1	0	0	0	0
OG0001461	0	0	1	0	0	2	0	0	0	0	0	0	0
OG0001464	-1	2	0	0	0	0	0	0	-1	0	0	0	0
OG0001465	0	3	0	0	0	0	0	1	0	0	0	0	0
OG0001466	0	0	1	-1	-1	0	3	0	0	0	0	-1	0
OG0001469	-1	1	0	0	-1	0	3	0	-1	0	0	-1	0
OG0001478	-1	1	-1	0	0	0	-1	0	1	0	0	1	0
OG0001489	1	0	0	0	0	0	0	0	3	-1	0	1	0
OG0001494	0	1	0	0	0	0	6	0	0	0	0	0	0
OG0001519	7	0	0	0	0	0	0	0	0	0	0	0	0
OG0001525	1	-1	0	0	1	0	0	0	-1	0	0	0	0
OG0001527	0	-1	0	0	-1	1	-1	0	0	0	0	0	0
OG0001531	0	-1	0	0	-1	1	0	0	0	0	0	-1	0
OG0001533	1	0	0	0	-1	0	-1	0	0	0	0	1	0
OG0001540	0	5	0	1	0	0	0	0	0	0	0	0	0
OG0001550	0	0	-1	0	-1	0	-1	0	1	-1	0	0	0
OG0001553	0	0	2	-1	0	0	0	0	0	0	0	0	0
OG0001564	1	0	0	0	1	-1	0	0	2	0	0	-1	0
OG0001570	3	0	-1	0	0	0	-1	0	0	0	0	-1	0
OG0001576	0	0	0	2	0	0	0	0	3	0	0	0	0
OG0001582	2	0	0	1	0	1	0	0	0	0	0	0	0
OG0001597	0	0	3	-1	0	0	1	0	-1	0	0	-1	0
OG0001599	2	0	0	2	0	0	0	0	1	0	0	0	0
OG0001601	-1	0	1	0	-1	0	-1	0	3	0	0	-1	0
OG0001607	0	1	-1	0	-1	0	-1	0	0	0	0	2	0
OG0001619	0	1	0	0	-1	0	0	0	1	0	0	-1	0
OG0001622	0	1	0	0	0	0	-1	0	1	0	0	-1	0
OG0001627	0	0	1	-1	1	0	-1	0	1	0	0	0	0
OG0001628	3	0	0	0	0	1	0	0	1	0	0	0	0
OG0001636	0	0	0	0	0	0	0	0	0	-1	-1	4	0
OG0001639	0	-1	0	0	-1	1	0	0	0	0	0	-1	0
OG0001642	-1	0	3	0	0	0	0	0	-1	0	0	-1	0
OG0001644	0	5	0	1	0	0	0	0	0	0	0	0	0
OG0001651	-2	1	0	0	0	1	-1	0	0	0	0	-1	0
OG0001653	1	0	0	0	1	0	-1	0	0	0	0	-1	0
OG0001663	1	0	0	0	0	0	6	0	0	0	0	0	0
OG0001675	-1	1	0	0	-1	0	0	0	2	0	0	-1	0
OG0001676	0	0	0	0	0	0	0	0	0	-1	-1	4	0
OG0001677	1	0	0	0	0	-1	2	0	0	0	0	0	0
OG0001678	1	0	-1	0	0	0	0	0	-1	0	0	1	0
OG0001680	0	0	0	1	0	1	0	0	0	0	-1	1	0
OG0001682	0	0	2	0	-1	0	1	0	-1	0	0	-1	0
OG0001687	0	0	1	0	6	0	0	0	0	0	0	0	0
OG0001693	0	0	3	-1	0	0	0	0	-1	0	0	0	0
OG0001694	-1	1	0	0	-1	0	-1	0	1	0	0	1	0
OG0001698	0	0	0	0	0	0	4	-1	-1	0	0	1	0
OG0001703	-1	4	0	0	0	1	0	0	1	0	0	0	0
OG0001705	0	2	0	0	0	0	0	-1	1	0	0	1	0
OG0001707	0	1	-1	0	-1	0	-1	0	2	0	0	0	0
OG0001715	0	1	0	0	0	-1	1	0	1	0	0	0	0
OG0001719	0	0	2	-1	0	0	0	0	0	0	0	0	0
OG0001723	0	0	0	-1	-1	0	3	0	0	0	0	0	0
OG0001726	0	0	7	0	0	0	0	0	0	0	0	0	0
OG0001765	0	2	0	0	0	0	0	1	0	0	0	0	0
OG0001769	0	-2	0	0	0	0	0	2	0	0	0	0	0
OG0001778	2	0	0	0	0	0	0	1	0	0	0	0	0
OG0001789	0	0	3	-1	1	0	0	1	0	0	0	0	0
OG0001791	2	0	0	0	0	0	0	1	0	0	0	0	0
OG0001792	0	1	0	0	1	-1	1	0	0	0	0	-1	0
OG0001793	0	0	0	-1	1	0	-1	0	2	0	0	-1	0
OG0001798	2	-1	0	0	-1	0	0	0	0	0	0	-1	0
OG0001800	-1	1	0	0	0	2	0	0	0	0	0	0	0
OG0001812	1	0	0	0	1	-1	2	0	-1	0	0	-1	0
OG0001814	1	0	0	0	0	-1	0	0	-1	0	0	2	0
OG0001819	-1	0	2	0	0	0	0	0	-1	0	0	-1	0
OG0001820	-1	0	0	0	3	0	0	1	0	0	0	0	0
OG0001823	0	-1	2	0	0	0	-1	0	0	0	0	-1	0
OG0001830	0	-1	1	0	0	0	0	0	0	0	0	-1	0
OG0001837	0	1	0	2	0	0	1	0	0	0	0	0	0
OG0001838	1	0	0	0	-1	0	-1	0	1	0	0	-1	0
OG0001850	0	0	1	-1	0	0	1	0	-1	0	0	0	0
OG0001853	3	0	0	0	0	1	0	0	0	0	0	0	0
OG0001854	-1	1	0	0	0	0	-1	0	0	0	0	0	0
OG0001863	-1	1	0	0	-1	0	1	0	-1	0	0	0	0
OG0001865	0	0	0	0	2	0	0	1	0	0	0	0	0
OG0001869	1	-1	0	0	0	0	0	0	0	0	0	-1	0
OG0001871	-1	0	1	0	-1	0	0	0	-1	0	0	1	0
OG0001879	-1	0	1	0	0	0	0	0	-1	0	0	0	0
OG0001880	0	0	0	0	0	0	0	0	6	0	0	0	0
OG0001882	0	1	-1	0	0	0	0	0	-1	0	0	0	0
OG0001883	0	0	0	0	4	-1	0	0	-1	0	0	-1	0
OG0001886	0	1	-1	0	-1	0	0	0	-1	0	0	1	0
OG0001887	1	0	0	0	0	-1	1	0	-1	0	0	1	0
OG0001891	0	0	0	-1	-1	0	2	0	0	0	0	0	0
OG0001894	-1	0	1	0	0	0	-1	0	0	0	0	0	0
OG0001895	1	0	0	0	2	-1	0	0	-1	0	0	0	0
OG0001898	0	-1	1	0	0	0	-1	0	0	0	0	0	0
OG0001902	0	0	0	-1	-1	0	2	0	0	0	0	0	0
OG0001907	-2	0	1	0	0	1	0	1	0	0	0	0	0
OG0001919	3	0	0	0	0	0	0	0	1	-1	0	0	0
OG0001922	0	0	3	0	0	0	3	0	0	0	0	0	0
OG0001924	-1	1	0	0	0	0	-1	0	-1	0	0	1	0
OG0001925	0	0	0	0	5	0	0	0	0	0	0	1	0
OG0001936	0	-1	1	0	-1	0	-1	0	0	0	0	1	0
OG0001938	-1	0	1	0	1	0	0	0	-1	0	0	-1	0
OG0001940	0	0	0	0	0	0	4	-1	0	0	0	-1	0
OG0001946	-1	0	1	0	0	0	0	0	0	0	0	-1	0
OG0001949	0	-1	0	0	0	0	-1	0	2	0	0	-1	0
OG0001950	0	0	0	1	0	1	1	0	0	0	0	0	0
OG0001958	0	0	1	0	0	0	5	0	0	0	0	0	0
OG0001973	0	0	0	-1	1	0	-1	0	0	0	0	1	0
OG0001977	0	-1	1	0	1	0	-1	0	-1	0	0	0	0
OG0001986	-1	1	0	0	-1	0	0	0	0	0	0	0	0
OG0001997	-1	1	0	0	0	0	0	0	0	0	0	-1	0
OG0001999	0	6	0	0	0	0	0	0	0	0	0	0	0
OG0002000	-1	0	2	0	0	0	-1	0	-1	0	0	0	0
OG0002007	-1	0	3	0	0	1	0	0	0	0	0	1	0
OG0002016	1	0	-1	0	0	0	0	0	0	0	0	-1	0
OG0002028	-1	1	0	0	-1	0	0	0	0	0	0	0	0
OG0002033	0	0	0	0	0	0	0	0	1	-2	0	1	0
OG0002038	0	0	3	-1	0	0	0	0	-1	0	0	-1	0
OG0002047	0	4	0	0	2	0	0	0	0	0	0	0	0
OG0002049	0	1	0	0	0	0	0	0	0	-1	-1	2	0
OG0002055	0	0	0	0	0	0	6	0	0	0	0	0	0
OG0002056	0	0	0	0	0	0	3	-1	1	0	0	-1	0
OG0002098	1	0	0	0	0	1	1	0	0	0	0	0	0
OG0002105	1	0	0	2	0	0	0	0	0	0	0	0	0
OG0002106	0	0	1	-1	1	0	-1	0	-1	0	0	0	0
OG0002108	0	1	-1	0	0	0	-1	0	-1	0	0	0	0
OG0002109	0	-1	0	0	0	1	0	0	0	0	-1	2	0
OG0002110	0	0	3	0	0	0	2	0	0	0	0	0	0
OG0002111	0	0	1	-1	-1	0	-1	0	0	0	0	1	0
OG0002112	0	0	2	0	0	1	0	0	0	0	0	0	0
OG0002114	0	1	0	0	0	1	0	0	1	0	0	0	0
OG0002117	1	0	-1	0	-1	0	0	0	-1	0	0	0	0
OG0002123	1	0	0	0	2	-1	-1	0	0	0	0	-1	0
OG0002125	0	-1	0	0	-1	0	1	0	0	0	0	-1	0
OG0002129	3	-1	0	0	0	1	0	0	0	0	0	0	0
OG0002132	0	1	0	2	0	0	0	0	0	0	0	0	0
OG0002133	-1	1	1	0	0	1	0	0	0	0	0	1	0
OG0002141	0	0	2	0	0	1	0	0	0	0	0	0	0
OG0002143	0	0	1	0	0	1	0	0	1	0	0	0	0
OG0002146	0	3	0	0	0	0	1	0	0	0	0	1	0
OG0002147	-1	1	0	0	0	0	-1	0	-1	0	0	0	0
OG0002149	0	0	1	-1	0	0	0	0	0	0	0	-1	0
OG0002150	1	0	0	0	0	0	0	0	0	0	-1	3	0
OG0002152	0	0	1	0	0	0	0	0	0	-1	0	2	0
OG0002157	1	0	0	0	0	1	1	0	0	0	0	0	0
OG0002161	-1	0	0	0	0	2	0	0	0	0	0	0	0
OG0002163	3	-1	0	0	0	1	0	0	0	0	0	0	0
OG0002166	0	3	0	0	1	0	0	0	1	0	0	0	0
OG0002179	0	2	0	1	0	0	1	0	0	0	0	0	0
OG0002188	0	1	0	0	3	0	0	0	0	0	0	1	0
OG0002189	1	0	-1	0	0	0	-1	0	-1	0	0	0	0
OG0002195	0	0	0	-1	-1	0	0	0	2	0	0	-1	0
OG0002197	1	0	0	0	0	-1	-1	0	0	0	0	1	0
OG0002198	1	0	0	0	0	-1	-1	0	0	0	0	1	0
OG0002200	0	1	0	0	0	0	0	1	0	0	0	0	0
OG0002203	2	0	0	0	0	1	0	0	0	0	0	0	0
OG0002204	1	-1	0	0	0	0	-1	0	-1	0	0	0	0
OG0002205	1	-1	-1	0	0	0	0	0	-1	0	0	0	0
OG0002206	2	0	0	0	0	0	0	-1	0	0	0	0	0
OG0002209	1	0	0	0	1	-1	0	0	0	0	0	-1	0
OG0002213	-1	0	0	0	0	2	0	0	0	0	0	0	0
OG0002217	-1	1	-1	0	0	0	0	0	-1	0	0	0	0
OG0002219	0	-1	0	0	-1	0	1	0	-1	0	0	0	0
OG0002220	0	-1	1	0	-1	0	1	0	-1	0	0	-1	0
OG0002225	-1	2	0	0	0	1	0	0	0	0	0	1	0
OG0002226	-1	0	0	0	0	2	0	0	0	0	0	0	0
OG0002227	1	0	0	0	0	0	1	0	0	0	-1	2	0
OG0002230	-1	1	0	0	-1	0	0	0	-1	0	0	0	0
OG0002231	-1	0	0	0	-1	0	-1	0	2	0	0	-1	0
OG0002237	-1	0	2	0	0	1	1	0	0	0	0	0	0
OG0002241	0	0	3	0	0	0	2	0	0	0	0	0	0
OG0002243	0	0	0	0	0	0	0	0	5	0	0	0	0
OG0002245	0	0	0	0	0	0	2	-1	1	0	0	-1	0
OG0002251	-1	0	1	0	0	0	0	0	-1	0	0	-1	0
OG0002253	0	0	1	0	0	0	0	0	2	-1	0	0	0
OG0002257	0	1	0	0	0	1	0	0	0	0	0	1	0
OG0002262	1	0	0	0	0	-1	-1	0	1	0	0	0	0
OG0002263	0	0	0	0	0	0	0	0	3	-1	0	0	0
OG0002266	1	0	0	0	0	1	0	0	1	0	0	0	0
OG0002270	1	0	0	0	0	0	2	-1	0	0	0	-1	0
OG0002272	0	1	0	0	0	0	0	0	0	0	-1	3	0
OG0002276	0	3	0	1	0	0	0	0	0	0	0	0	0
OG0002280	0	0	0	-1	-1	0	2	0	-1	0	0	0	0
OG0002281	0	-1	0	0	0	0	1	0	-1	0	0	-1	0
OG0002282	0	0	1	-1	-1	0	1	0	0	0	0	-1	0
OG0002284	0	0	2	0	0	1	0	0	0	0	0	0	0
OG0002286	-1	0	0	0	-1	0	0	0	-1	0	0	1	0
OG0002290	0	-1	1	0	0	0	0	0	-1	0	0	-1	0
OG0002292	1	-1	0	0	0	0	-1	0	-1	0	0	0	0
OG0002293	1	0	-1	0	-1	0	0	0	-1	0	0	0	0
OG0002295	-1	0	0	0	-1	0	1	0	-1	0	0	0	0
OG0002296	-1	0	1	0	-1	0	0	0	0	0	0	-1	0
OG0002300	1	0	0	0	0	0	0	-1	1	0	0	0	0
OG0002304	0	4	0	0	1	0	0	0	0	0	0	0	0
OG0002305	1	0	0	0	0	0	0	0	2	-1	0	0	0
OG0002306	-1	0	0	0	-1	0	-1	0	2	0	0	-1	0
OG0002307	0	0	0	1	0	1	0	0	0	0	0	0	0
OG0002308	0	5	0	0	0	0	0	0	0	0	0	0	0
OG0002310	0	0	0	0	0	0	3	-1	0	0	0	-1	0
OG0002313	0	1	0	0	0	1	1	0	0	0	0	0	0
OG0002316	0	0	0	0	0	0	0	-1	3	0	0	-1	0
OG0002317	1	-1	0	0	-1	0	0	0	0	0	0	-1	0
OG0002329	0	-1	1	0	-1	0	-1	0	0	0	0	0	0
OG0002334	0	0	1	-1	-1	0	1	0	-1	0	0	0	0
OG0002335	1	0	0	0	0	0	0	-1	1	0	0	0	0
OG0002336	0	0	1	-1	0	0	-1	0	0	0	0	0	0
OG0002338	0	-1	0	0	0	1	0	0	0	0	-1	2	0
OG0002346	0	0	0	0	0	0	3	-1	-1	0	0	0	0
OG0002347	0	3	0	0	0	0	0	0	0	0	-1	1	0
OG0002348	1	-1	0	0	0	0	-1	0	-1	0	0	0	0
OG0002350	-1	0	0	0	-1	0	0	0	-1	0	0	1	0
OG0002351	0	-1	1	0	0	0	-1	0	-1	0	0	0	0
OG0002352	1	0	0	0	0	0	1	-1	-1	0	0	1	0
OG0002356	0	-1	2	0	0	1	1	0	0	0	0	0	0
OG0002360	1	0	0	0	0	0	1	-1	0	0	0	0	0
OG0002364	0	0	1	-1	0	0	-1	0	0	0	0	0	0
OG0002368	0	0	4	0	1	0	0	0	0	0	0	0	0
OG0002370	1	0	0	0	0	-1	-1	0	1	0	0	0	0
OG0002373	-2	1	0	0	0	2	0	0	0	0	0	0	0
OG0002377	0	0	1	-1	0	0	0	0	-1	0	0	0	0
OG0002380	-1	0	0	0	-1	0	1	0	0	0	0	-1	0
OG0002387	0	0	4	0	0	0	1	0	0	0	0	0	0
OG0002388	-1	0	1	0	0	0	-1	0	-1	0	0	0	0
OG0002390	0	0	3	0	0	0	0	0	0	0	-1	1	0
OG0002394	0	0	5	0	0	0	0	0	0	0	0	0	0
OG0002396	0	0	1	-1	-1	0	0	0	0	0	0	0	0
OG0002402	-1	1	0	0	-1	0	0	0	-1	0	0	0	0
OG0002403	-1	0	2	0	0	1	0	0	0	0	0	1	0
OG0002408	0	0	0	-1	2	0	0	0	-1	0	0	-1	0
OG0002410	-1	0	0	0	-1	0	1	0	0	0	0	-1	0
OG0002411	1	0	0	0	1	-1	0	0	-1	0	0	0	0
OG0002468	0	0	0	0	0	0	2	-1	0	0	0	-1	0
OG0002469	0	0	0	0	0	0	4	0	0	0	0	0	0
OG0002470	0	0	0	0	0	0	4	0	0	0	0	0	0
OG0002473	0	0	1	0	0	0	0	0	0	0	-1	2	0
OG0002476	0	0	3	0	0	0	1	0	0	0	0	0	0
OG0002481	0	-1	0	0	-1	0	-1	0	1	0	0	-1	0
OG0002486	1	0	0	1	1	0	0	0	0	0	0	0	0
OG0002487	0	0	2	0	0	0	0	0	0	0	-1	1	0
OG0002491	-1	0	0	0	1	0	0	1	0	0	0	0	0
OG0002497	2	0	0	0	0	0	1	0	1	0	0	0	0
OG0002499	0	0	2	0	0	0	0	0	0	0	-1	1	0
OG0002505	0	0	1	-1	-1	0	-1	0	0	0	0	0	0
OG0002506	-1	0	0	0	-1	0	1	0	-1	0	0	-1	0
OG0002509	1	0	0	0	0	0	3	0	0	0	0	0	0
OG0002513	1	0	0	1	1	0	0	0	0	0	0	0	0
OG0002514	0	0	0	1	0	0	0	0	2	0	0	0	0
OG0002518	0	0	0	-1	0	0	-1	0	1	0	0	-1	0
OG0002519	1	0	0	1	1	0	0	0	0	0	0	0	0
OG0002520	1	0	0	1	0	0	0	0	0	0	0	1	0
OG0002521	1	0	0	0	0	0	0	0	0	-1	0	1	0
OG0002526	0	0	0	0	0	0	4	0	0	0	0	0	0
OG0002527	0	0	0	2	0	0	0	0	0	0	0	0	0
OG0002528	1	0	0	1	0	0	0	0	0	0	0	1	0
OG0002537	1	0	0	0	1	0	0	0	2	0	0	0	0
OG0002550	1	0	0	0	0	0	2	0	0	0	0	1	0
OG0002551	0	2	0	0	0	0	1	0	0	0	0	1	0
OG0002552	1	0	0	0	2	0	0	0	0	0	0	1	0
OG0002554	1	0	0	0	0	0	0	0	0	0	-1	2	0
OG0002556	0	0	0	-1	-1	0	1	0	0	0	0	-1	0
OG0002560	0	0	0	2	0	0	0	0	0	0	0	0	0
OG0002562	0	-1	1	0	0	1	0	0	0	0	0	1	0
OG0002564	-1	0	0	0	0	1	0	0	0	0	-1	1	0
OG0002569	1	0	0	0	0	0	1	0	0	0	-1	1	0
OG0002571	0	0	0	0	0	0	0	-1	2	0	0	-1	0
OG0002572	0	-1	1	0	0	1	1	0	0	0	0	0	0
OG0002575	1	-1	0	0	0	1	0	0	0	0	0	1	0
OG0002579	0	-1	2	0	0	1	0	0	0	0	0	0	0
OG0002582	0	0	1	-1	0	0	-1	0	0	0	0	-1	0
OG0002590	1	0	0	0	0	0	0	-1	1	0	0	-1	0
OG0002591	0	0	1	0	0	0	3	0	0	0	0	0	0
OG0002593	1	0	0	1	0	0	1	0	0	0	0	0	0
OG0002596	0	2	0	1	0	0	0	0	0	0	0	0	0
OG0002597	1	0	0	0	0	0	1	0	0	0	-1	1	0
OG0002603	0	3	0	0	0	0	0	0	1	0	0	0	0
OG0002612	1	0	0	1	0	0	0	0	1	0	0	0	0
OG0002613	0	0	0	-1	-1	0	1	0	-1	0	0	0	0
OG0002615	0	-1	1	0	0	1	0	0	0	0	0	1	0
OG0002618	2	0	0	1	0	0	0	0	0	0	0	0	0
OG0002619	0	0	3	0	0	0	1	0	0	0	0	0	0
OG0002620	2	0	0	0	0	0	1	0	1	0	0	0	0
OG0002621	0	0	0	-1	-1	0	1	0	-1	0	0	0	0
OG0002629	0	-1	1	0	0	1	0	0	0	0	0	1	0
OG0002630	0	1	0	1	0	0	1	0	0	0	0	0	0
OG0002632	-1	1	0	0	0	1	0	0	1	0	0	0	0
OG0002638	0	0	0	0	0	0	2	-1	-1	0	0	0	0
OG0002639	0	2	0	0	1	0	0	0	0	0	0	1	0
OG0002641	0	0	1	-1	0	0	-1	0	-1	0	0	0	0
OG0002645	0	1	0	0	1	0	0	0	0	0	-1	1	0
OG0002649	0	0	0	0	0	0	1	-1	1	0	0	-1	0
OG0002651	0	0	3	0	0	0	0	0	0	0	0	1	0
OG0002652	0	-1	1	0	0	1	0	0	1	0	0	0	0
OG0002655	-1	0	1	0	0	0	0	1	0	0	0	0	0
OG0002657	0	2	0	0	0	0	0	0	0	0	-1	1	0
OG0002658	1	0	0	0	0	0	0	0	0	-1	0	1	0
OG0002663	1	0	0	0	0	0	3	0	0	0	0	0	0
OG0002668	0	0	1	0	0	0	0	0	0	0	-1	2	0
OG0002669	0	0	0	0	0	0	0	0	4	0	0	0	0
OG0002670	0	1	0	1	0	0	1	0	0	0	0	0	0
OG0002671	0	1	0	0	0	0	0	0	1	-1	0	0	0
OG0002672	-1	1	1	0	0	1	0	0	0	0	0	0	0
OG0002674	0	0	0	0	2	-1	-1	0	0	0	0	-1	0
OG0002675	0	0	0	0	0	0	0	0	4	0	0	0	0
OG0002676	-1	1	1	0	0	1	0	0	0	0	0	0	0
OG0002681	0	0	0	-1	1	0	-1	0	-1	0	0	0	0
OG0002687	0	0	1	0	0	0	0	0	1	-1	0	0	0
OG0002688	0	2	0	0	0	0	0	0	2	0	0	0	0
OG0002689	0	0	0	-1	0	0	-1	0	1	0	0	-1	0
OG0002692	1	0	0	0	0	0	0	0	0	0	-1	2	0
OG0002698	0	0	1	0	0	0	0	0	0	0	-1	2	0
OG0002703	0	0	1	-1	-1	0	-1	0	0	0	0	0	0
OG0002710	0	0	1	-1	-1	0	-1	0	0	0	0	0	0
OG0002711	0	0	1	-1	-1	0	0	0	0	0	0	-1	0
OG0002719	0	0	0	-1	-1	0	0	0	1	0	0	-1	0
OG0002720	0	0	1	-1	-1	0	-1	0	0	0	0	0	0
OG0002721	-1	1	0	0	0	1	1	0	0	0	0	0	0
OG0002723	0	0	1	-1	0	0	0	0	-1	0	0	-1	0
OG0002734	0	4	0	0	0	0	0	0	0	0	0	0	0
OG0002737	0	1	0	0	1	0	2	0	0	0	0	0	0
OG0002742	0	0	3	0	0	0	0	0	0	0	0	1	0
OG0002743	0	-1	0	0	0	1	0	0	0	0	-1	1	0
OG0002745	-1	0	1	0	0	0	0	1	0	0	0	0	0
OG0002747	0	0	1	-1	0	0	0	0	-1	0	0	-1	0
OG0002749	0	4	0	0	0	0	0	0	0	0	0	0	0
OG0002750	1	0	0	0	1	0	0	0	0	0	-1	1	0
OG0002755	0	0	0	0	0	-1	-1	0	2	0	0	-1	0
OG0002765	0	3	0	0	1	0	0	0	0	0	0	0	0
OG0002768	-1	1	0	0	0	0	0	1	0	0	0	0	0
OG0002772	0	0	4	0	0	0	0	0	0	0	0	0	0
OG0002775	-1	1	0	0	0	0	0	1	0	0	0	0	0
OG0002777	0	0	0	0	0	0	0	0	4	0	0	0	0
OG0002779	0	0	0	-1	1	0	0	0	-1	0	0	-1	0
OG0002780	0	0	0	0	0	0	0	-1	2	0	0	-1	0
OG0002781	0	0	0	1	0	0	0	0	2	0	0	0	0
OG0002788	-1	1	0	0	0	1	0	0	0	0	0	1	0
OG0002789	-1	0	0	0	0	1	0	0	0	0	-1	1	0
OG0002790	0	0	3	0	0	0	0	0	1	0	0	0	0
OG0002791	0	0	1	0	0	0	0	0	1	-1	0	0	0
OG0002859	3	0	0	0	0	0	0	0	0	0	0	0	0
OG0002860	0	0	2	0	0	0	0	0	0	0	0	1	0
OG0002864	3	0	0	0	0	0	0	0	0	0	0	0	0
OG0002866	-1	0	0	0	0	0	0	1	0	0	0	0	0
OG0002869	0	-1	0	0	0	0	0	1	0	0	0	0	0
OG0002874	0	0	0	0	0	0	3	0	0	0	0	0	0
OG0002883	1	0	0	0	0	0	1	0	0	0	0	1	0
OG0002884	2	0	0	0	0	0	1	0	0	0	0	0	0
OG0002887	1	0	0	1	0	0	0	0	0	0	0	0	0
OG0002888	1	0	0	0	0	0	1	0	1	0	0	0	0
OG0002890	-1	0	0	0	0	1	0	0	0	0	0	1	0
OG0002891	0	-1	0	0	0	0	0	1	0	0	0	0	0
OG0002892	0	-1	0	0	0	1	0	0	1	0	0	0	0
OG0002894	0	1	0	1	0	0	0	0	0	0	0	0	0
OG0002895	1	0	0	0	0	0	2	0	0	0	0	0	0
OG0002897	0	0	1	0	2	0	0	0	0	0	0	0	0
OG0002898	0	2	0	0	0	0	0	0	1	0	0	0	0
OG0002902	0	0	0	0	0	0	3	0	0	0	0	0	0
OG0002904	2	0	0	0	0	0	0	0	0	0	0	1	0
OG0002906	0	1	0	0	0	0	2	0	0	0	0	0	0
OG0002907	3	0	0	0	0	0	0	0	0	0	0	0	0
OG0002915	1	-1	0	0	0	1	0	0	0	0	0	0	0
OG0002916	1	-1	0	0	0	1	0	0	0	0	0	0	0
OG0002919	0	0	2	0	0	0	1	0	0	0	0	0	0
OG0002920	0	1	0	0	0	0	1	0	0	0	0	1	0
OG0002922	1	0	0	0	0	0	1	0	1	0	0	0	0
OG0002924	3	0	0	0	0	0	0	0	0	0	0	0	0
OG0002925	0	0	1	0	0	0	0	0	2	0	0	0	0
OG0002927	1	0	0	1	0	0	0	0	0	0	0	0	0
OG0002928	0	-1	0	0	0	1	1	0	0	0	0	0	0
OG0002931	0	1	0	0	1	0	0	0	1	0	0	0	0
OG0002932	-1	0	0	0	0	0	0	1	0	0	0	0	0
OG0002933	3	0	0	0	0	0	0	0	0	0	0	0	0
OG0002934	0	-1	0	0	0	1	1	0	0	0	0	0	0
OG0002935	2	0	0	0	1	0	0	0	0	0	0	0	0
OG0002936	0	-1	0	0	0	1	1	0	0	0	0	0	0
OG0002938	0	3	0	0	0	0	0	0	0	0	0	0	0
OG0002940	3	0	0	0	0	0	0	0	0	0	0	0	0
OG0002941	1	0	0	0	0	0	1	0	1	0	0	0	0
OG0002943	2	0	0	0	0	0	0	0	1	0	0	0	0
OG0002945	0	0	2	0	0	0	0	0	0	0	0	1	0
OG0002948	0	-1	0	0	0	0	0	1	0	0	0	0	0
OG0002952	1	0	0	0	0	0	1	0	1	0	0	0	0
OG0002953	2	0	0	0	0	0	0	0	0	0	0	1	0
OG0002959	-1	0	1	0	0	1	0	0	0	0	0	0	0
OG0002960	0	0	3	0	0	0	0	0	0	0	0	0	0
OG0002961	3	0	0	0	0	0	0	0	0	0	0	0	0
OG0002964	1	-1	0	0	0	1	0	0	0	0	0	0	0
OG0002966	1	-1	0	0	0	1	0	0	0	0	0	0	0
OG0002968	0	0	2	0	0	0	0	0	0	0	0	1	0
OG0002970	0	-1	0	0	0	1	1	0	0	0	0	0	0
OG0002976	0	0	1	0	2	0	0	0	0	0	0	0	0
OG0002978	0	0	0	0	0	0	3	0	0	0	0	0	0
OG0002980	0	-1	0	0	0	0	0	1	0	0	0	0	0
OG0002981	1	0	0	0	0	0	1	0	1	0	0	0	0
OG0002982	2	0	0	0	0	0	0	0	0	0	0	1	0
OG0002983	0	1	0	1	0	0	0	0	0	0	0	0	0
OG0002984	0	1	0	1	0	0	0	0	0	0	0	0	0
OG0002986	0	1	0	0	0	0	1	0	0	0	0	1	0
OG0002989	0	1	0	0	0	0	1	0	0	0	0	1	0
OG0002993	0	0	1	0	0	0	0	0	2	0	0	0	0
OG0002994	2	0	0	0	0	0	0	0	0	0	0	1	0
OG0002996	0	-1	0	0	0	1	0	0	1	0	0	0	0
OG0002999	0	0	3	0	0	0	0	0	0	0	0	0	0
OG0003001	0	0	0	0	3	0	0	0	0	0	0	0	0
OG0003005	0	0	0	0	0	0	3	0	0	0	0	0	0
OG0003008	2	0	0	0	0	0	1	0	0	0	0	0	0
OG0003009	0	0	2	0	0	0	1	0	0	0	0	0	0
OG0003012	0	0	0	0	0	0	0	0	3	0	0	0	0
OG0003015	0	-1	0	0	0	0	0	1	0	0	0	0	0
OG0003020	-1	1	0	0	0	1	0	0	0	0	0	0	0
OG0003022	1	0	0	1	0	0	0	0	0	0	0	0	0
OG0003023	3	0	0	0	0	0	0	0	0	0	0	0	0
OG0003025	0	-1	0	0	0	0	0	1	0	0	0	0	0
OG0003028	0	0	2	0	0	0	0	0	0	0	0	1	0
OG0003029	0	-1	0	0	0	1	0	0	0	0	0	1	0
OG0003032	0	0	1	0	0	0	2	0	0	0	0	0	0
OG0003033	0	-1	1	0	0	1	0	0	0	0	0	0	0
OG0003034	1	0	0	0	2	0	0	0	0	0	0	0	0
OG0003038	0	-1	0	0	0	1	1	0	0	0	0	0	0
OG0003043	1	-1	0	0	0	1	0	0	0	0	0	0	0
OG0003045	0	-1	1	0	0	1	0	0	0	0	0	0	0
OG0003050	-1	1	0	0	0	1	0	0	0	0	0	0	0
OG0003051	-1	0	0	0	0	1	0	0	0	0	0	1	0
OG0003052	3	0	0	0	0	0	0	0	0	0	0	0	0
OG0003056	0	3	0	0	0	0	0	0	0	0	0	0	0
OG0003057	0	3	0	0	0	0	0	0	0	0	0	0	0
OG0003061	1	0	0	0	1	0	0	0	0	0	0	1	0
OG0003062	0	1	0	0	1	0	1	0	0	0	0	0	0
OG0003064	-1	0	0	0	0	1	1	0	0	0	0	0	0
OG0003067	0	0	3	0	0	0	0	0	0	0	0	0	0
OG0003075	0	0	0	0	0	0	0	0	3	0	0	0	0
OG0003076	-1	0	0	0	0	0	0	1	0	0	0	0	0
OG0003078	0	2	0	0	0	0	0	0	0	0	0	1	0
OG0003080	0	-1	0	0	0	0	0	1	0	0	0	0	0
OG0003082	0	-1	0	0	0	1	0	0	1	0	0	0	0
OG0003084	0	-1	1	0	0	1	0	0	0	0	0	0	0
OG0003085	2	0	0	0	0	0	0	0	0	0	0	1	0
OG0003088	0	-1	0	0	0	1	0	0	0	0	0	1	0
OG0003089	0	1	0	0	1	0	1	0	0	0	0	0	0
OG0003090	1	0	0	1	0	0	0	0	0	0	0	0	0
OG0003091	0	1	0	0	1	0	1	0	0	0	0	0	0
OG0003092	-1	1	0	0	0	1	0	0	0	0	0	0	0
OG0003093	0	0	1	0	0	0	0	0	2	0	0	0	0
OG0003094	0	3	0	0	0	0	0	0	0	0	0	0	0
OG0003097	1	0	0	0	2	0	0	0	0	0	0	0	0
OG0003099	1	0	0	0	0	0	1	0	0	0	0	1	0
OG0003100	0	0	2	0	0	0	0	0	0	0	0	1	0
OG0003101	1	0	0	0	0	0	1	0	0	0	0	1	0
OG0003103	2	0	0	0	0	0	1	0	0	0	0	0	0
OG0003104	0	1	0	1	0	0	0	0	0	0	0	0	0
OG0003106	0	-1	0	0	0	1	0	0	0	0	0	1	0
OG0003107	0	-1	0	0	0	1	1	0	0	0	0	0	0
OG0003109	1	0	0	0	0	0	1	0	1	0	0	0	0
OG0003110	0	1	0	1	0	0	0	0	0	0	0	0	0
OG0003113	0	0	1	0	0	0	2	0	0	0	0	0	0
OG0003116	1	0	0	0	0	0	1	0	0	0	0	1	0
OG0003123	-1	0	0	0	0	1	1	0	0	0	0	0	0
OG0003124	0	0	3	0	0	0	0	0	0	0	0	0	0
OG0003126	0	0	0	0	0	0	3	0	0	0	0	0	0
OG0003129	1	0	0	1	0	0	0	0	0	0	0	0	0
OG0003131	-1	0	0	0	0	0	0	1	0	0	0	0	0
OG0003132	-1	0	1	0	0	1	0	0	0	0	0	0	0
OG0003135	1	0	0	0	0	0	1	0	1	0	0	0	0
OG0003136	0	-1	0	0	0	1	1	0	0	0	0	0	0
OG0003137	0	0	2	0	0	0	1	0	0	0	0	0	0
OG0003139	0	0	0	0	0	0	3	0	0	0	0	0	0
OG0003143	0	0	2	0	0	0	0	0	1	0	0	0	0
OG0003147	0	-1	0	0	0	1	0	0	0	0	0	1	0
OG0003148	0	0	0	0	0	0	3	0	0	0	0	0	0
OG0003150	0	0	0	0	0	0	3	0	0	0	0	0	0
OG0003154	1	0	0	0	0	0	0	0	2	0	0	0	0
OG0003155	1	0	0	0	0	0	1	0	1	0	0	0	0
OG0003160	0	-1	1	0	0	1	0	0	0	0	0	0	0
OG0003161	-1	0	0	0	0	1	1	0	0	0	0	0	0
OG0003167	0	-1	1	0	0	1	0	0	0	0	0	0	0
OG0003169	-1	0	1	0	0	1	0	0	0	0	0	0	0
OG0003170	0	2	0	0	0	0	0	0	1	0	0	0	0
OG0003171	0	0	1	0	0	0	0	0	2	0	0	0	0
OG0003172	1	0	0	1	0	0	0	0	0	0	0	0	0
OG0003183	0	1	0	0	1	0	1	0	0	0	0	0	0
OG0003188	0	1	0	0	0	0	1	0	1	0	0	0	0
OG0003191	0	0	1	0	0	0	0	0	2	0	0	0	0
OG0003192	0	1	0	0	2	0	0	0	0	0	0	0	0
OG0003193	0	0	0	0	0	0	0	0	3	0	0	0	0
OG0003194	0	-1	1	0	0	1	0	0	0	0	0	0	0
OG0003195	-1	0	0	0	0	0	0	1	0	0	0	0	0
OG0003196	0	0	0	0	0	0	0	0	3	0	0	0	0
OG0003197	0	1	0	0	0	0	2	0	0	0	0	0	0
OG0003199	0	0	2	0	0	0	0	0	0	0	0	1	0
OG0003200	0	0	2	0	0	0	1	0	0	0	0	0	0
OG0003201	0	0	2	0	1	0	0	0	0	0	0	0	0
OG0003206	0	3	0	0	0	0	0	0	0	0	0	0	0
OG0003208	0	1	0	0	1	0	0	0	0	0	0	1	0
OG0003210	0	0	2	0	0	0	1	0	0	0	0	0	0
OG0003211	0	-1	0	0	0	1	0	0	1	0	0	0	0
OG0003212	1	0	0	0	0	0	2	0	0	0	0	0	0
OG0003213	0	2	0	0	0	0	0	0	1	0	0	0	0
OG0003218	0	0	0	0	0	0	3	0	0	0	0	0	0
OG0003222	0	0	1	0	2	0	0	0	0	0	0	0	0
OG0003223	-1	0	0	0	0	1	1	0	0	0	0	0	0
OG0003225	1	0	0	0	0	0	2	0	0	0	0	0	0
OG0003227	0	0	0	0	0	0	0	0	3	0	0	0	0
OG0003229	0	0	2	0	0	0	0	0	0	0	0	1	0
OG0003230	0	0	3	0	0	0	0	0	0	0	0	0	0
OG0003231	0	0	2	0	1	0	0	0	0	0	0	0	0
OG0003232	-1	1	0	0	0	1	0	0	0	0	0	0	0
OG0003238	-1	0	0	0	0	0	0	1	0	0	0	0	0
OG0003244	1	0	0	0	0	0	0	0	2	0	0	0	0
OG0003246	-1	0	0	0	0	0	0	1	0	0	0	0	0
OG0003248	1	0	0	0	0	0	1	0	1	0	0	0	0
OG0003251	0	1	0	0	0	0	1	0	0	0	0	1	0
OG0003256	0	2	0	0	0	0	1	0	0	0	0	0	0
OG0003260	0	1	0	0	1	0	1	0	0	0	0	0	0
OG0003263	0	0	3	0	0	0	0	0	0	0	0	0	0
OG0003266	0	2	0	0	0	0	1	0	0	0	0	0	0
OG0003268	0	0	3	0	0	0	0	0	0	0	0	0	0
OG0003269	0	1	0	1	0	0	0	0	0	0	0	0	0
OG0003270	0	0	3	0	0	0	0	0	0	0	0	0	0
OG0003271	0	1	0	0	0	0	1	0	1	0	0	0	0
OG0003272	0	0	0	0	0	0	3	0	0	0	0	0	0
OG0003276	0	2	0	0	1	0	0	0	0	0	0	0	0
OG0003277	0	0	3	0	0	0	0	0	0	0	0	0	0
OG0003280	0	0	0	0	0	0	0	0	3	0	0	0	0
OG0003281	-1	0	1	0	0	1	0	0	0	0	0	0	0
OG0003286	0	0	0	0	0	0	0	0	3	0	0	0	0
OG0003293	-1	1	0	0	0	1	0	0	0	0	0	0	0
OG0003294	0	0	3	0	0	0	0	0	0	0	0	0	0
OG0003295	0	0	2	0	0	0	0	0	0	0	0	1	0
OG0003298	-1	0	0	0	0	1	0	0	0	0	0	1	0
OG0003299	0	3	0	0	0	0	0	0	0	0	0	0	0
OG0003301	0	0	1	0	2	0	0	0	0	0	0	0	0
OG0003302	0	2	0	0	0	0	1	0	0	0	0	0	0
OG0003303	0	0	0	0	0	0	0	0	3	0	0	0	0
OG0003306	0	3	0	0	0	0	0	0	0	0	0	0	0
OG0003307	0	0	3	0	0	0	0	0	0	0	0	0	0
OG0003308	0	0	2	0	1	0	0	0	0	0	0	0	0
OG0003309	0	0	1	0	0	0	2	0	0	0	0	0	0
OG0003311	0	0	2	0	0	0	0	0	1	0	0	0	0
OG0003313	0	1	0	0	1	0	0	0	1	0	0	0	0
OG0003426	0	0	2	0	0	0	0	0	0	0	0	0	0
OG0003427	1	0	0	0	1	0	0	0	0	0	0	0	0
OG0003428	2	0	0	0	0	0	0	0	0	0	0	0	0
OG0003436	0	1	0	0	0	0	1	0	0	0	0	0	0
OG0003437	1	0	0	0	0	0	1	0	0	0	0	0	0
OG0003439	0	1	0	0	0	0	1	0	0	0	0	0	0
OG0003450	0	0	2	0	0	0	0	0	0	0	0	0	0
OG0003453	2	0	0	0	0	0	0	0	0	0	0	0	0
OG0003458	1	0	0	0	1	0	0	0	0	0	0	0	0
OG0003460	2	0	0	0	0	0	0	0	0	0	0	0	0
OG0003473	1	0	0	0	0	0	1	0	0	0	0	0	0
OG0003475	0	1	0	0	0	0	1	0	0	0	0	0	0
OG0003479	1	0	0	0	1	0	0	0	0	0	0	0	0
OG0003480	2	0	0	0	0	0	0	0	0	0	0	0	0
OG0003484	2	0	0	0	0	0	0	0	0	0	0	0	0
OG0003488	2	0	0	0	0	0	0	0	0	0	0	0	0
OG0003491	0	1	0	0	1	0	0	0	0	0	0	0	0
OG0003497	1	0	0	0	0	0	1	0	0	0	0	0	0
OG0003498	1	0	0	0	1	0	0	0	0	0	0	0	0
OG0003504	2	0	0	0	0	0	0	0	0	0	0	0	0
OG0003515	0	1	0	0	1	0	0	0	0	0	0	0	0
OG0003524	1	0	0	0	0	0	1	0	0	0	0	0	0
OG0003526	2	0	0	0	0	0	0	0	0	0	0	0	0
OG0003527	0	0	2	0	0	0	0	0	0	0	0	0	0
OG0003530	0	1	0	0	0	0	1	0	0	0	0	0	0
OG0003534	0	1	0	0	0	0	1	0	0	0	0	0	0
OG0003536	2	0	0	0	0	0	0	0	0	0	0	0	0
OG0003538	0	0	2	0	0	0	0	0	0	0	0	0	0
OG0003547	1	0	0	0	0	0	1	0	0	0	0	0	0
OG0003553	2	0	0	0	0	0	0	0	0	0	0	0	0
OG0003556	0	1	0	0	1	0	0	0	0	0	0	0	0
OG0003560	0	0	2	0	0	0	0	0	0	0	0	0	0
OG0003561	2	0	0	0	0	0	0	0	0	0	0	0	0
OG0003564	1	0	0	0	1	0	0	0	0	0	0	0	0
OG0003565	0	1	0	0	0	0	1	0	0	0	0	0	0
OG0003571	1	0	0	0	1	0	0	0	0	0	0	0	0
OG0003572	2	0	0	0	0	0	0	0	0	0	0	0	0
OG0003577	2	0	0	0	0	0	0	0	0	0	0	0	0
OG0003581	2	0	0	0	0	0	0	0	0	0	0	0	0
OG0003582	2	0	0	0	0	0	0	0	0	0	0	0	0
OG0003583	1	0	0	0	1	0	0	0	0	0	0	0	0
OG0003586	0	2	0	0	0	0	0	0	0	0	0	0	0
OG0003589	1	0	0	0	1	0	0	0	0	0	0	0	0
OG0003590	0	2	0	0	0	0	0	0	0	0	0	0	0
OG0003600	0	2	0	0	0	0	0	0	0	0	0	0	0
OG0003608	0	2	0	0	0	0	0	0	0	0	0	0	0
OG0003610	0	1	0	0	0	0	1	0	0	0	0	0	0
OG0003617	1	0	0	0	0	0	1	0	0	0	0	0	0
OG0003618	1	0	0	0	1	0	0	0	0	0	0	0	0
OG0003619	1	0	0	0	0	0	1	0	0	0	0	0	0
OG0003627	2	0	0	0	0	0	0	0	0	0	0	0	0
OG0003629	0	0	2	0	0	0	0	0	0	0	0	0	0
OG0003633	1	0	0	0	0	0	1	0	0	0	0	0	0
OG0003635	0	0	2	0	0	0	0	0	0	0	0	0	0
OG0003636	2	0	0	0	0	0	0	0	0	0	0	0	0
OG0003640	0	1	0	0	1	0	0	0	0	0	0	0	0
OG0003643	1	0	0	0	0	0	1	0	0	0	0	0	0
OG0003652	2	0	0	0	0	0	0	0	0	0	0	0	0
OG0003655	0	1	0	0	1	0	0	0	0	0	0	0	0
OG0003658	1	0	0	0	0	0	1	0	0	0	0	0	0
OG0003662	0	0	2	0	0	0	0	0	0	0	0	0	0
OG0003663	1	0	0	0	1	0	0	0	0	0	0	0	0
OG0003668	2	0	0	0	0	0	0	0	0	0	0	0	0
OG0003670	2	0	0	0	0	0	0	0	0	0	0	0	0
OG0003672	1	0	0	0	1	0	0	0	0	0	0	0	0
OG0003674	0	2	0	0	0	0	0	0	0	0	0	0	0
OG0003680	2	0	0	0	0	0	0	0	0	0	0	0	0
OG0003685	1	0	0	0	0	0	1	0	0	0	0	0	0
OG0003686	0	0	2	0	0	0	0	0	0	0	0	0	0
OG0003694	1	0	0	0	1	0	0	0	0	0	0	0	0
OG0003701	1	0	0	0	0	0	1	0	0	0	0	0	0
OG0003703	2	0	0	0	0	0	0	0	0	0	0	0	0
OG0003709	1	0	0	0	1	0	0	0	0	0	0	0	0
OG0003717	1	0	0	0	1	0	0	0	0	0	0	0	0
OG0003718	0	0	2	0	0	0	0	0	0	0	0	0	0
OG0003719	1	0	0	0	0	0	1	0	0	0	0	0	0
OG0003720	0	2	0	0	0	0	0	0	0	0	0	0	0
OG0003724	2	0	0	0	0	0	0	0	0	0	0	0	0
OG0003731	0	1	0	0	1	0	0	0	0	0	0	0	0
OG0003735	1	0	0	0	0	0	1	0	0	0	0	0	0
OG0003737	1	0	0	0	0	0	1	0	0	0	0	0	0
OG0003738	0	0	2	0	0	0	0	0	0	0	0	0	0
OG0003740	2	0	0	0	0	0	0	0	0	0	0	0	0
OG0003741	0	0	2	0	0	0	0	0	0	0	0	0	0
OG0003743	2	0	0	0	0	0	0	0	0	0	0	0	0
OG0003746	0	1	0	0	1	0	0	0	0	0	0	0	0
OG0003750	1	0	0	0	0	0	1	0	0	0	0	0	0
OG0003751	2	0	0	0	0	0	0	0	0	0	0	0	0
OG0003755	0	0	2	0	0	0	0	0	0	0	0	0	0
OG0003757	0	0	2	0	0	0	0	0	0	0	0	0	0
OG0003759	1	0	0	0	0	0	1	0	0	0	0	0	0
OG0003770	0	0	2	0	0	0	0	0	0	0	0	0	0
OG0003771	0	0	2	0	0	0	0	0	0	0	0	0	0
OG0003776	2	0	0	0	0	0	0	0	0	0	0	0	0
OG0003777	2	0	0	0	0	0	0	0	0	0	0	0	0
OG0003779	0	1	0	0	1	0	0	0	0	0	0	0	0
OG0003787	0	1	0	0	0	0	1	0	0	0	0	0	0
OG0003789	0	1	0	0	0	0	1	0	0	0	0	0	0
OG0003791	1	0	0	0	0	0	1	0	0	0	0	0	0
OG0003797	2	0	0	0	0	0	0	0	0	0	0	0	0
OG0003799	0	0	2	0	0	0	0	0	0	0	0	0	0
OG0003803	0	2	0	0	0	0	0	0	0	0	0	0	0
OG0003807	1	0	0	0	1	0	0	0	0	0	0	0	0
OG0003810	1	0	0	0	0	0	1	0	0	0	0	0	0
OG0003811	0	2	0	0	0	0	0	0	0	0	0	0	0
OG0003816	0	2	0	0	0	0	0	0	0	0	0	0	0
OG0003820	0	2	0	0	0	0	0	0	0	0	0	0	0
OG0003821	0	0	2	0	0	0	0	0	0	0	0	0	0
OG0003828	0	2	0	0	0	0	0	0	0	0	0	0	0
OG0003829	0	2	0	0	0	0	0	0	0	0	0	0	0
OG0003835	2	0	0	0	0	0	0	0	0	0	0	0	0
OG0003839	0	1	0	0	0	0	1	0	0	0	0	0	0
OG0003842	1	0	0	0	1	0	0	0	0	0	0	0	0
OG0003846	1	0	0	0	0	0	1	0	0	0	0	0	0
OG0003861	0	2	0	0	0	0	0	0	0	0	0	0	0
OG0003864	0	1	0	0	1	0	0	0	0	0	0	0	0
OG0003865	0	1	0	0	0	0	1	0	0	0	0	0	0
OG0003866	1	0	0	0	0	0	1	0	0	0	0	0	0
OG0003869	0	2	0	0	0	0	0	0	0	0	0	0	0
OG0003871	0	0	2	0	0	0	0	0	0	0	0	0	0
OG0003875	1	0	0	0	1	0	0	0	0	0	0	0	0
OG0003884	1	0	0	0	1	0	0	0	0	0	0	0	0
OG0003886	0	0	2	0	0	0	0	0	0	0	0	0	0
OG0003890	0	0	2	0	0	0	0	0	0	0	0	0	0
OG0003902	1	0	0	0	1	0	0	0	0	0	0	0	0
OG0003904	1	0	0	0	0	0	1	0	0	0	0	0	0
OG0003910	1	0	0	0	1	0	0	0	0	0	0	0	0
OG0003912	0	1	0	0	1	0	0	0	0	0	0	0	0
OG0003915	0	1	0	0	1	0	0	0	0	0	0	0	0
OG0003930	1	0	0	0	0	0	1	0	0	0	0	0	0
OG0003932	1	0	0	0	0	0	1	0	0	0	0	0	0
OG0003935	1	0	0	0	0	0	1	0	0	0	0	0	0
OG0003949	0	0	2	0	0	0	0	0	0	0	0	0	0
OG0003952	0	2	0	0	0	0	0	0	0	0	0	0	0
OG0003953	1	0	0	0	0	0	1	0	0	0	0	0	0
OG0003955	0	1	0	0	1	0	0	0	0	0	0	0	0
OG0003961	1	0	0	0	0	0	1	0	0	0	0	0	0
OG0003968	2	0	0	0	0	0	0	0	0	0	0	0	0
OG0003969	0	0	2	0	0	0	0	0	0	0	0	0	0
OG0003971	0	0	2	0	0	0	0	0	0	0	0	0	0
OG0003976	0	1	0	0	0	0	1	0	0	0	0	0	0
OG0003978	0	1	0	0	1	0	0	0	0	0	0	0	0
OG0003990	2	0	0	0	0	0	0	0	0	0	0	0	0
OG0003994	0	0	2	0	0	0	0	0	0	0	0	0	0
OG0004001	2	0	0	0	0	0	0	0	0	0	0	0	0
OG0004005	1	0	0	0	0	0	1	0	0	0	0	0	0
OG0004010	1	0	0	0	1	0	0	0	0	0	0	0	0
OG0004024	0	2	0	0	0	0	0	0	0	0	0	0	0
OG0004026	0	2	0	0	0	0	0	0	0	0	0	0	0
OG0004037	0	2	0	0	0	0	0	0	0	0	0	0	0
OG0004039	1	0	0	0	1	0	0	0	0	0	0	0	0
OG0004040	1	0	0	0	0	0	1	0	0	0	0	0	0
OG0004044	0	0	2	0	0	0	0	0	0	0	0	0	0
OG0004045	0	1	0	0	0	0	1	0	0	0	0	0	0
OG0004048	1	0	0	0	0	0	1	0	0	0	0	0	0
OG0004050	0	0	2	0	0	0	0	0	0	0	0	0	0
OG0004053	0	2	0	0	0	0	0	0	0	0	0	0	0
OG0004054	1	0	0	0	1	0	0	0	0	0	0	0	0
OG0004056	1	0	0	0	0	0	1	0	0	0	0	0	0
OG0004061	1	0	0	0	1	0	0	0	0	0	0	0	0
OG0004073	0	1	0	0	1	0	0	0	0	0	0	0	0
OG0004075	2	0	0	0	0	0	0	0	0	0	0	0	0
OG0004076	0	1	0	0	0	0	1	0	0	0	0	0	0
OG0004095	1	0	0	0	0	0	1	0	0	0	0	0	0
OG0004096	0	1	0	0	0	0	1	0	0	0	0	0	0
OG0004097	0	0	2	0	0	0	0	0	0	0	0	0	0
OG0004099	1	0	0	0	1	0	0	0	0	0	0	0	0
OG0004106	0	1	0	0	0	0	1	0	0	0	0	0	0
OG0004119	0	0	2	0	0	0	0	0	0	0	0	0	0
OG0004131	2	0	0	0	0	0	0	0	0	0	0	0	0
OG0004135	0	0	2	0	0	0	0	0	0	0	0	0	0
OG0004141	1	0	0	0	0	0	1	0	0	0	0	0	0
OG0004143	1	0	0	0	0	0	1	0	0	0	0	0	0
OG0004160	0	0	2	0	0	0	0	0	0	0	0	0	0
OG0004172	0	1	0	0	0	0	1	0	0	0	0	0	0
OG0004179	0	2	0	0	0	0	0	0	0	0	0	0	0
OG0004185	0	0	2	0	0	0	0	0	0	0	0	0	0
OG0004188	0	1	0	0	0	0	1	0	0	0	0	0	0
OG0004191	0	0	2	0	0	0	0	0	0	0	0	0	0
OG0004193	1	0	0	0	1	0	0	0	0	0	0	0	0
OG0004194	0	1	0	0	1	0	0	0	0	0	0	0	0
OG0004201	0	1	0	0	0	0	1	0	0	0	0	0	0
OG0004206	0	0	2	0	0	0	0	0	0	0	0	0	0
OG0004214	0	2	0	0	0	0	0	0	0	0	0	0	0
OG0004235	0	2	0	0	0	0	0	0	0	0	0	0	0
OG0004237	0	1	0	0	0	0	1	0	0	0	0	0	0
OG0004240	0	2	0	0	0	0	0	0	0	0	0	0	0
OG0004242	0	0	2	0	0	0	0	0	0	0	0	0	0
OG0004253	0	0	2	0	0	0	0	0	0	0	0	0	0
OG0004254	0	2	0	0	0	0	0	0	0	0	0	0	0
OG0004255	0	0	2	0	0	0	0	0	0	0	0	0	0
OG0004258	0	1	0	0	0	0	1	0	0	0	0	0	0
OG0004260	0	1	0	0	0	0	1	0	0	0	0	0	0
OG0004281	0	0	2	0	0	0	0	0	0	0	0	0	0
OG0004287	0	1	0	0	1	0	0	0	0	0	0	0	0
OG0004292	0	2	0	0	0	0	0	0	0	0	0	0	0
OG0004294	0	2	0	0	0	0	0	0	0	0	0	0	0
OG0004297	0	0	2	0	0	0	0	0	0	0	0	0	0
OG0004298	0	0	2	0	0	0	0	0	0	0	0	0	0
OG0004303	0	1	0	0	0	0	1	0	0	0	0	0	0
OG0004309	0	0	2	0	0	0	0	0	0	0	0	0	0
OG0004312	0	1	0	0	1	0	0	0	0	0	0	0	0
OG0004313	0	0	2	0	0	0	0	0	0	0	0	0	0
OG0004325	0	1	0	0	0	0	1	0	0	0	0	0	0
OG0004334	0	2	0	0	0	0	0	0	0	0	0	0	0
OG0004335	0	0	2	0	0	0	0	0	0	0	0	0	0
OG0004336	0	0	2	0	0	0	0	0	0	0	0	0	0
OG0004350	0	1	0	0	0	0	1	0	0	0	0	0	0
OG0004352	0	0	2	0	0	0	0	0	0	0	0	0	0
