# Supplementary material for: Extensive variation between chromosomes of North American and European hop
Source: Nat Commun. 2026 May 27;17:4110. doi: 10.1038/s41467-026-72379-8 (PMC13216280; doi:10.1038/s41467-026-72379-8)
Supplement: Supplementary file 10 — Supplementary Data 7 [file 41467_2026_72379_MOESM10_ESM.xlsx]

## Sheet: Sheet1
Orthologous gene family expansions and contractions in the Cannabeaceae.
FamilyID	specieCS<0>	specieHL<1>	specieTO<2>	<3>	<4>
OG0000056	-4	0	13	-6	0
OG0000062	-6	-1	31	-12	0
OG0000070	-2	10	-6	2	0
OG0000090	1	2	-5	2	0
OG0000113	-6	31	-6	3	0
OG0000122	-4	0	8	-3	0
OG0000132	-3	0	1	-1	0
OG0000140	0	-1	7	-3	0
OG0000141	-1	-1	31	-13	0
OG0000151	-1	4	-4	2	0
OG0000152	-1	6	-4	1	0
OG0000153	-1	0	10	-4	0
OG0000177	-2	0	6	-2	0
OG0000203	1	-4	3	-1	0
OG0000204	-1	6	-4	1	0
OG0000210	6	-1	-7	3	0
OG0000226	0	-4	6	-3	0
OG0000235	5	0	-5	2	0
OG0000253	2	0	-4	1	0
OG0000270	-5	23	-4	1	0
OG0000286	-2	0	6	-3	0
OG0000300	-4	9	-2	0	0
OG0000315	-1	3	-1	0	0
OG0000319	-2	14	-3	1	0
OG0000332	6	-3	-2	1	0
OG0000361	-2	11	-5	2	0
OG0000363	3	0	-2	1	0
OG0000378	2	-5	1	-1	0
OG0000382	0	-1	4	-2	0
OG0000403	-3	9	-2	1	0
OG0000420	-1	0	7	-3	0
OG0000431	-1	5	-3	1	0
OG0000451	5	-3	0	0	0
OG0000452	-5	2	1	0	0
OG0000458	-4	1	3	-1	0
OG0000461	0	-2	12	-5	0
OG0000475	-1	4	-1	0	0
OG0000490	-4	0	4	-1	0
OG0000514	0	3	-6	3	0
OG0000532	-2	4	-1	0	0
OG0000558	5	-3	-1	0	0
OG0000575	-1	4	-1	0	0
OG0000576	-2	11	-2	1	0
OG0000592	6	-1	-3	1	0
OG0000600	2	-4	2	-1	0
OG0000640	-3	0	1	-1	0
OG0000664	-5	0	3	-1	0
OG0000714	0	3	-1	0	0
OG0000730	-4	0	3	-1	0
OG0000744	-1	5	-4	1	0
OG0000756	-1	3	0	0	0
OG0000783	0	4	-4	2	0
OG0000788	0	5	-3	1	0
OG0000822	0	0	6	-3	0
OG0000835	0	0	11	-5	0
OG0000860	1	-3	1	-1	0
OG0000915	0	2	-2	0	0
OG0001012	-3	1	0	0	0
OG0001044	0	-3	3	-1	0
OG0001095	5	-1	-3	1	0
OG0001116	0	4	-2	1	0
OG0001129	-3	3	0	0	0
OG0001255	4	0	-1	0	0
OG0001273	-1	3	-2	0	0
OG0001274	2	0	-2	0	0
OG0001330	-2	4	-1	0	0
OG0001376	-1	0	4	-2	0
OG0001378	0	-2	1	-1	0
OG0001416	-2	0	2	-1	0
OG0001468	0	-1	4	-2	0
OG0001479	1	-2	1	0	0
OG0001517	5	-2	-1	0	0
OG0001573	3	-2	-1	0	0
OG0001578	-2	0	2	-1	0
OG0001645	0	0	4	-2	0
OG0001783	2	0	-2	0	0
OG0001825	3	0	-1	0	0
OG0001970	-1	0	6	-2	0
OG0001993	-1	3	0	0	0
OG0002020	0	0	4	-2	0
OG0002037	-1	0	3	-1	0
OG0002046	0	0	3	-1	0
OG0002053	0	0	5	-2	0
OG0002214	-1	3	0	0	0
OG0002269	-2	2	0	0	0
OG0002398	-1	5	-1	0	0
OG0002465	0	3	-1	0	0
OG0002472	2	-1	0	0	0
OG0002642	-1	3	0	0	0
OG0002704	0	3	-1	0	0
OG0002751	-2	4	-1	0	0
OG0002754	-1	6	-1	0	0
OG0002876	3	-1	-1	0	0
OG0002903	3	-1	-1	0	0
OG0002988	3	-1	0	0	0
OG0003134	-3	0	1	0	0
OG0003237	0	0	3	-2	0
OG0003297	-2	0	1	-1	0
OG0003438	2	0	-2	0	0
OG0003494	0	-2	1	-1	0
OG0003605	-1	2	-1	0	0
OG0003728	-1	4	-1	0	0
OG0003972	-2	0	1	-1	0
OG0004225	-1	2	0	0	0
OG0004291	-1	5	-1	0	0
OG0004295	-1	2	-1	0	0
OG0004567	3	0	-1	0	0
OG0005362	0	0	3	-2	0
OG0005723	-1	2	0	0	0
OG0006005	0	0	3	-2	0
OG0006057	0	3	-1	0	0
OG0007615	2	-1	-1	0	0
OG0009197	2	-1	-1	0	0
OG0009363	-1	2	-1	0	0
OG0009899	0	0	3	-1	0
OG0010131	0	0	3	-1	0
OG0013629	0	0	3	-1	0
OG0013631	0	0	3	-1	0
OG0014078	2	-1	-1	0	0
OG0014106	2	-1	-1	0	0
OG0014168	-1	2	-1	0	0
OG0014618	2	-1	-1	0	0
