# Supplementary material for: Extensive variation between chromosomes of North American and European hop
Source: Nat Commun. 2026 May 27;17:4110. doi: 10.1038/s41467-026-72379-8 (PMC13216280; doi:10.1038/s41467-026-72379-8)
Supplement: Supplementary file 11 — Supplementary Data 8 [file 41467_2026_72379_MOESM11_ESM.xlsx]

## Sheet: Sheet1
	Gene ontology enrichment analysis in expanded gene families across Rosales and within the Cannabaceae.
This table summarizes the results of gene ontology (GO) enrichment analysis, listing significantly overrepresented GO terms identified in the dataset. Each row corresponds to a GO term, identified by its unique ‘GO.ID’ and descriptive ‘Term’, which represents a specific biological process (BP) or molecular function (MF) as indicated by column ‘GO.Domain’. The ‘Annotated ‘column indicates the tota…
GO.ID	Term	Annotated	Significant	Expected	weight	Source	GO.Domain	Dataset
GO:0010048	vernalization response	233	27	0.13	< 1e-30	ANC3	BP	CANNABACEAE
GO:0009909	regulation of flower development	1250	27	0.7	< 1e-30	ANC3	BP	CANNABACEAE
GO:0009626	plant-type hypersensitive response	1317	19	0.74	1.9e-22	ANC3	BP	CANNABACEAE
GO:0007165	signal transduction	12689	19	7.09	2.2e-05	ANC3	BP	CANNABACEAE
GO:0023052	signaling	12948	19	7.24	0.35	ANC3	BP	CANNABACEAE
GO:0012501	programmed cell death	2528	19	1.41	1	ANC3	BP	CANNABACEAE
GO:0048831	regulation of shoot system development	1885	27	1.05	1	ANC3	BP	CANNABACEAE
GO:0051702	biological process involved in interacti...	1343	19	0.75	1	ANC3	BP	CANNABACEAE
GO:0050793	regulation of developmental process	5841	27	3.27	1	ANC3	BP	CANNABACEAE
GO:0044403	biological process involved in symbiotic...	2030	19	1.13	1	ANC3	BP	CANNABACEAE
GO:0050794	regulation of cellular process	28942	19	16.18	1	ANC3	BP	CANNABACEAE
GO:0033554	cellular response to stress	8250	19	4.61	1	ANC3	BP	CANNABACEAE
GO:0007154	cell communication	14193	19	7.93	1	ANC3	BP	CANNABACEAE
GO:0022414	reproductive process	11360	27	6.35	1	ANC3	BP	CANNABACEAE
GO:0007275	multicellular organism development	17468	27	9.77	1	ANC3	BP	CANNABACEAE
GO:2000026	regulation of multicellular organismal d...	4385	27	2.45	1	ANC3	BP	CANNABACEAE
GO:0009266	response to temperature stimulus	3710	27	2.07	1	ANC3	BP	CANNABACEAE
GO:0002376	immune system process	4690	19	2.62	1	ANC3	BP	CANNABACEAE
GO:0048856	anatomical structure development	21049	27	11.77	1	ANC3	BP	CANNABACEAE
GO:0048367	shoot system development	6048	27	3.38	1	ANC3	BP	CANNABACEAE
GO:0051707	response to other organism	9217	19	5.15	1	ANC3	BP	CANNABACEAE
GO:0009987	cellular process	72130	19	40.33	1	ANC3	BP	CANNABACEAE
GO:0008219	cell death	2905	19	1.62	1	ANC3	BP	CANNABACEAE
GO:0008150	biological_process	82280	46	46	1	ANC3	BP	CANNABACEAE
GO:0006950	response to stress	21775	46	12.17	1	ANC3	BP	CANNABACEAE
GO:0034050	programmed cell death induced by symbion...	1317	19	0.74	1	ANC3	BP	CANNABACEAE
GO:0009791	post-embryonic development	10903	27	6.1	1	ANC3	BP	CANNABACEAE
GO:0006952	defense response	8663	19	4.84	1	ANC3	BP	CANNABACEAE
GO:0000003	reproduction	11438	27	6.39	1	ANC3	BP	CANNABACEAE
GO:0006955	immune response	4173	19	2.33	1	ANC3	BP	CANNABACEAE
GO:0050896	response to stimulus	36975	46	20.67	1	ANC3	BP	CANNABACEAE
GO:0051716	cellular response to stimulus	20128	19	11.25	1	ANC3	BP	CANNABACEAE
GO:0090567	reproductive shoot system development	3565	27	1.99	1	ANC3	BP	CANNABACEAE
GO:0043207	response to external biotic stimulus	9251	19	5.17	1	ANC3	BP	CANNABACEAE
GO:0061458	reproductive system development	8423	27	4.71	1	ANC3	BP	CANNABACEAE
GO:0044419	biological process involved in interspec...	9573	19	5.35	1	ANC3	BP	CANNABACEAE
GO:0048580	regulation of post-embryonic development	2806	27	1.57	1	ANC3	BP	CANNABACEAE
GO:0032501	multicellular organismal process	19794	27	11.07	1	ANC3	BP	CANNABACEAE
GO:2000241	regulation of reproductive process	2283	27	1.28	1	ANC3	BP	CANNABACEAE
GO:0048731	system development	13491	27	7.54	1	ANC3	BP	CANNABACEAE
GO:0032502	developmental process	22397	27	12.52	1	ANC3	BP	CANNABACEAE
GO:0098542	defense response to other organism	7284	19	4.07	1	ANC3	BP	CANNABACEAE
GO:0009605	response to external stimulus	11855	19	6.63	1	ANC3	BP	CANNABACEAE
GO:0003006	developmental process involved in reprod...	9994	27	5.59	1	ANC3	BP	CANNABACEAE
GO:0065007	biological regulation	36365	46	20.33	1	ANC3	BP	CANNABACEAE
GO:0009607	response to biotic stimulus	9281	19	5.19	1	ANC3	BP	CANNABACEAE
GO:0045087	innate immune response	3877	19	2.17	1	ANC3	BP	CANNABACEAE
GO:0048608	reproductive structure development	8423	27	4.71	1	ANC3	BP	CANNABACEAE
GO:0009908	flower development	3490	27	1.95	1	ANC3	BP	CANNABACEAE
GO:0009628	response to abiotic stimulus	13698	27	7.66	1	ANC3	BP	CANNABACEAE
GO:0051239	regulation of multicellular organismal p...	5085	27	2.84	1	ANC3	BP	CANNABACEAE
GO:0009409	response to cold	2520	27	1.41	1	ANC3	BP	CANNABACEAE
GO:0050789	regulation of biological process	32326	46	18.07	1	ANC3	BP	CANNABACEAE
GO:0000001	mitochondrion inheritance	2	0	0	1	ANC3	BP	CANNABACEAE
GO:0000002	mitochondrial genome maintenance	80	0	0.04	1	ANC3	BP	CANNABACEAE
GO:0000011	vacuole inheritance	28	0	0.02	1	ANC3	BP	CANNABACEAE
GO:0000012	single strand break repair	29	0	0.02	1	ANC3	BP	CANNABACEAE
GO:0000018	regulation of DNA recombination	227	0	0.13	1	ANC3	BP	CANNABACEAE
GO:0000019	regulation of mitotic recombination	8	0	0	1	ANC3	BP	CANNABACEAE
GO:0000022	mitotic spindle elongation	17	0	0.01	1	ANC3	BP	CANNABACEAE
GO:0000023	maltose metabolic process	28	0	0.02	1	ANC3	BP	CANNABACEAE
GO:0000025	maltose catabolic process	18	0	0.01	1	ANC3	BP	CANNABACEAE
GO:0000027	ribosomal large subunit assembly	181	0	0.1	1	ANC3	BP	CANNABACEAE
GO:0000028	ribosomal small subunit assembly	158	0	0.09	1	ANC3	BP	CANNABACEAE
GO:0000032	cell wall mannoprotein biosynthetic proc...	8	0	0	1	ANC3	BP	CANNABACEAE
GO:0000038	very long-chain fatty acid metabolic pro...	131	0	0.07	1	ANC3	BP	CANNABACEAE
GO:0000041	transition metal ion transport	538	0	0.3	1	ANC3	BP	CANNABACEAE
GO:0000045	autophagosome assembly	226	0	0.13	1	ANC3	BP	CANNABACEAE
GO:0000050	urea cycle	48	0	0.03	1	ANC3	BP	CANNABACEAE
GO:0000053	argininosuccinate metabolic process	20	0	0.01	1	ANC3	BP	CANNABACEAE
GO:0000054	ribosomal subunit export from nucleus	98	0	0.05	1	ANC3	BP	CANNABACEAE
GO:0000055	ribosomal large subunit export from nucl...	71	0	0.04	1	ANC3	BP	CANNABACEAE
GO:0000056	ribosomal small subunit export from nucl...	52	0	0.03	1	ANC3	BP	CANNABACEAE
GO:0000070	mitotic sister chromatid segregation	403	0	0.23	1	ANC3	BP	CANNABACEAE
GO:0000075	cell cycle checkpoint signaling	395	0	0.22	1	ANC3	BP	CANNABACEAE
GO:0000076	DNA replication checkpoint signaling	73	0	0.04	1	ANC3	BP	CANNABACEAE
GO:0000077	DNA damage checkpoint signaling	206	0	0.12	1	ANC3	BP	CANNABACEAE
GO:0000079	regulation of cyclin-dependent protein s...	150	0	0.08	1	ANC3	BP	CANNABACEAE
GO:0000082	G1/S transition of mitotic cell cycle	237	0	0.13	1	ANC3	BP	CANNABACEAE
GO:0000083	regulation of transcription involved in ...	1	0	0	1	ANC3	BP	CANNABACEAE
GO:0000086	G2/M transition of mitotic cell cycle	193	0	0.11	1	ANC3	BP	CANNABACEAE
GO:0000096	sulfur amino acid metabolic process	340	0	0.19	1	ANC3	BP	CANNABACEAE
GO:0000097	sulfur amino acid biosynthetic process	205	0	0.11	1	ANC3	BP	CANNABACEAE
GO:0000098	sulfur amino acid catabolic process	46	0	0.03	1	ANC3	BP	CANNABACEAE
GO:0000101	sulfur amino acid transport	1	0	0	1	ANC3	BP	CANNABACEAE
GO:0000103	sulfate assimilation	74	0	0.04	1	ANC3	BP	CANNABACEAE
GO:0000105	histidine biosynthetic process	64	0	0.04	1	ANC3	BP	CANNABACEAE
GO:0000122	negative regulation of transcription by ...	357	0	0.2	1	ANC3	BP	CANNABACEAE
GO:0000132	establishment of mitotic spindle orienta...	2	0	0	1	ANC3	BP	CANNABACEAE
GO:0000147	actin cortical patch assembly	25	0	0.01	1	ANC3	BP	CANNABACEAE
GO:0000154	rRNA modification	268	0	0.15	1	ANC3	BP	CANNABACEAE
GO:0000160	phosphorelay signal transduction system	948	0	0.53	1	ANC3	BP	CANNABACEAE
GO:0000162	tryptophan biosynthetic process	127	0	0.07	1	ANC3	BP	CANNABACEAE
GO:0000165	MAPK cascade	425	0	0.24	1	ANC3	BP	CANNABACEAE
GO:0000183	rDNA heterochromatin assembly	8	0	0	1	ANC3	BP	CANNABACEAE
GO:0000184	nuclear-transcribed mRNA catabolic proce...	106	0	0.06	1	ANC3	BP	CANNABACEAE
GO:0000209	protein polyubiquitination	757	0	0.42	1	ANC3	BP	CANNABACEAE
GO:0000212	meiotic spindle organization	39	0	0.02	1	ANC3	BP	CANNABACEAE
GO:0000226	microtubule cytoskeleton organization	1019	0	0.57	1	ANC3	BP	CANNABACEAE
GO:0000244	spliceosomal tri-snRNP complex assembly	43	0	0.02	1	ANC3	BP	CANNABACEAE
GO:0000245	spliceosomal complex assembly	197	0	0.11	1	ANC3	BP	CANNABACEAE
GO:0000255	allantoin metabolic process	38	0	0.02	1	ANC3	BP	CANNABACEAE
GO:0000256	allantoin catabolic process	29	0	0.02	1	ANC3	BP	CANNABACEAE
GO:0000266	mitochondrial fission	147	0	0.08	1	ANC3	BP	CANNABACEAE
GO:0000270	peptidoglycan metabolic process	10	0	0.01	1	ANC3	BP	CANNABACEAE
GO:0000271	polysaccharide biosynthetic process	1025	0	0.57	1	ANC3	BP	CANNABACEAE
GO:0000272	polysaccharide catabolic process	473	0	0.26	1	ANC3	BP	CANNABACEAE
GO:0000278	mitotic cell cycle	2457	0	1.37	1	ANC3	BP	CANNABACEAE
GO:0000280	nuclear division	1593	0	0.89	1	ANC3	BP	CANNABACEAE
GO:0000281	mitotic cytokinesis	838	0	0.47	1	ANC3	BP	CANNABACEAE
GO:0000288	nuclear-transcribed mRNA catabolic proce...	307	0	0.17	1	ANC3	BP	CANNABACEAE
GO:0000289	nuclear-transcribed mRNA poly(A) tail sh...	147	0	0.08	1	ANC3	BP	CANNABACEAE
GO:0000290	deadenylation-dependent decapping of nuc...	34	0	0.02	1	ANC3	BP	CANNABACEAE
GO:0000291	nuclear-transcribed mRNA catabolic proce...	204	0	0.11	1	ANC3	BP	CANNABACEAE
GO:0000301	retrograde transport, vesicle recycling ...	29	0	0.02	1	ANC3	BP	CANNABACEAE
GO:0000302	response to reactive oxygen species	1447	0	0.81	1	ANC3	BP	CANNABACEAE
GO:0000303	response to superoxide	103	0	0.06	1	ANC3	BP	CANNABACEAE
GO:0000304	response to singlet oxygen	69	0	0.04	1	ANC3	BP	CANNABACEAE
GO:0000305	response to oxygen radical	119	0	0.07	1	ANC3	BP	CANNABACEAE
GO:0000338	protein deneddylation	63	0	0.04	1	ANC3	BP	CANNABACEAE
GO:0000349	generation of catalytic spliceosome for ...	16	0	0.01	1	ANC3	BP	CANNABACEAE
GO:0000350	generation of catalytic spliceosome for ...	10	0	0.01	1	ANC3	BP	CANNABACEAE
GO:0000354	cis assembly of pre-catalytic spliceosom...	19	0	0.01	1	ANC3	BP	CANNABACEAE
GO:0000372	Group I intron splicing	7	0	0	1	ANC3	BP	CANNABACEAE
GO:0000373	Group II intron splicing	162	0	0.09	1	ANC3	BP	CANNABACEAE
GO:0000374	Group III intron splicing	5	0	0	1	ANC3	BP	CANNABACEAE
GO:0000375	RNA splicing, via transesterification re...	1322	0	0.74	1	ANC3	BP	CANNABACEAE
GO:0000376	RNA splicing, via transesterification re...	7	0	0	1	ANC3	BP	CANNABACEAE
GO:0000377	RNA splicing, via transesterification re...	1304	0	0.73	1	ANC3	BP	CANNABACEAE
GO:0000379	tRNA-type intron splice site recognition...	15	0	0.01	1	ANC3	BP	CANNABACEAE
GO:0000380	alternative mRNA splicing, via spliceoso...	174	0	0.1	1	ANC3	BP	CANNABACEAE
GO:0000381	regulation of alternative mRNA splicing,...	155	0	0.09	1	ANC3	BP	CANNABACEAE
GO:0000387	spliceosomal snRNP assembly	111	0	0.06	1	ANC3	BP	CANNABACEAE
GO:0000389	mRNA 3'-splice site recognition	19	0	0.01	1	ANC3	BP	CANNABACEAE
GO:0000390	spliceosomal complex disassembly	11	0	0.01	1	ANC3	BP	CANNABACEAE
GO:0000393	spliceosomal conformational changes to g...	26	0	0.01	1	ANC3	BP	CANNABACEAE
GO:0000394	RNA splicing, via endonucleolytic cleava...	106	0	0.06	1	ANC3	BP	CANNABACEAE
GO:0000395	mRNA 5'-splice site recognition	58	0	0.03	1	ANC3	BP	CANNABACEAE
GO:0000398	mRNA splicing, via spliceosome	1150	0	0.64	1	ANC3	BP	CANNABACEAE
GO:0000409	regulation of transcription by galactose	1	0	0	1	ANC3	BP	CANNABACEAE
GO:0000411	positive regulation of transcription by ...	1	0	0	1	ANC3	BP	CANNABACEAE
GO:0000413	protein peptidyl-prolyl isomerization	303	0	0.17	1	ANC3	BP	CANNABACEAE
GO:0000414	regulation of histone H3-K36 methylation	36	0	0.02	1	ANC3	BP	CANNABACEAE
GO:0000416	positive regulation of histone H3-K36 me...	16	0	0.01	1	ANC3	BP	CANNABACEAE
GO:0000422	autophagy of mitochondrion	172	0	0.1	1	ANC3	BP	CANNABACEAE
GO:0000423	mitophagy	21	0	0.01	1	ANC3	BP	CANNABACEAE
GO:0000429	carbon catabolite regulation of transcri...	1	0	0	1	ANC3	BP	CANNABACEAE
GO:0000431	regulation of transcription from RNA pol...	1	0	0	1	ANC3	BP	CANNABACEAE
GO:0000435	positive regulation of transcription fro...	1	0	0	1	ANC3	BP	CANNABACEAE
GO:0000436	carbon catabolite activation of transcri...	1	0	0	1	ANC3	BP	CANNABACEAE
GO:0000447	endonucleolytic cleavage in ITS1 to sepa...	68	0	0.04	1	ANC3	BP	CANNABACEAE
GO:0000448	cleavage in ITS2 between 5.8S rRNA and L...	8	0	0	1	ANC3	BP	CANNABACEAE
GO:0000451	rRNA 2'-O-methylation	26	0	0.01	1	ANC3	BP	CANNABACEAE
GO:0000453	enzyme-directed rRNA 2'-O-methylation	25	0	0.01	1	ANC3	BP	CANNABACEAE
GO:0000454	snoRNA guided rRNA pseudouridine synthes...	16	0	0.01	1	ANC3	BP	CANNABACEAE
GO:0000455	enzyme-directed rRNA pseudouridine synth...	42	0	0.02	1	ANC3	BP	CANNABACEAE
GO:0000459	exonucleolytic trimming involved in rRNA...	34	0	0.02	1	ANC3	BP	CANNABACEAE
GO:0000460	maturation of 5.8S rRNA	178	0	0.1	1	ANC3	BP	CANNABACEAE
GO:0000461	endonucleolytic cleavage to generate mat...	29	0	0.02	1	ANC3	BP	CANNABACEAE
GO:0000462	maturation of SSU-rRNA from tricistronic...	271	0	0.15	1	ANC3	BP	CANNABACEAE
GO:0000463	maturation of LSU-rRNA from tricistronic...	82	0	0.05	1	ANC3	BP	CANNABACEAE
GO:0000466	maturation of 5.8S rRNA from tricistroni...	134	0	0.07	1	ANC3	BP	CANNABACEAE
GO:0000467	exonucleolytic trimming to generate matu...	34	0	0.02	1	ANC3	BP	CANNABACEAE
GO:0000469	cleavage involved in rRNA processing	135	0	0.08	1	ANC3	BP	CANNABACEAE
GO:0000470	maturation of LSU-rRNA	156	0	0.09	1	ANC3	BP	CANNABACEAE
GO:0000472	endonucleolytic cleavage to generate mat...	27	0	0.02	1	ANC3	BP	CANNABACEAE
GO:0000478	endonucleolytic cleavage involved in rRN...	93	0	0.05	1	ANC3	BP	CANNABACEAE
GO:0000479	endonucleolytic cleavage of tricistronic...	93	0	0.05	1	ANC3	BP	CANNABACEAE
GO:0000480	endonucleolytic cleavage in 5'-ETS of tr...	27	0	0.02	1	ANC3	BP	CANNABACEAE
GO:0000481	maturation of 5S rRNA	11	0	0.01	1	ANC3	BP	CANNABACEAE
GO:0000488	maturation of LSU-rRNA from tetracistron...	8	0	0	1	ANC3	BP	CANNABACEAE
GO:0000489	maturation of SSU-rRNA from tetracistron...	8	0	0	1	ANC3	BP	CANNABACEAE
GO:0000491	small nucleolar ribonucleoprotein comple...	16	0	0.01	1	ANC3	BP	CANNABACEAE
GO:0000492	box C/D snoRNP assembly	8	0	0	1	ANC3	BP	CANNABACEAE
GO:0000493	box H/ACA snoRNP assembly	8	0	0	1	ANC3	BP	CANNABACEAE
GO:0000494	box C/D RNA 3'-end processing	11	0	0.01	1	ANC3	BP	CANNABACEAE
GO:0000495	box H/ACA RNA 3'-end processing	18	0	0.01	1	ANC3	BP	CANNABACEAE
GO:0000578	embryonic axis specification	120	0	0.07	1	ANC3	BP	CANNABACEAE
GO:0000706	meiotic DNA double-strand break processi...	31	0	0.02	1	ANC3	BP	CANNABACEAE
GO:0000707	meiotic DNA recombinase assembly	71	0	0.04	1	ANC3	BP	CANNABACEAE
GO:0000710	meiotic mismatch repair	17	0	0.01	1	ANC3	BP	CANNABACEAE
GO:0000712	resolution of meiotic recombination inte...	118	0	0.07	1	ANC3	BP	CANNABACEAE
GO:0000715	nucleotide-excision repair, DNA damage r...	28	0	0.02	1	ANC3	BP	CANNABACEAE
GO:0000719	photoreactive repair	7	0	0	1	ANC3	BP	CANNABACEAE
GO:0000720	pyrimidine dimer repair by nucleotide-ex...	12	0	0.01	1	ANC3	BP	CANNABACEAE
GO:0000722	telomere maintenance via recombination	17	0	0.01	1	ANC3	BP	CANNABACEAE
GO:0000723	telomere maintenance	479	0	0.27	1	ANC3	BP	CANNABACEAE
GO:0000724	double-strand break repair via homologou...	675	0	0.38	1	ANC3	BP	CANNABACEAE
GO:0000725	recombinational repair	675	0	0.38	1	ANC3	BP	CANNABACEAE
GO:0000727	double-strand break repair via break-ind...	36	0	0.02	1	ANC3	BP	CANNABACEAE
GO:0000729	DNA double-strand break processing	39	0	0.02	1	ANC3	BP	CANNABACEAE
GO:0000730	DNA recombinase assembly	120	0	0.07	1	ANC3	BP	CANNABACEAE
GO:0000731	DNA synthesis involved in DNA repair	239	0	0.13	1	ANC3	BP	CANNABACEAE
GO:0000738	DNA catabolic process, exonucleolytic	9	0	0.01	1	ANC3	BP	CANNABACEAE
GO:0000740	nuclear membrane fusion	8	0	0	1	ANC3	BP	CANNABACEAE
GO:0000741	karyogamy	161	0	0.09	1	ANC3	BP	CANNABACEAE
GO:0000747	conjugation with cellular fusion	25	0	0.01	1	ANC3	BP	CANNABACEAE
GO:0000749	response to pheromone triggering conjuga...	9	0	0.01	1	ANC3	BP	CANNABACEAE
GO:0000750	pheromone-dependent signal transduction ...	8	0	0	1	ANC3	BP	CANNABACEAE
GO:0000768	syncytium formation by plasma membrane f...	11	0	0.01	1	ANC3	BP	CANNABACEAE
GO:0000769	syncytium formation by mitosis without c...	2	0	0	1	ANC3	BP	CANNABACEAE
GO:0000819	sister chromatid segregation	549	0	0.31	1	ANC3	BP	CANNABACEAE
GO:0000820	regulation of glutamine family amino aci...	19	0	0.01	1	ANC3	BP	CANNABACEAE
GO:0000821	regulation of arginine metabolic process	9	0	0.01	1	ANC3	BP	CANNABACEAE
GO:0000902	cell morphogenesis	3100	0	1.73	1	ANC3	BP	CANNABACEAE
GO:0000904	cell morphogenesis involved in different...	1787	0	1	1	ANC3	BP	CANNABACEAE
GO:0000905	sporocarp development involved in asexua...	11	0	0.01	1	ANC3	BP	CANNABACEAE
GO:0000910	cytokinesis	954	0	0.53	1	ANC3	BP	CANNABACEAE
GO:0000911	cytokinesis by cell plate formation	398	0	0.22	1	ANC3	BP	CANNABACEAE
GO:0000912	assembly of actomyosin apparatus involve...	18	0	0.01	1	ANC3	BP	CANNABACEAE
GO:0000913	preprophase band assembly	26	0	0.01	1	ANC3	BP	CANNABACEAE
GO:0000914	phragmoplast assembly	16	0	0.01	1	ANC3	BP	CANNABACEAE
GO:0000915	actomyosin contractile ring assembly	2	0	0	1	ANC3	BP	CANNABACEAE
GO:0000916	actomyosin contractile ring contraction	15	0	0.01	1	ANC3	BP	CANNABACEAE
GO:0000917	division septum assembly	15	0	0.01	1	ANC3	BP	CANNABACEAE
GO:0000919	cell plate assembly	136	0	0.08	1	ANC3	BP	CANNABACEAE
GO:0000920	septum digestion after cytokinesis	16	0	0.01	1	ANC3	BP	CANNABACEAE
GO:0000956	nuclear-transcribed mRNA catabolic proce...	563	0	0.31	1	ANC3	BP	CANNABACEAE
GO:0000957	mitochondrial RNA catabolic process	36	0	0.02	1	ANC3	BP	CANNABACEAE
GO:0000958	mitochondrial mRNA catabolic process	28	0	0.02	1	ANC3	BP	CANNABACEAE
GO:0000959	mitochondrial RNA metabolic process	436	0	0.24	1	ANC3	BP	CANNABACEAE
GO:0000960	regulation of mitochondrial RNA cataboli...	28	0	0.02	1	ANC3	BP	CANNABACEAE
GO:0000962	positive regulation of mitochondrial RNA...	28	0	0.02	1	ANC3	BP	CANNABACEAE
GO:0000963	mitochondrial RNA processing	146	0	0.08	1	ANC3	BP	CANNABACEAE
GO:0000965	mitochondrial RNA 3'-end processing	16	0	0.01	1	ANC3	BP	CANNABACEAE
GO:0000966	RNA 5'-end processing	144	0	0.08	1	ANC3	BP	CANNABACEAE
GO:0000967	rRNA 5'-end processing	50	0	0.03	1	ANC3	BP	CANNABACEAE
GO:0000972	transcription-dependent tethering of RNA...	60	0	0.03	1	ANC3	BP	CANNABACEAE
GO:0000973	post-transcriptional tethering of RNA po...	44	0	0.02	1	ANC3	BP	CANNABACEAE
GO:0001101	response to acid chemical	8434	0	4.72	1	ANC3	BP	CANNABACEAE
GO:0001172	transcription, RNA-templated	8	0	0	1	ANC3	BP	CANNABACEAE
GO:0001173	DNA-templated transcriptional start site...	8	0	0	1	ANC3	BP	CANNABACEAE
GO:0001174	transcriptional start site selection at ...	8	0	0	1	ANC3	BP	CANNABACEAE
GO:0001188	RNA polymerase I preinitiation complex a...	9	0	0.01	1	ANC3	BP	CANNABACEAE
GO:0001192	maintenance of transcriptional fidelity ...	7	0	0	1	ANC3	BP	CANNABACEAE
GO:0001193	maintenance of transcriptional fidelity ...	7	0	0	1	ANC3	BP	CANNABACEAE
GO:0001325	formation of extrachromosomal circular D...	13	0	0.01	1	ANC3	BP	CANNABACEAE
GO:0001403	invasive growth in response to glucose l...	17	0	0.01	1	ANC3	BP	CANNABACEAE
GO:0001501	skeletal system development	46	0	0.03	1	ANC3	BP	CANNABACEAE
GO:0001503	ossification	72	0	0.04	1	ANC3	BP	CANNABACEAE
GO:0001504	neurotransmitter uptake	14	0	0.01	1	ANC3	BP	CANNABACEAE
GO:0001505	regulation of neurotransmitter levels	290	0	0.16	1	ANC3	BP	CANNABACEAE
GO:0001508	action potential	125	0	0.07	1	ANC3	BP	CANNABACEAE
GO:0001510	RNA methylation	350	0	0.2	1	ANC3	BP	CANNABACEAE
GO:0001516	prostaglandin biosynthetic process	18	0	0.01	1	ANC3	BP	CANNABACEAE
GO:0001522	pseudouridine synthesis	140	0	0.08	1	ANC3	BP	CANNABACEAE
GO:0001523	retinoid metabolic process	24	0	0.01	1	ANC3	BP	CANNABACEAE
GO:0001525	angiogenesis	67	0	0.04	1	ANC3	BP	CANNABACEAE
GO:0001541	ovarian follicle development	24	0	0.01	1	ANC3	BP	CANNABACEAE
GO:0001556	oocyte maturation	9	0	0.01	1	ANC3	BP	CANNABACEAE
GO:0090378	seed trichome elongation	167	30	0.25	< 1e-30	HEMP	BP	CANNABACEAE
GO:0010048	vernalization response	233	27	0.34	< 1e-30	HEMP	BP	CANNABACEAE
GO:0000209	protein polyubiquitination	757	30	1.11	< 1e-30	HEMP	BP	CANNABACEAE
GO:0009909	regulation of flower development	1250	27	1.84	1.1e-23	HEMP	BP	CANNABACEAE
GO:0043161	proteasome-mediated ubiquitin-dependent ...	2223	30	3.27	1.5e-20	HEMP	BP	CANNABACEAE
GO:0032989	cellular component morphogenesis	3089	30	4.54	1.2e-16	HEMP	BP	CANNABACEAE
GO:0042391	regulation of membrane potential	355	11	0.52	6.9e-12	HEMP	BP	CANNABACEAE
GO:0009620	response to fungus	2906	21	4.27	1.7e-09	HEMP	BP	CANNABACEAE
GO:0071805	potassium ion transmembrane transport	611	11	0.9	2.1e-09	HEMP	BP	CANNABACEAE
GO:0010087	phloem or xylem histogenesis	759	10	1.12	2.1e-07	HEMP	BP	CANNABACEAE
GO:0006952	defense response	8663	37	12.74	1.2e-06	HEMP	BP	CANNABACEAE
GO:0032260	response to jasmonic acid stimulus invol...	57	4	0.08	1.7e-06	HEMP	BP	CANNABACEAE
GO:0098869	cellular oxidant detoxification	802	9	1.18	3.2e-06	HEMP	BP	CANNABACEAE
GO:0010200	response to chitin	1059	10	1.56	4.2e-06	HEMP	BP	CANNABACEAE
GO:0009664	plant-type cell wall organization	881	9	1.3	6.9e-06	HEMP	BP	CANNABACEAE
GO:0009736	cytokinin-activated signaling pathway	486	7	0.71	8.5e-06	HEMP	BP	CANNABACEAE
GO:0009914	hormone transport	794	7	1.17	0.00019	HEMP	BP	CANNABACEAE
GO:0019761	glucosinolate biosynthetic process	233	4	0.34	0.00041	HEMP	BP	CANNABACEAE
GO:0009963	positive regulation of flavonoid biosynt...	108	3	0.16	0.00057	HEMP	BP	CANNABACEAE
GO:0051301	cell division	2127	10	3.13	0.00123	HEMP	BP	CANNABACEAE
GO:0010252	auxin homeostasis	264	3	0.39	0.00712	HEMP	BP	CANNABACEAE
GO:0009809	lignin biosynthetic process	315	3	0.46	0.01148	HEMP	BP	CANNABACEAE
GO:0045893	positive regulation of transcription, DN...	3016	10	4.44	0.01378	HEMP	BP	CANNABACEAE
GO:0009617	response to bacterium	4069	11	5.98	0.03775	HEMP	BP	CANNABACEAE
GO:0010628	positive regulation of gene expression	3776	10	5.55	0.05213	HEMP	BP	CANNABACEAE
GO:0009269	response to desiccation	70	1	0.1	0.09793	HEMP	BP	CANNABACEAE
GO:0043406	positive regulation of MAP kinase activi...	183	1	0.27	0.23633	HEMP	BP	CANNABACEAE
GO:0043622	cortical microtubule organization	244	1	0.36	0.30206	HEMP	BP	CANNABACEAE
GO:0031098	stress-activated protein kinase signalin...	353	1	0.52	0.40584	HEMP	BP	CANNABACEAE
GO:0032147	activation of protein kinase activity	372	1	0.55	0.4223	HEMP	BP	CANNABACEAE
GO:0042538	hyperosmotic salinity response	382	1	0.56	0.43078	HEMP	BP	CANNABACEAE
GO:0051707	response to other organism	9217	29	13.55	0.50859	HEMP	BP	CANNABACEAE
GO:1903508	positive regulation of nucleic acid-temp...	3170	10	4.66	0.56147	HEMP	BP	CANNABACEAE
GO:0000724	double-strand break repair via homologou...	675	1	0.99	0.63119	HEMP	BP	CANNABACEAE
GO:0043207	response to external biotic stimulus	9251	29	13.6	0.65174	HEMP	BP	CANNABACEAE
GO:0044419	biological process involved in interspec...	9573	29	14.08	0.69784	HEMP	BP	CANNABACEAE
GO:0065007	biological regulation	36365	71	53.48	0.71869	HEMP	BP	CANNABACEAE
GO:0016311	dephosphorylation	1717	2	2.52	0.72127	HEMP	BP	CANNABACEAE
GO:0007346	regulation of mitotic cell cycle	998	1	1.47	0.77184	HEMP	BP	CANNABACEAE
GO:0023052	signaling	12948	20	19.04	0.77693	HEMP	BP	CANNABACEAE
GO:0009607	response to biotic stimulus	9281	29	13.65	0.79402	HEMP	BP	CANNABACEAE
GO:0050789	regulation of biological process	32326	60	47.54	0.80121	HEMP	BP	CANNABACEAE
GO:0051716	cellular response to stimulus	20128	30	29.6	0.82013	HEMP	BP	CANNABACEAE
GO:0045087	innate immune response	3877	4	5.7	0.82699	HEMP	BP	CANNABACEAE
GO:0007165	signal transduction	12689	20	18.66	0.83509	HEMP	BP	CANNABACEAE
GO:0046777	protein autophosphorylation	1382	1	2.03	0.87141	HEMP	BP	CANNABACEAE
GO:0008152	metabolic process	59066	60	86.86	0.88729	HEMP	BP	CANNABACEAE
GO:0006955	immune response	4173	4	6.14	0.88876	HEMP	BP	CANNABACEAE
GO:0007154	cell communication	14193	20	20.87	0.89851	HEMP	BP	CANNABACEAE
GO:0009409	response to cold	2520	28	3.71	0.92998	HEMP	BP	CANNABACEAE
GO:0002376	immune system process	4690	4	6.9	0.96789	HEMP	BP	CANNABACEAE
GO:0050794	regulation of cellular process	28942	30	42.56	0.97791	HEMP	BP	CANNABACEAE
GO:0006979	response to oxidative stress	2958	1	4.35	0.98813	HEMP	BP	CANNABACEAE
GO:0009605	response to external stimulus	11855	29	17.43	0.98986	HEMP	BP	CANNABACEAE
GO:2000112	regulation of cellular macromolecule bio...	12746	10	18.74	0.9937	HEMP	BP	CANNABACEAE
GO:0001101	response to acid chemical	8434	5	12.4	0.99475	HEMP	BP	CANNABACEAE
GO:0006796	phosphate-containing compound metabolic ...	11418	3	16.79	0.99998	HEMP	BP	CANNABACEAE
GO:0006793	phosphorus metabolic process	11621	3	17.09	0.99999	HEMP	BP	CANNABACEAE
GO:0044260	cellular macromolecule metabolic process	33893	42	49.84	0.99999	HEMP	BP	CANNABACEAE
GO:0034645	cellular macromolecule biosynthetic proc...	18384	10	27.04	1	HEMP	BP	CANNABACEAE
GO:0044237	cellular metabolic process	53072	51	78.05	1	HEMP	BP	CANNABACEAE
GO:0009987	cellular process	72130	90	106.07	1	HEMP	BP	CANNABACEAE
GO:0016567	protein ubiquitination	3249	30	4.78	1	HEMP	BP	CANNABACEAE
GO:0010033	response to organic substance	14633	21	21.52	1	HEMP	BP	CANNABACEAE
GO:0006810	transport	13821	18	20.32	1	HEMP	BP	CANNABACEAE
GO:0009888	tissue development	5873	40	8.64	1	HEMP	BP	CANNABACEAE
GO:0030163	protein catabolic process	3838	30	5.64	1	HEMP	BP	CANNABACEAE
GO:0045229	external encapsulating structure organiz...	1944	9	2.86	1	HEMP	BP	CANNABACEAE
GO:0006811	ion transport	5578	11	8.2	1	HEMP	BP	CANNABACEAE
GO:0009889	regulation of biosynthetic process	13779	13	20.26	1	HEMP	BP	CANNABACEAE
GO:0010035	response to inorganic substance	6538	1	9.61	1	HEMP	BP	CANNABACEAE
GO:0006812	cation transport	3209	11	4.72	1	HEMP	BP	CANNABACEAE
GO:0006813	potassium ion transport	658	11	0.97	1	HEMP	BP	CANNABACEAE
GO:0006259	DNA metabolic process	5074	1	7.46	1	HEMP	BP	CANNABACEAE
GO:0009753	response to jasmonic acid	1821	4	2.68	1	HEMP	BP	CANNABACEAE
GO:0071368	cellular response to cytokinin stimulus	525	7	0.77	1	HEMP	BP	CANNABACEAE
GO:0061458	reproductive system development	8423	57	12.39	1	HEMP	BP	CANNABACEAE
GO:0019438	aromatic compound biosynthetic process	17215	13	25.32	1	HEMP	BP	CANNABACEAE
GO:0019941	modification-dependent protein catabolic...	2777	30	4.08	1	HEMP	BP	CANNABACEAE
GO:0009755	hormone-mediated signaling pathway	5249	7	7.72	1	HEMP	BP	CANNABACEAE
GO:0040007	growth	4511	30	6.63	1	HEMP	BP	CANNABACEAE
GO:0006281	DNA repair	2153	1	3.17	1	HEMP	BP	CANNABACEAE
GO:0060560	developmental growth involved in morphog...	2456	30	3.61	1	HEMP	BP	CANNABACEAE
GO:0043549	regulation of kinase activity	775	1	1.14	1	HEMP	BP	CANNABACEAE
GO:0050896	response to stimulus	36975	86	54.38	1	HEMP	BP	CANNABACEAE
GO:0055085	transmembrane transport	7169	11	10.54	1	HEMP	BP	CANNABACEAE
GO:0016070	RNA metabolic process	21356	10	31.41	1	HEMP	BP	CANNABACEAE
GO:0048608	reproductive structure development	8423	57	12.39	1	HEMP	BP	CANNABACEAE
GO:0010498	proteasomal protein catabolic process	2379	30	3.5	1	HEMP	BP	CANNABACEAE
GO:0031401	positive regulation of protein modificat...	911	1	1.34	1	HEMP	BP	CANNABACEAE
GO:0048831	regulation of shoot system development	1885	27	2.77	1	HEMP	BP	CANNABACEAE
GO:0030154	cell differentiation	5892	30	8.66	1	HEMP	BP	CANNABACEAE
GO:1901657	glycosyl compound metabolic process	1232	4	1.81	1	HEMP	BP	CANNABACEAE
GO:0030001	metal ion transport	2015	11	2.96	1	HEMP	BP	CANNABACEAE
GO:0006725	cellular aromatic compound metabolic pro...	28896	14	42.49	1	HEMP	BP	CANNABACEAE
GO:0006996	organelle organization	11377	1	16.73	1	HEMP	BP	CANNABACEAE
GO:0034654	nucleobase-containing compound biosynthe...	15116	10	22.23	1	HEMP	BP	CANNABACEAE
GO:0051171	regulation of nitrogen compound metaboli...	15588	11	22.92	1	HEMP	BP	CANNABACEAE
GO:0009636	response to toxic substance	1843	9	2.71	1	HEMP	BP	CANNABACEAE
GO:1901659	glycosyl compound biosynthetic process	565	4	0.83	1	HEMP	BP	CANNABACEAE
GO:0051173	positive regulation of nitrogen compound...	5327	11	7.83	1	HEMP	BP	CANNABACEAE
GO:0051174	regulation of phosphorus metabolic proce...	1193	1	1.75	1	HEMP	BP	CANNABACEAE
GO:0009266	response to temperature stimulus	3710	28	5.46	1	HEMP	BP	CANNABACEAE
GO:0090376	seed trichome differentiation	167	30	0.25	1	HEMP	BP	CANNABACEAE
GO:0010817	regulation of hormone levels	3156	7	4.64	1	HEMP	BP	CANNABACEAE
GO:0051179	localization	15490	18	22.78	1	HEMP	BP	CANNABACEAE
GO:0048468	cell development	2990	30	4.4	1	HEMP	BP	CANNABACEAE
GO:1901564	organonitrogen compound metabolic proces...	26571	35	39.08	1	HEMP	BP	CANNABACEAE
GO:1901565	organonitrogen compound catabolic proces...	4716	30	6.94	1	HEMP	BP	CANNABACEAE
GO:0044550	secondary metabolite biosynthetic proces...	1896	7	2.79	1	HEMP	BP	CANNABACEAE
GO:1901566	organonitrogen compound biosynthetic pro...	7328	4	10.78	1	HEMP	BP	CANNABACEAE
GO:0009826	unidimensional cell growth	2119	30	3.12	1	HEMP	BP	CANNABACEAE
GO:0050790	regulation of catalytic activity	2878	1	4.23	1	HEMP	BP	CANNABACEAE
GO:0050793	regulation of developmental process	5841	27	8.59	1	HEMP	BP	CANNABACEAE
GO:0042592	homeostatic process	3772	3	5.55	1	HEMP	BP	CANNABACEAE
GO:0006464	cellular protein modification process	14125	31	20.77	1	HEMP	BP	CANNABACEAE
GO:0009812	flavonoid metabolic process	1066	3	1.57	1	HEMP	BP	CANNABACEAE
GO:0009813	flavonoid biosynthetic process	789	3	1.16	1	HEMP	BP	CANNABACEAE
GO:0051246	regulation of protein metabolic process	3552	1	5.22	1	HEMP	BP	CANNABACEAE
GO:0010604	positive regulation of macromolecule met...	5681	11	8.35	1	HEMP	BP	CANNABACEAE
GO:0042325	regulation of phosphorylation	979	1	1.44	1	HEMP	BP	CANNABACEAE
GO:0006468	protein phosphorylation	6712	1	9.87	1	HEMP	BP	CANNABACEAE
GO:0051247	positive regulation of protein metabolic...	1539	1	2.26	1	HEMP	BP	CANNABACEAE
GO:0033993	response to lipid	6944	4	10.21	1	HEMP	BP	CANNABACEAE
GO:0010154	fruit development	4702	30	6.91	1	HEMP	BP	CANNABACEAE
GO:0048731	system development	13491	57	19.84	1	HEMP	BP	CANNABACEAE
GO:0042327	positive regulation of phosphorylation	609	1	0.9	1	HEMP	BP	CANNABACEAE
GO:0071704	organic substance metabolic process	53649	49	78.9	1	HEMP	BP	CANNABACEAE
GO:0007010	cytoskeleton organization	1880	1	2.76	1	HEMP	BP	CANNABACEAE
GO:0048367	shoot system development	6048	27	8.89	1	HEMP	BP	CANNABACEAE
GO:0022412	cellular process involved in reproductio...	881	30	1.3	1	HEMP	BP	CANNABACEAE
GO:0051234	establishment of localization	14036	18	20.64	1	HEMP	BP	CANNABACEAE
GO:0009725	response to hormone	11737	11	17.26	1	HEMP	BP	CANNABACEAE
GO:0022414	reproductive process	11360	57	16.71	1	HEMP	BP	CANNABACEAE
GO:1990748	cellular detoxification	825	9	1.21	1	HEMP	BP	CANNABACEAE
GO:0006508	proteolysis	6709	30	9.87	1	HEMP	BP	CANNABACEAE
GO:0007017	microtubule-based process	1409	1	2.07	1	HEMP	BP	CANNABACEAE
GO:0098660	inorganic ion transmembrane transport	2573	11	3.78	1	HEMP	BP	CANNABACEAE
GO:0010467	gene expression	19450	10	28.6	1	HEMP	BP	CANNABACEAE
GO:0010468	regulation of gene expression	14204	10	20.89	1	HEMP	BP	CANNABACEAE
GO:0032446	protein modification by small protein co...	3449	30	5.07	1	HEMP	BP	CANNABACEAE
GO:0098662	inorganic cation transmembrane transport	2250	11	3.31	1	HEMP	BP	CANNABACEAE
GO:0051239	regulation of multicellular organismal p...	5085	27	7.48	1	HEMP	BP	CANNABACEAE
GO:0016043	cellular component organization	18234	40	26.81	1	HEMP	BP	CANNABACEAE
GO:0070887	cellular response to chemical stimulus	9920	16	14.59	1	HEMP	BP	CANNABACEAE
GO:0016049	cell growth	3164	30	4.65	1	HEMP	BP	CANNABACEAE
GO:0043170	macromolecule metabolic process	42603	42	62.65	1	HEMP	BP	CANNABACEAE
GO:0070647	protein modification by small protein co...	3817	30	5.61	1	HEMP	BP	CANNABACEAE
GO:0006950	response to stress	21775	67	32.02	1	HEMP	BP	CANNABACEAE
GO:1901575	organic substance catabolic process	7797	30	11.47	1	HEMP	BP	CANNABACEAE
GO:1901576	organic substance biosynthetic process	27188	17	39.98	1	HEMP	BP	CANNABACEAE
GO:0009719	response to endogenous stimulus	12069	11	17.75	1	HEMP	BP	CANNABACEAE
GO:0007049	cell cycle	4394	1	6.46	1	HEMP	BP	CANNABACEAE
GO:0071310	cellular response to organic substance	7847	7	11.54	1	HEMP	BP	CANNABACEAE
GO:0098655	cation transmembrane transport	2530	11	3.72	1	HEMP	BP	CANNABACEAE
GO:0006351	transcription, DNA-templated	11719	10	17.23	1	HEMP	BP	CANNABACEAE
GO:0006355	regulation of transcription, DNA-templat...	11220	10	16.5	1	HEMP	BP	CANNABACEAE
GO:0019760	glucosinolate metabolic process	531	4	0.78	1	HEMP	BP	CANNABACEAE
GO:0006807	nitrogen compound metabolic process	45570	46	67.01	1	HEMP	BP	CANNABACEAE
GO:0090567	reproductive shoot system development	3565	27	5.24	1	HEMP	BP	CANNABACEAE
GO:0071669	plant-type cell wall organization or bio...	1826	9	2.69	1	HEMP	BP	CANNABACEAE
GO:2001141	regulation of RNA biosynthetic process	11417	10	16.79	1	HEMP	BP	CANNABACEAE
GO:0034641	cellular nitrogen compound metabolic pro...	29741	11	43.74	1	HEMP	BP	CANNABACEAE
GO:0010243	response to organonitrogen compound	2058	10	3.03	1	HEMP	BP	CANNABACEAE
GO:0070542	response to fatty acid	1837	4	2.7	1	HEMP	BP	CANNABACEAE
GO:2000026	regulation of multicellular organismal d...	4385	27	6.45	1	HEMP	BP	CANNABACEAE
GO:0009962	regulation of flavonoid biosynthetic pro...	242	3	0.36	1	HEMP	BP	CANNABACEAE
GO:0044265	cellular macromolecule catabolic process	4615	30	6.79	1	HEMP	BP	CANNABACEAE
GO:0009735	response to cytokinin	1598	7	2.35	1	HEMP	BP	CANNABACEAE
GO:0009966	regulation of signal transduction	3428	1	5.04	1	HEMP	BP	CANNABACEAE
GO:0090558	plant epidermis development	2124	30	3.12	1	HEMP	BP	CANNABACEAE
GO:0009967	positive regulation of signal transducti...	1094	1	1.61	1	HEMP	BP	CANNABACEAE
GO:0044267	cellular protein metabolic process	18265	31	26.86	1	HEMP	BP	CANNABACEAE
GO:0006970	response to osmotic stress	4163	1	6.12	1	HEMP	BP	CANNABACEAE
GO:0006972	hyperosmotic response	481	1	0.71	1	HEMP	BP	CANNABACEAE
GO:0019757	glycosinolate metabolic process	531	4	0.78	1	HEMP	BP	CANNABACEAE
GO:0019758	glycosinolate biosynthetic process	233	4	0.34	1	HEMP	BP	CANNABACEAE
GO:0006974	cellular response to DNA damage stimulus	2639	1	3.88	1	HEMP	BP	CANNABACEAE
GO:1903506	regulation of nucleic acid-templated tra...	11417	10	16.79	1	HEMP	BP	CANNABACEAE
GO:0060255	regulation of macromolecule metabolic pr...	16821	11	24.74	1	HEMP	BP	CANNABACEAE
GO:0044257	cellular protein catabolic process	3357	30	4.94	1	HEMP	BP	CANNABACEAE
GO:0046483	heterocycle metabolic process	28019	11	41.2	1	HEMP	BP	CANNABACEAE
GO:0045935	positive regulation of nucleobase-contai...	4142	10	6.09	1	HEMP	BP	CANNABACEAE
GO:0006139	nucleobase-containing compound metabolic...	26138	11	38.44	1	HEMP	BP	CANNABACEAE
GO:0009808	lignin metabolic process	368	3	0.54	1	HEMP	BP	CANNABACEAE
GO:0036211	protein modification process	14125	31	20.77	1	HEMP	BP	CANNABACEAE
GO:0031399	regulation of protein modification proce...	1557	1	2.29	1	HEMP	BP	CANNABACEAE
GO:0045937	positive regulation of phosphate metabol...	617	1	0.91	1	HEMP	BP	CANNABACEAE
GO:0065008	regulation of biological quality	8899	21	13.09	1	HEMP	BP	CANNABACEAE
GO:0051347	positive regulation of transferase activ...	696	1	1.02	1	HEMP	BP	CANNABACEAE
GO:0071554	cell wall organization or biogenesis	3040	9	4.47	1	HEMP	BP	CANNABACEAE
GO:0065009	regulation of molecular function	3825	1	5.62	1	HEMP	BP	CANNABACEAE
GO:0071555	cell wall organization	1559	9	2.29	1	HEMP	BP	CANNABACEAE
GO:0043410	positive regulation of MAPK cascade	211	1	0.31	1	HEMP	BP	CANNABACEAE
GO:0044281	small molecule metabolic process	9008	4	13.25	1	HEMP	BP	CANNABACEAE
GO:1902680	positive regulation of RNA biosynthetic ...	3170	10	4.66	1	HEMP	BP	CANNABACEAE
GO:0048316	seed development	4549	30	6.69	1	HEMP	BP	CANNABACEAE
GO:0043412	macromolecule modification	18553	31	27.28	1	HEMP	BP	CANNABACEAE
GO:0090304	nucleic acid metabolic process	24031	11	35.34	1	HEMP	BP	CANNABACEAE
GO:0007275	multicellular organism development	17468	57	25.69	1	HEMP	BP	CANNABACEAE
GO:0000902	cell morphogenesis	3100	30	4.56	1	HEMP	BP	CANNABACEAE
GO:0000904	cell morphogenesis involved in different...	1787	30	2.63	1	HEMP	BP	CANNABACEAE
GO:0018130	heterocycle biosynthetic process	16610	10	24.43	1	HEMP	BP	CANNABACEAE
GO:0006310	DNA recombination	1188	1	1.75	1	HEMP	BP	CANNABACEAE
GO:0009698	phenylpropanoid metabolic process	898	3	1.32	1	HEMP	BP	CANNABACEAE
GO:0051338	regulation of transferase activity	1013	1	1.49	1	HEMP	BP	CANNABACEAE
GO:0009699	phenylpropanoid biosynthetic process	772	3	1.14	1	HEMP	BP	CANNABACEAE
GO:0019538	protein metabolic process	21053	31	30.96	1	HEMP	BP	CANNABACEAE
GO:0044271	cellular nitrogen compound biosynthetic ...	19027	10	27.98	1	HEMP	BP	CANNABACEAE
GO:0044272	sulfur compound biosynthetic process	734	4	1.08	1	HEMP	BP	CANNABACEAE
GO:0045860	positive regulation of protein kinase ac...	527	1	0.78	1	HEMP	BP	CANNABACEAE
GO:0071900	regulation of protein serine/threonine k...	440	1	0.65	1	HEMP	BP	CANNABACEAE
GO:0071902	positive regulation of protein serine/th...	296	1	0.44	1	HEMP	BP	CANNABACEAE
GO:0009414	response to water deprivation	2558	1	3.76	1	HEMP	BP	CANNABACEAE
GO:0009415	response to water	2586	1	3.8	1	HEMP	BP	CANNABACEAE
GO:0035556	intracellular signal transduction	3847	1	5.66	1	HEMP	BP	CANNABACEAE
GO:0098754	detoxification	1098	9	1.61	1	HEMP	BP	CANNABACEAE
GO:0050832	defense response to fungus	2291	10	3.37	1	HEMP	BP	CANNABACEAE
GO:0043436	oxoacid metabolic process	6071	4	8.93	1	HEMP	BP	CANNABACEAE
GO:0031122	cytoplasmic microtubule organization	314	1	0.46	1	HEMP	BP	CANNABACEAE
GO:0032870	cellular response to hormone stimulus	6262	7	9.21	1	HEMP	BP	CANNABACEAE
GO:0034220	ion transmembrane transport	4507	11	6.63	1	HEMP	BP	CANNABACEAE
GO:0019220	regulation of phosphate metabolic proces...	1193	1	1.75	1	HEMP	BP	CANNABACEAE
GO:0045859	regulation of protein kinase activity	742	1	1.09	1	HEMP	BP	CANNABACEAE
GO:0019222	regulation of metabolic process	18528	14	27.25	1	HEMP	BP	CANNABACEAE
GO:0006082	organic acid metabolic process	6088	4	8.95	1	HEMP	BP	CANNABACEAE
GO:0006790	sulfur compound metabolic process	1877	4	2.76	1	HEMP	BP	CANNABACEAE
GO:0098542	defense response to other organism	7284	14	10.71	1	HEMP	BP	CANNABACEAE
GO:0097237	cellular response to toxic substance	936	9	1.38	1	HEMP	BP	CANNABACEAE
GO:0048580	regulation of post-embryonic development	2806	27	4.13	1	HEMP	BP	CANNABACEAE
GO:0019748	secondary metabolic process	2649	7	3.9	1	HEMP	BP	CANNABACEAE
GO:0048583	regulation of response to stimulus	6911	1	10.16	1	HEMP	BP	CANNABACEAE
GO:0048584	positive regulation of response to stimu...	2619	1	3.85	1	HEMP	BP	CANNABACEAE
GO:0032268	regulation of cellular protein metabolic...	3256	1	4.79	1	HEMP	BP	CANNABACEAE
GO:0010562	positive regulation of phosphorus metabo...	617	1	0.91	1	HEMP	BP	CANNABACEAE
GO:0080090	regulation of primary metabolic process	15907	14	23.39	1	HEMP	BP	CANNABACEAE
GO:0048869	cellular developmental process	7326	30	10.77	1	HEMP	BP	CANNABACEAE
GO:1901360	organic cyclic compound metabolic proces...	29668	14	43.63	1	HEMP	BP	CANNABACEAE
GO:0009891	positive regulation of biosynthetic proc...	3978	13	5.85	1	HEMP	BP	CANNABACEAE
GO:0030865	cortical cytoskeleton organization	355	1	0.52	1	HEMP	BP	CANNABACEAE
GO:0048589	developmental growth	3483	30	5.12	1	HEMP	BP	CANNABACEAE
GO:1901362	organic cyclic compound biosynthetic pro...	17878	13	26.29	1	HEMP	BP	CANNABACEAE
GO:0009893	positive regulation of metabolic process	6306	14	9.27	1	HEMP	BP	CANNABACEAE
GO:0009651	response to salt stress	3551	1	5.22	1	HEMP	BP	CANNABACEAE
GO:0044248	cellular catabolic process	7816	30	11.49	1	HEMP	BP	CANNABACEAE
GO:0016143	S-glycoside metabolic process	531	4	0.78	1	HEMP	BP	CANNABACEAE
GO:0043085	positive regulation of catalytic activit...	1543	1	2.27	1	HEMP	BP	CANNABACEAE
GO:0044249	cellular biosynthetic process	26303	17	38.68	1	HEMP	BP	CANNABACEAE
GO:0016144	S-glycoside biosynthetic process	233	4	0.34	1	HEMP	BP	CANNABACEAE
GO:0019219	regulation of nucleobase-containing comp...	13113	10	19.28	1	HEMP	BP	CANNABACEAE
GO:0010073	meristem maintenance	1509	74	5.69	< 1e-30	HOP	BP	CANNABACEAE
GO:0010088	phloem development	178	27	0.67	< 1e-30	HOP	BP	CANNABACEAE
GO:0030639	polyketide biosynthetic process	52	18	0.2	< 1e-30	HOP	BP	CANNABACEAE
GO:0046246	terpene biosynthetic process	265	26	1	1e-28	HOP	BP	CANNABACEAE
GO:0080110	sporopollenin biosynthetic process	93	18	0.35	8e-26	HOP	BP	CANNABACEAE
GO:0009626	plant-type hypersensitive response	1317	41	4.96	5.5e-25	HOP	BP	CANNABACEAE
GO:0009833	plant-type primary cell wall biogenesis	206	20	0.78	2.9e-22	HOP	BP	CANNABACEAE
GO:0030244	cellulose biosynthetic process	301	20	1.13	5.6e-19	HOP	BP	CANNABACEAE
GO:0032260	response to jasmonic acid stimulus invol...	57	10	0.21	1.8e-14	HOP	BP	CANNABACEAE
GO:0085029	extracellular matrix assembly	403	18	1.52	3.2e-14	HOP	BP	CANNABACEAE
GO:0010470	regulation of gastrulation	244	12	0.92	2.1e-10	HOP	BP	CANNABACEAE
GO:1903224	regulation of endodermal cell differenti...	244	12	0.92	2.1e-10	HOP	BP	CANNABACEAE
GO:0071281	cellular response to iron ion	475	15	1.79	5.7e-10	HOP	BP	CANNABACEAE
GO:0090708	specification of plant organ axis polari...	287	12	1.08	1.4e-09	HOP	BP	CANNABACEAE
GO:0042659	regulation of cell fate specification	293	12	1.1	1.7e-09	HOP	BP	CANNABACEAE
GO:2000067	regulation of root morphogenesis	298	12	1.12	2.1e-09	HOP	BP	CANNABACEAE
GO:0016560	protein import into peroxisome matrix, d...	32	6	0.12	2.3e-09	HOP	BP	CANNABACEAE
GO:0019761	glucosinolate biosynthetic process	233	10	0.88	2.5e-08	HOP	BP	CANNABACEAE
GO:0010233	phloem transport	374	12	1.41	2.6e-08	HOP	BP	CANNABACEAE
GO:0030104	water homeostasis	383	12	1.44	3.3e-08	HOP	BP	CANNABACEAE
GO:0055075	potassium ion homeostasis	403	12	1.52	5.8e-08	HOP	BP	CANNABACEAE
GO:0010305	leaf vascular tissue pattern formation	423	12	1.59	9.8e-08	HOP	BP	CANNABACEAE
GO:0090358	positive regulation of tryptophan metabo...	18	4	0.07	5.8e-07	HOP	BP	CANNABACEAE
GO:0006833	water transport	571	12	2.15	2.3e-06	HOP	BP	CANNABACEAE
GO:0016102	diterpenoid biosynthetic process	507	11	1.91	4.5e-06	HOP	BP	CANNABACEAE
GO:0009742	brassinosteroid mediated signaling pathw...	632	12	2.38	6.4e-06	HOP	BP	CANNABACEAE
GO:0023052	signaling	12948	78	48.78	9e-06	HOP	BP	CANNABACEAE
GO:0098869	cellular oxidant detoxification	802	13	3.02	1.4e-05	HOP	BP	CANNABACEAE
GO:2000280	regulation of root development	747	12	2.81	3.3e-05	HOP	BP	CANNABACEAE
GO:0009611	response to wounding	2473	33	9.32	3.4e-05	HOP	BP	CANNABACEAE
GO:0009664	plant-type cell wall organization	881	13	3.32	3.7e-05	HOP	BP	CANNABACEAE
GO:0042761	very long-chain fatty acid biosynthetic ...	103	5	0.39	4.8e-05	HOP	BP	CANNABACEAE
GO:0051302	regulation of cell division	810	12	3.05	7.1e-05	HOP	BP	CANNABACEAE
GO:0044550	secondary metabolite biosynthetic proces...	1896	48	7.14	0.00012	HOP	BP	CANNABACEAE
GO:0090355	positive regulation of auxin metabolic p...	67	4	0.25	0.00013	HOP	BP	CANNABACEAE
GO:0007178	transmembrane receptor protein serine/th...	1552	16	5.85	0.00032	HOP	BP	CANNABACEAE
GO:0010025	wax biosynthetic process	177	5	0.67	0.00059	HOP	BP	CANNABACEAE
GO:0009734	auxin-activated signaling pathway	1270	16	4.78	0.00079	HOP	BP	CANNABACEAE
GO:0010345	suberin biosynthetic process	195	5	0.73	0.00092	HOP	BP	CANNABACEAE
GO:0006468	protein phosphorylation	6712	39	25.29	0.00475	HOP	BP	CANNABACEAE
GO:0010315	auxin export across the plasma membrane	201	4	0.76	0.0073	HOP	BP	CANNABACEAE
GO:0045184	establishment of protein localization	3262	18	12.29	0.00956	HOP	BP	CANNABACEAE
GO:0006952	defense response	8663	83	32.64	0.01771	HOP	BP	CANNABACEAE
GO:0016045	detection of bacterium	278	4	1.05	0.02157	HOP	BP	CANNABACEAE
GO:0010359	regulation of anion channel activity	336	4	1.27	0.03912	HOP	BP	CANNABACEAE
GO:0006898	receptor-mediated endocytosis	440	4	1.66	0.08608	HOP	BP	CANNABACEAE
GO:0009834	plant-type secondary cell wall biogenesi...	463	4	1.74	0.09903	HOP	BP	CANNABACEAE
GO:0090558	plant epidermis development	2124	12	8	0.10885	HOP	BP	CANNABACEAE
GO:0032197	transposition, RNA-mediated	1171	7	4.41	0.15603	HOP	BP	CANNABACEAE
GO:0006278	RNA-templated DNA biosynthetic process	1369	7	5.16	0.25993	HOP	BP	CANNABACEAE
GO:0042742	defense response to bacterium	3385	15	12.75	0.29705	HOP	BP	CANNABACEAE
GO:0045087	innate immune response	3877	51	14.61	0.34659	HOP	BP	CANNABACEAE
GO:0009793	embryo development ending in seed dorman...	2898	12	10.92	0.4108	HOP	BP	CANNABACEAE
GO:0098657	import into cell	887	4	3.34	0.42944	HOP	BP	CANNABACEAE
GO:0032196	transposition	1177	7	4.43	0.45306	HOP	BP	CANNABACEAE
GO:0009733	response to auxin	2834	22	10.68	0.54283	HOP	BP	CANNABACEAE
GO:0090501	RNA phosphodiester bond hydrolysis	2022	7	7.62	0.6409	HOP	BP	CANNABACEAE
GO:0006955	immune response	4173	51	15.72	0.7928	HOP	BP	CANNABACEAE
GO:0009658	chloroplast organization	1113	2	4.19	0.92335	HOP	BP	CANNABACEAE
GO:0009617	response to bacterium	4069	15	15.33	0.92569	HOP	BP	CANNABACEAE
GO:0071897	DNA biosynthetic process	1804	7	6.8	0.94622	HOP	BP	CANNABACEAE
GO:0002376	immune system process	4690	51	17.67	0.95406	HOP	BP	CANNABACEAE
GO:0009826	unidimensional cell growth	2119	4	7.98	0.95926	HOP	BP	CANNABACEAE
GO:0015833	peptide transport	3184	6	12	0.98147	HOP	BP	CANNABACEAE
GO:0080134	regulation of response to stress	3513	11	13.24	0.98601	HOP	BP	CANNABACEAE
GO:0007154	cell communication	14193	78	53.47	0.98623	HOP	BP	CANNABACEAE
GO:0032989	cellular component morphogenesis	3089	22	11.64	0.99011	HOP	BP	CANNABACEAE
GO:0060560	developmental growth involved in morphog...	2456	4	9.25	0.99341	HOP	BP	CANNABACEAE
GO:0009657	plastid organization	1473	2	5.55	0.99432	HOP	BP	CANNABACEAE
GO:0042886	amide transport	3341	6	12.59	0.99459	HOP	BP	CANNABACEAE
GO:0048316	seed development	4549	12	17.14	0.99608	HOP	BP	CANNABACEAE
GO:0010154	fruit development	4702	12	17.72	0.99749	HOP	BP	CANNABACEAE
GO:0000902	cell morphogenesis	3100	4	11.68	0.99911	HOP	BP	CANNABACEAE
GO:0016049	cell growth	3164	4	11.92	0.99928	HOP	BP	CANNABACEAE
GO:0048589	developmental growth	3483	4	13.12	0.99974	HOP	BP	CANNABACEAE
GO:0048856	anatomical structure development	21049	135	79.3	0.99993	HOP	BP	CANNABACEAE
GO:0055085	transmembrane transport	7169	19	27.01	0.99998	HOP	BP	CANNABACEAE
GO:0032502	developmental process	22397	135	84.38	0.99999	HOP	BP	CANNABACEAE
GO:0040007	growth	4511	4	17	0.99999	HOP	BP	CANNABACEAE
GO:0008152	metabolic process	59066	142	222.54	0.99999	HOP	BP	CANNABACEAE
GO:0051179	localization	15490	31	58.36	1	HOP	BP	CANNABACEAE
GO:0051234	establishment of localization	14036	31	52.88	1	HOP	BP	CANNABACEAE
GO:0061458	reproductive system development	8423	12	31.73	1	HOP	BP	CANNABACEAE
GO:0006508	proteolysis	6709	7	25.28	1	HOP	BP	CANNABACEAE
GO:0090305	nucleic acid phosphodiester bond hydroly...	5780	7	21.78	1	HOP	BP	CANNABACEAE
GO:0001101	response to acid chemical	8434	10	31.78	1	HOP	BP	CANNABACEAE
GO:0050789	regulation of biological process	32326	89	121.79	1	HOP	BP	CANNABACEAE
GO:0006810	transport	13821	31	52.07	1	HOP	BP	CANNABACEAE
GO:0048583	regulation of response to stimulus	6911	15	26.04	1	HOP	BP	CANNABACEAE
GO:0006259	DNA metabolic process	5074	7	19.12	1	HOP	BP	CANNABACEAE
GO:0009653	anatomical structure morphogenesis	7772	34	29.28	1	HOP	BP	CANNABACEAE
GO:0048869	cellular developmental process	7326	34	27.6	1	HOP	BP	CANNABACEAE
GO:0048608	reproductive structure development	8423	12	31.73	1	HOP	BP	CANNABACEAE
GO:0019538	protein metabolic process	21053	46	79.32	1	HOP	BP	CANNABACEAE
GO:0065007	biological regulation	36365	89	137.01	1	HOP	BP	CANNABACEAE
GO:0009719	response to endogenous stimulus	12069	32	45.47	1	HOP	BP	CANNABACEAE
GO:0009725	response to hormone	11737	32	44.22	1	HOP	BP	CANNABACEAE
GO:0010033	response to organic substance	14633	32	55.13	1	HOP	BP	CANNABACEAE
GO:0016043	cellular component organization	18234	47	68.7	1	HOP	BP	CANNABACEAE
GO:0009791	post-embryonic development	10903	12	41.08	1	HOP	BP	CANNABACEAE
GO:0003006	developmental process involved in reprod...	9994	12	37.65	1	HOP	BP	CANNABACEAE
GO:0042221	response to chemical	20296	60	76.47	1	HOP	BP	CANNABACEAE
GO:0071840	cellular component organization or bioge...	20160	67	75.96	1	HOP	BP	CANNABACEAE
GO:0022414	reproductive process	11360	12	42.8	1	HOP	BP	CANNABACEAE
GO:0000003	reproduction	11438	12	43.09	1	HOP	BP	CANNABACEAE
GO:0050896	response to stimulus	36975	133	139.31	1	HOP	BP	CANNABACEAE
GO:1901564	organonitrogen compound metabolic proces...	26571	60	100.11	1	HOP	BP	CANNABACEAE
GO:0099402	plant organ development	7141	12	26.9	1	HOP	BP	CANNABACEAE
GO:0010232	vascular transport	374	12	1.41	1	HOP	BP	CANNABACEAE
GO:0009790	embryo development	3456	12	13.02	1	HOP	BP	CANNABACEAE
GO:0009888	tissue development	5873	113	22.13	1	HOP	BP	CANNABACEAE
GO:0006811	ion transport	5578	4	21.02	1	HOP	BP	CANNABACEAE
GO:0045229	external encapsulating structure organiz...	1944	35	7.32	1	HOP	BP	CANNABACEAE
GO:0010584	pollen exine formation	306	18	1.15	1	HOP	BP	CANNABACEAE
GO:0016192	vesicle-mediated transport	3244	4	12.22	1	HOP	BP	CANNABACEAE
GO:1990748	cellular detoxification	825	13	3.11	1	HOP	BP	CANNABACEAE
GO:0048646	anatomical structure formation involved ...	2437	30	9.18	1	HOP	BP	CANNABACEAE
GO:0009798	axis specification	591	12	2.23	1	HOP	BP	CANNABACEAE
GO:0042180	cellular ketone metabolic process	782	4	2.95	1	HOP	BP	CANNABACEAE
GO:0031323	regulation of cellular metabolic process	16663	4	62.78	1	HOP	BP	CANNABACEAE
GO:0055080	cation homeostasis	1685	12	6.35	1	HOP	BP	CANNABACEAE
GO:0031325	positive regulation of cellular metaboli...	5737	4	21.61	1	HOP	BP	CANNABACEAE
GO:0007369	gastrulation	309	12	1.16	1	HOP	BP	CANNABACEAE
GO:0065001	specification of axis polarity	448	12	1.69	1	HOP	BP	CANNABACEAE
GO:0070887	cellular response to chemical stimulus	9920	44	37.37	1	HOP	BP	CANNABACEAE
GO:0065002	intracellular protein transmembrane tran...	493	6	1.86	1	HOP	BP	CANNABACEAE
GO:0030198	extracellular matrix organization	474	18	1.79	1	HOP	BP	CANNABACEAE
GO:0009072	aromatic amino acid family metabolic pro...	380	4	1.43	1	HOP	BP	CANNABACEAE
GO:0043170	macromolecule metabolic process	42603	66	160.51	1	HOP	BP	CANNABACEAE
GO:0140115	export across plasma membrane	260	4	0.98	1	HOP	BP	CANNABACEAE
GO:0032409	regulation of transporter activity	511	4	1.93	1	HOP	BP	CANNABACEAE
GO:0065008	regulation of biological quality	8899	16	33.53	1	HOP	BP	CANNABACEAE
GO:0043574	peroxisomal transport	217	6	0.82	1	HOP	BP	CANNABACEAE
GO:0065009	regulation of molecular function	3825	4	14.41	1	HOP	BP	CANNABACEAE
GO:0034654	nucleobase-containing compound biosynthe...	15116	7	56.95	1	HOP	BP	CANNABACEAE
GO:0045165	cell fate commitment	685	12	2.58	1	HOP	BP	CANNABACEAE
GO:0019748	secondary metabolic process	2649	48	9.98	1	HOP	BP	CANNABACEAE
GO:0007049	cell cycle	4394	20	16.55	1	HOP	BP	CANNABACEAE
GO:0051761	sesquiterpene metabolic process	135	11	0.51	1	HOP	BP	CANNABACEAE
GO:0051762	sesquiterpene biosynthetic process	135	11	0.51	1	HOP	BP	CANNABACEAE
GO:1901135	carbohydrate derivative metabolic proces...	3980	10	15	1	HOP	BP	CANNABACEAE
GO:0007031	peroxisome organization	338	6	1.27	1	HOP	BP	CANNABACEAE
GO:1901137	carbohydrate derivative biosynthetic pro...	2502	10	9.43	1	HOP	BP	CANNABACEAE
GO:0010927	cellular component assembly involved in ...	531	18	2	1	HOP	BP	CANNABACEAE
GO:0010928	regulation of auxin mediated signaling p...	484	4	1.82	1	HOP	BP	CANNABACEAE
GO:0008299	isoprenoid biosynthetic process	1298	26	4.89	1	HOP	BP	CANNABACEAE
GO:0007389	pattern specification process	1884	12	7.1	1	HOP	BP	CANNABACEAE
GO:2000026	regulation of multicellular organismal d...	4385	12	16.52	1	HOP	BP	CANNABACEAE
GO:0031347	regulation of defense response	2431	11	9.16	1	HOP	BP	CANNABACEAE
GO:0000281	mitotic cytokinesis	838	20	3.16	1	HOP	BP	CANNABACEAE
GO:0050801	ion homeostasis	2070	12	7.8	1	HOP	BP	CANNABACEAE
GO:0033993	response to lipid	6944	22	26.16	1	HOP	BP	CANNABACEAE
GO:0003002	regionalization	1557	12	5.87	1	HOP	BP	CANNABACEAE
GO:0043207	response to external biotic stimulus	9251	66	34.85	1	HOP	BP	CANNABACEAE
GO:0051049	regulation of transport	1790	4	6.74	1	HOP	BP	CANNABACEAE
GO:0010208	pollen wall assembly	403	18	1.52	1	HOP	BP	CANNABACEAE
GO:0003008	system process	806	12	3.04	1	HOP	BP	CANNABACEAE
GO:0048522	positive regulation of cellular process	8051	4	30.33	1	HOP	BP	CANNABACEAE
GO:0043062	extracellular structure organization	474	18	1.79	1	HOP	BP	CANNABACEAE
GO:0052386	cell wall thickening	497	4	1.87	1	HOP	BP	CANNABACEAE
GO:0000271	polysaccharide biosynthetic process	1025	20	3.86	1	HOP	BP	CANNABACEAE
GO:0034220	ion transmembrane transport	4507	4	16.98	1	HOP	BP	CANNABACEAE
GO:0098581	detection of external biotic stimulus	278	4	1.05	1	HOP	BP	CANNABACEAE
GO:0009753	response to jasmonic acid	1821	10	6.86	1	HOP	BP	CANNABACEAE
GO:0030243	cellulose metabolic process	340	20	1.28	1	HOP	BP	CANNABACEAE
GO:0009755	hormone-mediated signaling pathway	5249	16	19.78	1	HOP	BP	CANNABACEAE
GO:0000278	mitotic cell cycle	2457	20	9.26	1	HOP	BP	CANNABACEAE
GO:0019222	regulation of metabolic process	18528	4	69.81	1	HOP	BP	CANNABACEAE
GO:0016558	protein import into peroxisome matrix	105	6	0.4	1	HOP	BP	CANNABACEAE
GO:1905392	plant organ morphogenesis	2912	12	10.97	1	HOP	BP	CANNABACEAE
GO:0006720	isoprenoid metabolic process	1682	26	6.34	1	HOP	BP	CANNABACEAE
GO:0006721	terpenoid metabolic process	1351	11	5.09	1	HOP	BP	CANNABACEAE
GO:0071396	cellular response to lipid	3706	12	13.96	1	HOP	BP	CANNABACEAE
GO:0042545	cell wall modification	784	4	2.95	1	HOP	BP	CANNABACEAE
GO:0010051	xylem and phloem pattern formation	752	12	2.83	1	HOP	BP	CANNABACEAE
GO:0010453	regulation of cell fate commitment	323	12	1.22	1	HOP	BP	CANNABACEAE
GO:0042546	cell wall biogenesis	1346	24	5.07	1	HOP	BP	CANNABACEAE
GO:0009832	plant-type cell wall biogenesis	1150	24	4.33	1	HOP	BP	CANNABACEAE
GO:0030154	cell differentiation	5892	12	22.2	1	HOP	BP	CANNABACEAE
GO:0097237	cellular response to toxic substance	936	13	3.53	1	HOP	BP	CANNABACEAE
GO:0006725	cellular aromatic compound metabolic pro...	28896	34	108.87	1	HOP	BP	CANNABACEAE
GO:0048518	positive regulation of biological proces...	10136	4	38.19	1	HOP	BP	CANNABACEAE
GO:0061640	cytoskeleton-dependent cytokinesis	876	20	3.3	1	HOP	BP	CANNABACEAE
GO:0034613	cellular protein localization	3305	6	12.45	1	HOP	BP	CANNABACEAE
GO:0044085	cellular component biogenesis	8713	42	32.83	1	HOP	BP	CANNABACEAE
GO:1901360	organic cyclic compound metabolic proces...	29668	16	111.78	1	HOP	BP	CANNABACEAE
GO:0030638	polyketide metabolic process	52	18	0.2	1	HOP	BP	CANNABACEAE
GO:1901362	organic cyclic compound biosynthetic pro...	17878	12	67.36	1	HOP	BP	CANNABACEAE
GO:0006807	nitrogen compound metabolic process	45570	60	171.69	1	HOP	BP	CANNABACEAE
GO:1903047	mitotic cell cycle process	1980	20	7.46	1	HOP	BP	CANNABACEAE
GO:0048545	response to steroid hormone	720	12	2.71	1	HOP	BP	CANNABACEAE
GO:0009698	phenylpropanoid metabolic process	898	5	3.38	1	HOP	BP	CANNABACEAE
GO:0009699	phenylpropanoid biosynthetic process	772	5	2.91	1	HOP	BP	CANNABACEAE
GO:0044070	regulation of anion transport	396	4	1.49	1	HOP	BP	CANNABACEAE
GO:0010087	phloem or xylem histogenesis	759	27	2.86	1	HOP	BP	CANNABACEAE
GO:1905421	regulation of plant organ morphogenesis	389	12	1.47	1	HOP	BP	CANNABACEAE
GO:0034641	cellular nitrogen compound metabolic pro...	29741	11	112.05	1	HOP	BP	CANNABACEAE
GO:0060918	auxin transport	703	4	2.65	1	HOP	BP	CANNABACEAE
GO:0034645	cellular macromolecule biosynthetic proc...	18384	27	69.26	1	HOP	BP	CANNABACEAE
GO:0033240	positive regulation of cellular amine me...	31	4	0.12	1	HOP	BP	CANNABACEAE
GO:0051716	cellular response to stimulus	20128	106	75.83	1	HOP	BP	CANNABACEAE
GO:0033554	cellular response to stress	8250	45	31.08	1	HOP	BP	CANNABACEAE
GO:0034637	cellular carbohydrate biosynthetic proce...	1092	20	4.11	1	HOP	BP	CANNABACEAE
GO:0120251	hydrocarbon biosynthetic process	451	26	1.7	1	HOP	BP	CANNABACEAE
GO:0120252	hydrocarbon metabolic process	535	26	2.02	1	HOP	BP	CANNABACEAE
GO:0071365	cellular response to auxin stimulus	1362	16	5.13	1	HOP	BP	CANNABACEAE
GO:0140352	export from cell	1206	4	4.54	1	HOP	BP	CANNABACEAE
GO:0071367	cellular response to brassinosteroid sti...	651	12	2.45	1	HOP	BP	CANNABACEAE
GO:0044106	cellular amine metabolic process	389	4	1.47	1	HOP	BP	CANNABACEAE
GO:0070727	cellular macromolecule localization	3852	10	14.51	1	HOP	BP	CANNABACEAE
GO:0046483	heterocycle metabolic process	28019	11	105.57	1	HOP	BP	CANNABACEAE
GO:0033238	regulation of cellular amine metabolic p...	100	4	0.38	1	HOP	BP	CANNABACEAE
GO:0036211	protein modification process	14125	39	53.22	1	HOP	BP	CANNABACEAE
GO:0048878	chemical homeostasis	3067	12	11.56	1	HOP	BP	CANNABACEAE
GO:0098542	defense response to other organism	7284	66	27.44	1	HOP	BP	CANNABACEAE
GO:0098543	detection of other organism	278	4	1.05	1	HOP	BP	CANNABACEAE
GO:0016114	terpenoid biosynthetic process	976	11	3.68	1	HOP	BP	CANNABACEAE
GO:0006996	organelle organization	11377	8	42.86	1	HOP	BP	CANNABACEAE
GO:0044419	biological process involved in interspec...	9573	66	36.07	1	HOP	BP	CANNABACEAE
GO:0043412	macromolecule modification	18553	39	69.9	1	HOP	BP	CANNABACEAE
GO:0046394	carboxylic acid biosynthetic process	3007	5	11.33	1	HOP	BP	CANNABACEAE
GO:0022402	cell cycle process	3494	20	13.16	1	HOP	BP	CANNABACEAE
GO:0014070	response to organic cyclic compound	3797	12	14.31	1	HOP	BP	CANNABACEAE
GO:0007275	multicellular organism development	17468	30	65.81	1	HOP	BP	CANNABACEAE
GO:0010817	regulation of hormone levels	3156	4	11.89	1	HOP	BP	CANNABACEAE
GO:0080090	regulation of primary metabolic process	15907	4	59.93	1	HOP	BP	CANNABACEAE
GO:0010015	root morphogenesis	1918	12	7.23	1	HOP	BP	CANNABACEAE
GO:0015919	peroxisomal membrane transport	105	6	0.4	1	HOP	BP	CANNABACEAE
GO:0009741	response to brassinosteroid	1048	12	3.95	1	HOP	BP	CANNABACEAE
GO:0018130	heterocycle biosynthetic process	16610	7	62.58	1	HOP	BP	CANNABACEAE
GO:0044042	glucan metabolic process	1085	20	4.09	1	HOP	BP	CANNABACEAE
GO:0001704	formation of primary germ layer	275	12	1.04	1	HOP	BP	CANNABACEAE
GO:0016143	S-glycoside metabolic process	531	10	2	1	HOP	BP	CANNABACEAE
GO:0016144	S-glycoside biosynthetic process	233	10	0.88	1	HOP	BP	CANNABACEAE
GO:0001706	endoderm formation	275	12	1.04	1	HOP	BP	CANNABACEAE
GO:0009250	glucan biosynthetic process	618	20	2.33	1	HOP	BP	CANNABACEAE
GO:0071383	cellular response to steroid hormone sti...	709	12	2.67	1	HOP	BP	CANNABACEAE
GO:0001708	cell fate specification	489	12	1.84	1	HOP	BP	CANNABACEAE
GO:0016051	carbohydrate biosynthetic process	1612	20	6.07	1	HOP	BP	CANNABACEAE
GO:0008610	lipid biosynthetic process	3399	31	12.81	1	HOP	BP	CANNABACEAE
GO:0016053	organic acid biosynthetic process	3050	5	11.49	1	HOP	BP	CANNABACEAE
GO:0048507	meristem development	2578	74	9.71	1	HOP	BP	CANNABACEAE
GO:0006625	protein targeting to peroxisome	209	6	0.79	1	HOP	BP	CANNABACEAE
GO:0042445	hormone metabolic process	2430	4	9.16	1	HOP	BP	CANNABACEAE
GO:0090354	regulation of auxin metabolic process	155	4	0.58	1	HOP	BP	CANNABACEAE
GO:0042044	fluid transport	572	12	2.16	1	HOP	BP	CANNABACEAE
GO:0051273	beta-glucan metabolic process	393	20	1.48	1	HOP	BP	CANNABACEAE
GO:0006629	lipid metabolic process	5262	31	19.83	1	HOP	BP	CANNABACEAE
GO:0051274	beta-glucan biosynthetic process	337	20	1.27	1	HOP	BP	CANNABACEAE
GO:0008219	cell death	2905	41	10.94	1	HOP	BP	CANNABACEAE
GO:0071236	cellular response to antibiotic	815	86	2.78	< 1e-30	TREMA	BP	CANNABACEAE
GO:0071229	cellular response to acid chemical	2977	96	10.17	< 1e-30	TREMA	BP	CANNABACEAE
GO:0002230	positive regulation of defense response ...	248	43	0.85	< 1e-30	TREMA	BP	CANNABACEAE
GO:0009862	systemic acquired resistance, salicylic ...	338	43	1.15	< 1e-30	TREMA	BP	CANNABACEAE
GO:0045087	innate immune response	3877	99	13.24	< 1e-30	TREMA	BP	CANNABACEAE
GO:0002697	regulation of immune effector process	361	43	1.23	< 1e-30	TREMA	BP	CANNABACEAE
GO:0071446	cellular response to salicylic acid stim...	842	86	2.88	< 1e-30	TREMA	BP	CANNABACEAE
GO:0010193	response to ozone	445	43	1.52	< 1e-30	TREMA	BP	CANNABACEAE
GO:0009646	response to absence of light	540	43	1.84	< 1e-30	TREMA	BP	CANNABACEAE
GO:0032870	cellular response to hormone stimulus	6262	115	21.39	< 1e-30	TREMA	BP	CANNABACEAE
GO:0002239	response to oomycetes	668	43	2.28	< 1e-30	TREMA	BP	CANNABACEAE
GO:0009637	response to blue light	764	43	2.61	< 1e-30	TREMA	BP	CANNABACEAE
GO:0007165	signal transduction	12689	171	43.34	< 1e-30	TREMA	BP	CANNABACEAE
GO:0009733	response to auxin	2834	68	9.68	< 1e-30	TREMA	BP	CANNABACEAE
GO:0010048	vernalization response	233	25	0.8	1e-29	TREMA	BP	CANNABACEAE
GO:0009617	response to bacterium	4069	69	13.9	7.9e-29	TREMA	BP	CANNABACEAE
GO:0006952	defense response	8663	140	29.59	1.3e-21	TREMA	BP	CANNABACEAE
GO:0009611	response to wounding	2473	43	8.45	2.6e-18	TREMA	BP	CANNABACEAE
GO:0048831	regulation of shoot system development	1885	31	6.44	8.1e-13	TREMA	BP	CANNABACEAE
GO:0072488	ammonium transmembrane transport	121	10	0.41	1.7e-11	TREMA	BP	CANNABACEAE
GO:0080181	lateral root branching	17	6	0.06	1.8e-11	TREMA	BP	CANNABACEAE
GO:0015695	organic cation transport	146	10	0.5	1.1e-10	TREMA	BP	CANNABACEAE
GO:0051607	defense response to virus	685	56	2.34	6.4e-10	TREMA	BP	CANNABACEAE
GO:0006855	xenobiotic transmembrane transport	725	16	2.48	6.1e-09	TREMA	BP	CANNABACEAE
GO:0015843	methylammonium transport	41	6	0.14	6.1e-09	TREMA	BP	CANNABACEAE
GO:0055078	sodium ion homeostasis	46	6	0.16	1.3e-08	TREMA	BP	CANNABACEAE
GO:0010114	response to red light	492	13	1.68	2.1e-08	TREMA	BP	CANNABACEAE
GO:0097176	epoxide metabolic process	54	6	0.18	3.4e-08	TREMA	BP	CANNABACEAE
GO:0097746	blood vessel diameter maintenance	54	6	0.18	3.4e-08	TREMA	BP	CANNABACEAE
GO:0046272	stilbene catabolic process	54	6	0.18	3.4e-08	TREMA	BP	CANNABACEAE
GO:0002218	activation of innate immune response	536	13	1.83	5.6e-08	TREMA	BP	CANNABACEAE
GO:0007568	aging	994	17	3.39	8.1e-08	TREMA	BP	CANNABACEAE
GO:0010150	leaf senescence	1004	17	3.43	9.4e-08	TREMA	BP	CANNABACEAE
GO:0019373	epoxygenase P450 pathway	65	6	0.22	1e-07	TREMA	BP	CANNABACEAE
GO:0009734	auxin-activated signaling pathway	1270	19	4.34	1.1e-07	TREMA	BP	CANNABACEAE
GO:0042632	cholesterol homeostasis	70	6	0.24	1.6e-07	TREMA	BP	CANNABACEAE
GO:0002252	immune effector process	1073	56	3.66	2.2e-07	TREMA	BP	CANNABACEAE
GO:0042759	long-chain fatty acid biosynthetic proce...	75	6	0.26	2.5e-07	TREMA	BP	CANNABACEAE
GO:0090181	regulation of cholesterol metabolic proc...	77	6	0.26	2.9e-07	TREMA	BP	CANNABACEAE
GO:0006805	xenobiotic metabolic process	96	6	0.33	1.1e-06	TREMA	BP	CANNABACEAE
GO:2000032	regulation of secondary shoot formation	99	6	0.34	1.3e-06	TREMA	BP	CANNABACEAE
GO:0008217	regulation of blood pressure	103	6	0.35	1.6e-06	TREMA	BP	CANNABACEAE
GO:0009686	gibberellin biosynthetic process	430	10	1.47	2.8e-06	TREMA	BP	CANNABACEAE
GO:1902074	response to salt	120	6	0.41	4e-06	TREMA	BP	CANNABACEAE
GO:0010345	suberin biosynthetic process	195	7	0.67	5.6e-06	TREMA	BP	CANNABACEAE
GO:0009740	gibberellic acid mediated signaling path...	550	10	1.88	2.4e-05	TREMA	BP	CANNABACEAE
GO:1901002	positive regulation of response to salt ...	164	6	0.56	2.4e-05	TREMA	BP	CANNABACEAE
GO:1900618	regulation of shoot system morphogenesis	165	6	0.56	2.4e-05	TREMA	BP	CANNABACEAE
GO:0071456	cellular response to hypoxia	175	6	0.6	3.4e-05	TREMA	BP	CANNABACEAE
GO:0046839	phospholipid dephosphorylation	190	6	0.65	5.4e-05	TREMA	BP	CANNABACEAE
GO:0071472	cellular response to salt stress	203	6	0.69	7.7e-05	TREMA	BP	CANNABACEAE
GO:0006625	protein targeting to peroxisome	209	6	0.71	9.1e-05	TREMA	BP	CANNABACEAE
GO:1900673	olefin metabolic process	225	6	0.77	0.00014	TREMA	BP	CANNABACEAE
GO:0006874	cellular calcium ion homeostasis	249	6	0.85	0.00023	TREMA	BP	CANNABACEAE
GO:0010311	lateral root formation	302	6	1.03	0.00065	TREMA	BP	CANNABACEAE
GO:0050896	response to stimulus	36975	232	126.28	0.00126	TREMA	BP	CANNABACEAE
GO:0055085	transmembrane transport	7169	51	24.48	0.00252	TREMA	BP	CANNABACEAE
GO:0055075	potassium ion homeostasis	403	6	1.38	0.00279	TREMA	BP	CANNABACEAE
GO:0048575	short-day photoperiodism, flowering	177	4	0.6	0.00331	TREMA	BP	CANNABACEAE
GO:1901568	fatty acid derivative metabolic process	427	6	1.46	0.0037	TREMA	BP	CANNABACEAE
GO:0009739	response to gibberellin	1068	16	3.65	0.00885	TREMA	BP	CANNABACEAE
GO:0051258	protein polymerization	519	6	1.77	0.00929	TREMA	BP	CANNABACEAE
GO:0016132	brassinosteroid biosynthetic process	257	4	0.88	0.01206	TREMA	BP	CANNABACEAE
GO:0009624	response to nematode	715	7	2.44	0.01209	TREMA	BP	CANNABACEAE
GO:0042446	hormone biosynthetic process	1572	14	5.37	0.01738	TREMA	BP	CANNABACEAE
GO:0010268	brassinosteroid homeostasis	295	4	1.01	0.01902	TREMA	BP	CANNABACEAE
GO:0009751	response to salicylic acid	1908	92	6.52	0.04428	TREMA	BP	CANNABACEAE
GO:0010951	negative regulation of endopeptidase act...	255	3	0.87	0.05756	TREMA	BP	CANNABACEAE
GO:0080167	response to karrikin	803	6	2.74	0.05896	TREMA	BP	CANNABACEAE
GO:0000462	maturation of SSU-rRNA from tricistronic...	271	3	0.93	0.06651	TREMA	BP	CANNABACEAE
GO:0016125	sterol metabolic process	548	10	1.87	0.07552	TREMA	BP	CANNABACEAE
GO:0072593	reactive oxygen species metabolic proces...	917	6	3.13	0.09627	TREMA	BP	CANNABACEAE
GO:0002539	prostaglandin production involved in inf...	39	1	0.13	0.12493	TREMA	BP	CANNABACEAE
GO:0019233	sensory perception of pain	40	1	0.14	0.12792	TREMA	BP	CANNABACEAE
GO:0043651	linoleic acid metabolic process	46	1	0.16	0.14565	TREMA	BP	CANNABACEAE
GO:0009408	response to heat	1352	6	4.62	0.31656	TREMA	BP	CANNABACEAE
GO:0046394	carboxylic acid biosynthetic process	3007	16	10.27	0.39595	TREMA	BP	CANNABACEAE
GO:0009908	flower development	3490	33	11.92	0.4129	TREMA	BP	CANNABACEAE
GO:0009826	unidimensional cell growth	2119	8	7.24	0.43702	TREMA	BP	CANNABACEAE
GO:0009753	response to jasmonic acid	1821	6	6.22	0.59126	TREMA	BP	CANNABACEAE
GO:0006468	protein phosphorylation	6712	22	22.92	0.61132	TREMA	BP	CANNABACEAE
GO:0009737	response to abscisic acid	3888	12	13.28	0.68019	TREMA	BP	CANNABACEAE
GO:0046677	response to antibiotic	2613	92	8.92	0.71672	TREMA	BP	CANNABACEAE
GO:0090567	reproductive shoot system development	3565	33	12.18	0.72512	TREMA	BP	CANNABACEAE
GO:0085029	extracellular matrix assembly	403	1	1.38	0.74894	TREMA	BP	CANNABACEAE
GO:0010208	pollen wall assembly	403	1	1.38	0.74894	TREMA	BP	CANNABACEAE
GO:0097305	response to alcohol	4008	12	13.69	0.75263	TREMA	BP	CANNABACEAE
GO:0070542	response to fatty acid	1837	6	6.27	0.77596	TREMA	BP	CANNABACEAE
GO:0032989	cellular component morphogenesis	3089	9	10.55	0.79826	TREMA	BP	CANNABACEAE
GO:0060560	developmental growth involved in morphog...	2456	8	8.39	0.80315	TREMA	BP	CANNABACEAE
GO:0071281	cellular response to iron ion	475	1	1.62	0.80401	TREMA	BP	CANNABACEAE
GO:0001101	response to acid chemical	8434	108	28.8	0.85325	TREMA	BP	CANNABACEAE
GO:0007034	vacuolar transport	618	1	2.11	0.88023	TREMA	BP	CANNABACEAE
GO:0009416	response to light stimulus	5144	66	17.57	0.89189	TREMA	BP	CANNABACEAE
GO:2000026	regulation of multicellular organismal d...	4385	31	14.98	0.93329	TREMA	BP	CANNABACEAE
GO:0009314	response to radiation	5517	66	18.84	0.94576	TREMA	BP	CANNABACEAE
GO:0016310	phosphorylation	8174	22	27.92	0.95503	TREMA	BP	CANNABACEAE
GO:0015833	peptide transport	3184	6	10.87	0.9625	TREMA	BP	CANNABACEAE
GO:0009725	response to hormone	11737	127	40.08	0.96628	TREMA	BP	CANNABACEAE
GO:0000902	cell morphogenesis	3100	8	10.59	0.98116	TREMA	BP	CANNABACEAE
GO:0016049	cell growth	3164	8	10.81	0.98402	TREMA	BP	CANNABACEAE
GO:0042886	amide transport	3341	6	11.41	0.98568	TREMA	BP	CANNABACEAE
GO:0048367	shoot system development	6048	52	20.65	0.98899	TREMA	BP	CANNABACEAE
GO:0010628	positive regulation of gene expression	3776	6	12.9	0.98992	TREMA	BP	CANNABACEAE
GO:0048589	developmental growth	3483	8	11.9	0.99055	TREMA	BP	CANNABACEAE
GO:0044550	secondary metabolite biosynthetic proces...	1896	8	6.48	0.99681	TREMA	BP	CANNABACEAE
GO:0019752	carboxylic acid metabolic process	5510	16	18.82	0.99902	TREMA	BP	CANNABACEAE
GO:0009266	response to temperature stimulus	3710	31	12.67	0.99949	TREMA	BP	CANNABACEAE
GO:0033993	response to lipid	6944	22	23.71	0.99958	TREMA	BP	CANNABACEAE
GO:0043436	oxoacid metabolic process	6071	16	20.73	0.99983	TREMA	BP	CANNABACEAE
GO:0006796	phosphate-containing compound metabolic ...	11418	28	38.99	0.99993	TREMA	BP	CANNABACEAE
GO:0006793	phosphorus metabolic process	11621	28	39.69	0.99996	TREMA	BP	CANNABACEAE
GO:0010604	positive regulation of macromolecule met...	5681	6	19.4	0.99998	TREMA	BP	CANNABACEAE
GO:0036211	protein modification process	14125	22	48.24	0.99998	TREMA	BP	CANNABACEAE
GO:0048869	cellular developmental process	7326	9	25.02	0.99999	TREMA	BP	CANNABACEAE
GO:0009893	positive regulation of metabolic process	6306	6	21.54	1	TREMA	BP	CANNABACEAE
GO:0048608	reproductive structure development	8423	33	28.77	1	TREMA	BP	CANNABACEAE
GO:0007275	multicellular organism development	17468	60	59.66	1	TREMA	BP	CANNABACEAE
GO:0006464	cellular protein modification process	14125	22	48.24	1	TREMA	BP	CANNABACEAE
GO:0016043	cellular component organization	18234	21	62.27	1	TREMA	BP	CANNABACEAE
GO:0048518	positive regulation of biological proces...	10136	25	34.62	1	TREMA	BP	CANNABACEAE
GO:0008152	metabolic process	59066	69	201.72	1	TREMA	BP	CANNABACEAE
GO:0071840	cellular component organization or bioge...	20160	24	68.85	1	TREMA	BP	CANNABACEAE
GO:0009987	cellular process	72130	239	246.34	1	TREMA	BP	CANNABACEAE
GO:0003006	developmental process involved in reprod...	9994	33	34.13	1	TREMA	BP	CANNABACEAE
GO:0009791	post-embryonic development	10903	39	37.24	1	TREMA	BP	CANNABACEAE
GO:0060255	regulation of macromolecule metabolic pr...	16821	9	57.45	1	TREMA	BP	CANNABACEAE
GO:0048856	anatomical structure development	21049	60	71.89	1	TREMA	BP	CANNABACEAE
GO:0032501	multicellular organismal process	19794	66	67.6	1	TREMA	BP	CANNABACEAE
GO:0043412	macromolecule modification	18553	22	63.36	1	TREMA	BP	CANNABACEAE
GO:0032502	developmental process	22397	60	76.49	1	TREMA	BP	CANNABACEAE
GO:0022414	reproductive process	11360	33	38.8	1	TREMA	BP	CANNABACEAE
GO:0000003	reproduction	11438	33	39.06	1	TREMA	BP	CANNABACEAE
GO:0044267	cellular protein metabolic process	18265	25	62.38	1	TREMA	BP	CANNABACEAE
GO:0019538	protein metabolic process	21053	25	71.9	1	TREMA	BP	CANNABACEAE
GO:0071704	organic substance metabolic process	53649	55	183.22	1	TREMA	BP	CANNABACEAE
GO:0006807	nitrogen compound metabolic process	45570	28	155.63	1	TREMA	BP	CANNABACEAE
GO:0043170	macromolecule metabolic process	42603	34	145.5	1	TREMA	BP	CANNABACEAE
GO:0010467	gene expression	19450	9	66.43	1	TREMA	BP	CANNABACEAE
GO:0048878	chemical homeostasis	3067	16	10.47	1	TREMA	BP	CANNABACEAE
GO:0009410	response to xenobiotic stimulus	312	6	1.07	1	TREMA	BP	CANNABACEAE
GO:0002253	activation of immune response	570	13	1.95	1	TREMA	BP	CANNABACEAE
GO:0034050	programmed cell death induced by symbion...	1317	56	4.5	1	TREMA	BP	CANNABACEAE
GO:0090066	regulation of anatomical structure size	679	6	2.32	1	TREMA	BP	CANNABACEAE
GO:0071365	cellular response to auxin stimulus	1362	19	4.65	1	TREMA	BP	CANNABACEAE
GO:0019748	secondary metabolic process	2649	8	9.05	1	TREMA	BP	CANNABACEAE
GO:0006396	RNA processing	4520	3	15.44	1	TREMA	BP	CANNABACEAE
GO:0051716	cellular response to stimulus	20128	184	68.74	1	TREMA	BP	CANNABACEAE
GO:0048827	phyllome development	3684	17	12.58	1	TREMA	BP	CANNABACEAE
GO:0071407	cellular response to organic cyclic comp...	2048	86	6.99	1	TREMA	BP	CANNABACEAE
GO:0099402	plant organ development	7141	23	24.39	1	TREMA	BP	CANNABACEAE
GO:0031323	regulation of cellular metabolic process	16663	3	56.91	1	TREMA	BP	CANNABACEAE
GO:0031324	negative regulation of cellular metaboli...	4013	3	13.71	1	TREMA	BP	CANNABACEAE
GO:1902652	secondary alcohol metabolic process	157	6	0.54	1	TREMA	BP	CANNABACEAE
GO:0030162	regulation of proteolysis	996	3	3.4	1	TREMA	BP	CANNABACEAE
GO:0071214	cellular response to abiotic stimulus	1344	6	4.59	1	TREMA	BP	CANNABACEAE
GO:0045184	establishment of protein localization	3262	6	11.14	1	TREMA	BP	CANNABACEAE
GO:0104004	cellular response to environmental stimu...	1344	6	4.59	1	TREMA	BP	CANNABACEAE
GO:0002532	production of molecular mediator involve...	47	1	0.16	1	TREMA	BP	CANNABACEAE
GO:0071241	cellular response to inorganic substance	789	1	2.69	1	TREMA	BP	CANNABACEAE
GO:0071370	cellular response to gibberellin stimulu...	557	10	1.9	1	TREMA	BP	CANNABACEAE
GO:0002538	arachidonic acid metabolite production i...	39	1	0.13	1	TREMA	BP	CANNABACEAE
GO:0031347	regulation of defense response	2431	56	8.3	1	TREMA	BP	CANNABACEAE
GO:0071248	cellular response to metal ion	671	1	2.29	1	TREMA	BP	CANNABACEAE
GO:0090693	plant organ senescence	1035	17	3.53	1	TREMA	BP	CANNABACEAE
GO:0031349	positive regulation of defense response	932	13	3.18	1	TREMA	BP	CANNABACEAE
GO:0006364	rRNA processing	1174	3	4.01	1	TREMA	BP	CANNABACEAE
GO:0072503	cellular divalent inorganic cation homeo...	314	6	1.07	1	TREMA	BP	CANNABACEAE
GO:0090696	post-embryonic plant organ development	1438	6	4.91	1	TREMA	BP	CANNABACEAE
GO:0090697	post-embryonic plant organ morphogenesis	862	6	2.94	1	TREMA	BP	CANNABACEAE
GO:0090698	post-embryonic plant morphogenesis	1448	6	4.95	1	TREMA	BP	CANNABACEAE
GO:0072507	divalent inorganic cation homeostasis	395	6	1.35	1	TREMA	BP	CANNABACEAE
GO:0140546	defense response to symbiont	685	56	2.34	1	TREMA	BP	CANNABACEAE
GO:0070887	cellular response to chemical stimulus	9920	128	33.88	1	TREMA	BP	CANNABACEAE
GO:0010223	secondary shoot formation	276	6	0.94	1	TREMA	BP	CANNABACEAE
GO:0010228	vegetative to reproductive phase transit...	1352	4	4.62	1	TREMA	BP	CANNABACEAE
GO:1901000	regulation of response to salt stress	256	6	0.87	1	TREMA	BP	CANNABACEAE
GO:0023052	signaling	12948	171	44.22	1	TREMA	BP	CANNABACEAE
GO:0019438	aromatic compound biosynthetic process	17215	7	58.79	1	TREMA	BP	CANNABACEAE
GO:0009892	negative regulation of metabolic process	5264	3	17.98	1	TREMA	BP	CANNABACEAE
GO:0040007	growth	4511	8	15.41	1	TREMA	BP	CANNABACEAE
GO:0019439	aromatic compound catabolic process	1912	6	6.53	1	TREMA	BP	CANNABACEAE
GO:0008219	cell death	2905	56	9.92	1	TREMA	BP	CANNABACEAE
GO:0071310	cellular response to organic substance	7847	115	26.8	1	TREMA	BP	CANNABACEAE
GO:0035150	regulation of tube size	54	6	0.18	1	TREMA	BP	CANNABACEAE
GO:0051702	biological process involved in interacti...	1343	56	4.59	1	TREMA	BP	CANNABACEAE
GO:0009409	response to cold	2520	25	8.61	1	TREMA	BP	CANNABACEAE
GO:2000241	regulation of reproductive process	2283	25	7.8	1	TREMA	BP	CANNABACEAE
GO:0002376	immune system process	4690	99	16.02	1	TREMA	BP	CANNABACEAE
GO:0034660	ncRNA metabolic process	2739	3	9.35	1	TREMA	BP	CANNABACEAE
GO:0051707	response to other organism	9217	119	31.48	1	TREMA	BP	CANNABACEAE
GO:0043933	protein-containing complex organization	4345	6	14.84	1	TREMA	BP	CANNABACEAE
GO:1901615	organic hydroxy compound metabolic proce...	2285	10	7.8	1	TREMA	BP	CANNABACEAE
GO:1901617	organic hydroxy compound biosynthetic pr...	1359	4	4.64	1	TREMA	BP	CANNABACEAE
GO:0006066	alcohol metabolic process	911	6	3.11	1	TREMA	BP	CANNABACEAE
GO:0072330	monocarboxylic acid biosynthetic process	1600	6	5.46	1	TREMA	BP	CANNABACEAE
GO:0006996	organelle organization	11377	6	38.85	1	TREMA	BP	CANNABACEAE
GO:0090304	nucleic acid metabolic process	24031	3	82.07	1	TREMA	BP	CANNABACEAE
GO:0033036	macromolecule localization	5610	6	19.16	1	TREMA	BP	CANNABACEAE
GO:0006508	proteolysis	6709	3	22.91	1	TREMA	BP	CANNABACEAE
GO:0019369	arachidonic acid metabolic process	118	6	0.4	1	TREMA	BP	CANNABACEAE
GO:0062197	cellular response to chemical stress	1194	6	4.08	1	TREMA	BP	CANNABACEAE
GO:0019222	regulation of metabolic process	18528	9	63.28	1	TREMA	BP	CANNABACEAE
GO:0009863	salicylic acid mediated signaling pathwa...	599	43	2.05	1	TREMA	BP	CANNABACEAE
GO:0052547	regulation of peptidase activity	396	3	1.35	1	TREMA	BP	CANNABACEAE
GO:0052548	regulation of endopeptidase activity	384	3	1.31	1	TREMA	BP	CANNABACEAE
GO:0080134	regulation of response to stress	3513	62	12	1	TREMA	BP	CANNABACEAE
GO:0030490	maturation of SSU-rRNA	310	3	1.06	1	TREMA	BP	CANNABACEAE
GO:0012501	programmed cell death	2528	56	8.63	1	TREMA	BP	CANNABACEAE
GO:0098660	inorganic ion transmembrane transport	2573	10	8.79	1	TREMA	BP	CANNABACEAE
GO:0098662	inorganic cation transmembrane transport	2250	10	7.68	1	TREMA	BP	CANNABACEAE
GO:0030003	cellular cation homeostasis	978	6	3.34	1	TREMA	BP	CANNABACEAE
GO:0006082	organic acid metabolic process	6088	16	20.79	1	TREMA	BP	CANNABACEAE
GO:0006886	intracellular protein transport	2501	6	8.54	1	TREMA	BP	CANNABACEAE
GO:0042592	homeostatic process	3772	16	12.88	1	TREMA	BP	CANNABACEAE
GO:0019216	regulation of lipid metabolic process	492	6	1.68	1	TREMA	BP	CANNABACEAE
GO:0048646	anatomical structure formation involved ...	2437	13	8.32	1	TREMA	BP	CANNABACEAE
GO:0009056	catabolic process	8826	6	30.14	1	TREMA	BP	CANNABACEAE
GO:0019218	regulation of steroid metabolic process	93	6	0.32	1	TREMA	BP	CANNABACEAE
GO:0009058	biosynthetic process	28176	28	96.23	1	TREMA	BP	CANNABACEAE
GO:0042908	xenobiotic transport	725	16	2.48	1	TREMA	BP	CANNABACEAE
GO:0055092	sterol homeostasis	70	6	0.24	1	TREMA	BP	CANNABACEAE
GO:0010346	shoot axis formation	276	6	0.94	1	TREMA	BP	CANNABACEAE
GO:0072662	protein localization to peroxisome	209	6	0.71	1	TREMA	BP	CANNABACEAE
GO:0006873	cellular ion homeostasis	1044	6	3.57	1	TREMA	BP	CANNABACEAE
GO:0098655	cation transmembrane transport	2530	10	8.64	1	TREMA	BP	CANNABACEAE
GO:0072663	establishment of protein localization to...	209	6	0.71	1	TREMA	BP	CANNABACEAE
GO:0008202	steroid metabolic process	861	10	2.94	1	TREMA	BP	CANNABACEAE
GO:0006875	cellular metal ion homeostasis	813	6	2.78	1	TREMA	BP	CANNABACEAE
GO:0008203	cholesterol metabolic process	77	6	0.26	1	TREMA	BP	CANNABACEAE
GO:0006690	icosanoid metabolic process	182	6	0.62	1	TREMA	BP	CANNABACEAE
GO:0120252	hydrocarbon metabolic process	535	6	1.83	1	TREMA	BP	CANNABACEAE
GO:0120254	olefinic compound metabolic process	602	6	2.06	1	TREMA	BP	CANNABACEAE
GO:0006694	steroid biosynthetic process	456	4	1.56	1	TREMA	BP	CANNABACEAE
GO:0045777	positive regulation of blood pressure	39	1	0.13	1	TREMA	BP	CANNABACEAE
GO:0016053	organic acid biosynthetic process	3050	16	10.42	1	TREMA	BP	CANNABACEAE
GO:0008150	biological_process	82280	281	281	1	TREMA	BP	CANNABACEAE
GO:0120256	olefinic compound catabolic process	100	6	0.34	1	TREMA	BP	CANNABACEAE
GO:0046907	intracellular transport	4155	7	14.19	1	TREMA	BP	CANNABACEAE
GO:0014070	response to organic cyclic compound	3797	92	12.97	1	TREMA	BP	CANNABACEAE
GO:0003013	circulatory system process	578	6	1.97	1	TREMA	BP	CANNABACEAE
GO:0006950	response to stress	21775	171	74.37	1	TREMA	BP	CANNABACEAE
GO:1901564	organonitrogen compound metabolic proces...	26571	25	90.74	1	TREMA	BP	CANNABACEAE
GO:0007154	cell communication	14193	171	48.47	1	TREMA	BP	CANNABACEAE
GO:0016311	dephosphorylation	1717	6	5.86	1	TREMA	BP	CANNABACEAE
GO:0003018	vascular process in circulatory system	428	6	1.46	1	TREMA	BP	CANNABACEAE
GO:0006954	inflammatory response	126	6	0.43	1	TREMA	BP	CANNABACEAE
GO:0006955	immune response	4173	99	14.25	1	TREMA	BP	CANNABACEAE
GO:0034613	cellular protein localization	3305	6	11.29	1	TREMA	BP	CANNABACEAE
GO:0000302	response to reactive oxygen species	1447	43	4.94	1	TREMA	BP	CANNABACEAE
GO:0043565	sequence-specific DNA binding	4154	27	1.57	<1e-30	ANC3	MF	CANNABACEAE
GO:0003674	molecular_function	71274	27	27	1	ANC3	MF	CANNABACEAE
GO:0003676	nucleic acid binding	15436	27	5.85	1	ANC3	MF	CANNABACEAE
GO:0003677	DNA binding	7017	27	2.66	1	ANC3	MF	CANNABACEAE
GO:0005488	binding	32834	27	12.44	1	ANC3	MF	CANNABACEAE
GO:0097159	organic cyclic compound binding	18471	27	7	1	ANC3	MF	CANNABACEAE
GO:1901363	heterocyclic compound binding	18392	27	6.97	1	ANC3	MF	CANNABACEAE
GO:0000014	single-stranded DNA endodeoxyribonucleas...	42	0	0.02	1	ANC3	MF	CANNABACEAE
GO:0000016	lactase activity	6	0	0	1	ANC3	MF	CANNABACEAE
GO:0000026	alpha-1,2-mannosyltransferase activity	16	0	0.01	1	ANC3	MF	CANNABACEAE
GO:0000030	mannosyltransferase activity	132	0	0.05	1	ANC3	MF	CANNABACEAE
GO:0000033	alpha-1,3-mannosyltransferase activity	11	0	0	1	ANC3	MF	CANNABACEAE
GO:0000035	acyl binding	48	0	0.02	1	ANC3	MF	CANNABACEAE
GO:0000036	acyl carrier activity	51	0	0.02	1	ANC3	MF	CANNABACEAE
GO:0000049	tRNA binding	131	0	0.05	1	ANC3	MF	CANNABACEAE
GO:0000062	fatty-acyl-CoA binding	48	0	0.02	1	ANC3	MF	CANNABACEAE
GO:0000064	L-ornithine transmembrane transporter ac...	18	0	0.01	1	ANC3	MF	CANNABACEAE
GO:0000095	S-adenosyl-L-methionine transmembrane tr...	5	0	0	1	ANC3	MF	CANNABACEAE
GO:0000099	sulfur amino acid transmembrane transpor...	1	0	0	1	ANC3	MF	CANNABACEAE
GO:0000104	succinate dehydrogenase activity	24	0	0.01	1	ANC3	MF	CANNABACEAE
GO:0000140	acylglycerone-phosphate reductase activi...	8	0	0	1	ANC3	MF	CANNABACEAE
GO:0000146	microfilament motor activity	83	0	0.03	1	ANC3	MF	CANNABACEAE
GO:0000149	SNARE binding	440	0	0.17	1	ANC3	MF	CANNABACEAE
GO:0000150	DNA strand exchange activity	120	0	0.05	1	ANC3	MF	CANNABACEAE
GO:0000156	phosphorelay response regulator activity	156	0	0.06	1	ANC3	MF	CANNABACEAE
GO:0000166	nucleotide binding	2728	0	1.03	1	ANC3	MF	CANNABACEAE
GO:0000171	ribonuclease MRP activity	14	0	0.01	1	ANC3	MF	CANNABACEAE
GO:0000175	3'-5'-exoribonuclease activity	161	0	0.06	1	ANC3	MF	CANNABACEAE
GO:0000179	rRNA (adenine-N6,N6-)-dimethyltransferas...	27	0	0.01	1	ANC3	MF	CANNABACEAE
GO:0000182	rDNA binding	48	0	0.02	1	ANC3	MF	CANNABACEAE
GO:0000210	NAD+ diphosphatase activity	12	0	0	1	ANC3	MF	CANNABACEAE
GO:0000213	tRNA-intron endonuclease activity	15	0	0.01	1	ANC3	MF	CANNABACEAE
GO:0000215	tRNA 2'-phosphotransferase activity	14	0	0.01	1	ANC3	MF	CANNABACEAE
GO:0000217	DNA secondary structure binding	247	0	0.09	1	ANC3	MF	CANNABACEAE
GO:0000224	peptide-N4-(N-acetyl-beta-glucosaminyl)a...	17	0	0.01	1	ANC3	MF	CANNABACEAE
GO:0000234	phosphoethanolamine N-methyltransferase ...	7	0	0	1	ANC3	MF	CANNABACEAE
GO:0000247	C-8 sterol isomerase activity	9	0	0	1	ANC3	MF	CANNABACEAE
GO:0000248	C-5 sterol desaturase activity	8	0	0	1	ANC3	MF	CANNABACEAE
GO:0000249	C-22 sterol desaturase activity	7	0	0	1	ANC3	MF	CANNABACEAE
GO:0000250	lanosterol synthase activity	2	0	0	1	ANC3	MF	CANNABACEAE
GO:0000253	3-keto sterol reductase activity	15	0	0.01	1	ANC3	MF	CANNABACEAE
GO:0000254	C-4 methylsterol oxidase activity	20	0	0.01	1	ANC3	MF	CANNABACEAE
GO:0000257	nitrilase activity	15	0	0.01	1	ANC3	MF	CANNABACEAE
GO:0000268	peroxisome targeting sequence binding	25	0	0.01	1	ANC3	MF	CANNABACEAE
GO:0000285	1-phosphatidylinositol-3-phosphate 5-kin...	35	0	0.01	1	ANC3	MF	CANNABACEAE
GO:0000287	magnesium ion binding	448	0	0.17	1	ANC3	MF	CANNABACEAE
GO:0000293	ferric-chelate reductase activity	69	0	0.03	1	ANC3	MF	CANNABACEAE
GO:0000295	adenine nucleotide transmembrane transpo...	142	0	0.05	1	ANC3	MF	CANNABACEAE
GO:0000309	nicotinamide-nucleotide adenylyltransfer...	11	0	0	1	ANC3	MF	CANNABACEAE
GO:0000339	RNA cap binding	35	0	0.01	1	ANC3	MF	CANNABACEAE
GO:0000340	RNA 7-methylguanosine cap binding	8	0	0	1	ANC3	MF	CANNABACEAE
GO:0000386	second spliceosomal transesterification ...	9	0	0	1	ANC3	MF	CANNABACEAE
GO:0000400	four-way junction DNA binding	146	0	0.06	1	ANC3	MF	CANNABACEAE
GO:0000403	Y-form DNA binding	16	0	0.01	1	ANC3	MF	CANNABACEAE
GO:0000404	heteroduplex DNA loop binding	55	0	0.02	1	ANC3	MF	CANNABACEAE
GO:0000405	bubble DNA binding	20	0	0.01	1	ANC3	MF	CANNABACEAE
GO:0000406	double-strand/single-strand DNA junction...	7	0	0	1	ANC3	MF	CANNABACEAE
GO:0000700	mismatch base pair DNA N-glycosylase act...	18	0	0.01	1	ANC3	MF	CANNABACEAE
GO:0000701	purine-specific mismatch base pair DNA N...	8	0	0	1	ANC3	MF	CANNABACEAE
GO:0000702	oxidized base lesion DNA N-glycosylase a...	33	0	0.01	1	ANC3	MF	CANNABACEAE
GO:0000703	oxidized pyrimidine nucleobase lesion DN...	11	0	0	1	ANC3	MF	CANNABACEAE
GO:0000774	adenyl-nucleotide exchange factor activi...	21	0	0.01	1	ANC3	MF	CANNABACEAE
GO:0000822	inositol hexakisphosphate binding	53	0	0.02	1	ANC3	MF	CANNABACEAE
GO:0000823	inositol-1,4,5-trisphosphate 6-kinase ac...	14	0	0.01	1	ANC3	MF	CANNABACEAE
GO:0000824	inositol tetrakisphosphate 3-kinase acti...	14	0	0.01	1	ANC3	MF	CANNABACEAE
GO:0000825	inositol tetrakisphosphate 6-kinase acti...	10	0	0	1	ANC3	MF	CANNABACEAE
GO:0000827	inositol-1,3,4,5,6-pentakisphosphate kin...	2	0	0	1	ANC3	MF	CANNABACEAE
GO:0000828	inositol hexakisphosphate kinase activit...	2	0	0	1	ANC3	MF	CANNABACEAE
GO:0000829	inositol heptakisphosphate kinase activi...	2	0	0	1	ANC3	MF	CANNABACEAE
GO:0000832	inositol hexakisphosphate 5-kinase activ...	2	0	0	1	ANC3	MF	CANNABACEAE
GO:0000900	mRNA regulatory element binding translat...	28	0	0.01	1	ANC3	MF	CANNABACEAE
GO:0000976	transcription cis-regulatory region bind...	849	0	0.32	1	ANC3	MF	CANNABACEAE
GO:0000977	RNA polymerase II transcription regulato...	503	0	0.19	1	ANC3	MF	CANNABACEAE
GO:0000978	RNA polymerase II cis-regulatory region ...	173	0	0.07	1	ANC3	MF	CANNABACEAE
GO:0000979	RNA polymerase II core promoter sequence...	16	0	0.01	1	ANC3	MF	CANNABACEAE
GO:0000981	DNA-binding transcription factor activit...	1195	0	0.45	1	ANC3	MF	CANNABACEAE
GO:0000987	cis-regulatory region sequence-specific ...	201	0	0.08	1	ANC3	MF	CANNABACEAE
GO:0000993	RNA polymerase II complex binding	92	0	0.03	1	ANC3	MF	CANNABACEAE
GO:0001016	RNA polymerase III transcription regulat...	9	0	0	1	ANC3	MF	CANNABACEAE
GO:0001025	RNA polymerase III general transcription...	9	0	0	1	ANC3	MF	CANNABACEAE
GO:0001046	core promoter sequence-specific DNA bind...	156	0	0.06	1	ANC3	MF	CANNABACEAE
GO:0001067	transcription regulatory region nucleic ...	2546	0	0.96	1	ANC3	MF	CANNABACEAE
GO:0001091	RNA polymerase II general transcription ...	18	0	0.01	1	ANC3	MF	CANNABACEAE
GO:0001093	TFIIB-class transcription factor binding	9	0	0	1	ANC3	MF	CANNABACEAE
GO:0001094	TFIID-class transcription factor complex...	9	0	0	1	ANC3	MF	CANNABACEAE
GO:0001098	basal transcription machinery binding	110	0	0.04	1	ANC3	MF	CANNABACEAE
GO:0001099	basal RNA polymerase II transcription ma...	110	0	0.04	1	ANC3	MF	CANNABACEAE
GO:0001139	RNA polymerase II complex recruiting act...	8	0	0	1	ANC3	MF	CANNABACEAE
GO:0001156	TFIIIC-class transcription factor comple...	9	0	0	1	ANC3	MF	CANNABACEAE
GO:0001163	RNA polymerase I transcription regulator...	9	0	0	1	ANC3	MF	CANNABACEAE
GO:0001164	RNA polymerase I core promoter sequence-...	9	0	0	1	ANC3	MF	CANNABACEAE
GO:0001216	DNA-binding transcription activator acti...	355	0	0.13	1	ANC3	MF	CANNABACEAE
GO:0001217	DNA-binding transcription repressor acti...	50	0	0.02	1	ANC3	MF	CANNABACEAE
GO:0001221	transcription coregulator binding	2	0	0	1	ANC3	MF	CANNABACEAE
GO:0001222	transcription corepressor binding	2	0	0	1	ANC3	MF	CANNABACEAE
GO:0001227	DNA-binding transcription repressor acti...	50	0	0.02	1	ANC3	MF	CANNABACEAE
GO:0001228	DNA-binding transcription activator acti...	355	0	0.13	1	ANC3	MF	CANNABACEAE
GO:0001530	lipopolysaccharide binding	16	0	0.01	1	ANC3	MF	CANNABACEAE
GO:0001540	amyloid-beta binding	2	0	0	1	ANC3	MF	CANNABACEAE
GO:0001653	peptide receptor activity	120	0	0.05	1	ANC3	MF	CANNABACEAE
GO:0001664	G protein-coupled receptor binding	72	0	0.03	1	ANC3	MF	CANNABACEAE
GO:0001665	alpha-N-acetylgalactosaminide alpha-2,6-...	8	0	0	1	ANC3	MF	CANNABACEAE
GO:0001671	ATPase activator activity	76	0	0.03	1	ANC3	MF	CANNABACEAE
GO:0001691	pseudophosphatase activity	12	0	0	1	ANC3	MF	CANNABACEAE
GO:0001727	lipid kinase activity	16	0	0.01	1	ANC3	MF	CANNABACEAE
GO:0001729	ceramide kinase activity	8	0	0	1	ANC3	MF	CANNABACEAE
GO:0001735	prenylcysteine oxidase activity	9	0	0	1	ANC3	MF	CANNABACEAE
GO:0001786	phosphatidylserine binding	19	0	0.01	1	ANC3	MF	CANNABACEAE
GO:0001872	(1->3)-beta-D-glucan binding	11	0	0	1	ANC3	MF	CANNABACEAE
GO:0001882	nucleoside binding	312	0	0.12	1	ANC3	MF	CANNABACEAE
GO:0001883	purine nucleoside binding	312	0	0.12	1	ANC3	MF	CANNABACEAE
GO:0001965	G-protein alpha-subunit binding	2	0	0	1	ANC3	MF	CANNABACEAE
GO:0001968	fibronectin binding	1	0	0	1	ANC3	MF	CANNABACEAE
GO:0002020	protease binding	170	0	0.06	1	ANC3	MF	CANNABACEAE
GO:0002039	p53 binding	40	0	0.02	1	ANC3	MF	CANNABACEAE
GO:0002094	polyprenyltransferase activity	33	0	0.01	1	ANC3	MF	CANNABACEAE
GO:0002151	G-quadruplex RNA binding	55	0	0.02	1	ANC3	MF	CANNABACEAE
GO:0002153	steroid receptor RNA activator RNA bindi...	10	0	0	1	ANC3	MF	CANNABACEAE
GO:0002161	aminoacyl-tRNA editing activity	16	0	0.01	1	ANC3	MF	CANNABACEAE
GO:0003678	DNA helicase activity	305	0	0.12	1	ANC3	MF	CANNABACEAE
GO:0003680	minor groove of adenine-thymine-rich DNA...	50	0	0.02	1	ANC3	MF	CANNABACEAE
GO:0003681	bent DNA binding	10	0	0	1	ANC3	MF	CANNABACEAE
GO:0003682	chromatin binding	1021	0	0.39	1	ANC3	MF	CANNABACEAE
GO:0003684	damaged DNA binding	240	0	0.09	1	ANC3	MF	CANNABACEAE
GO:0003688	DNA replication origin binding	58	0	0.02	1	ANC3	MF	CANNABACEAE
GO:0003690	double-stranded DNA binding	1605	0	0.61	1	ANC3	MF	CANNABACEAE
GO:0003691	double-stranded telomeric DNA binding	82	0	0.03	1	ANC3	MF	CANNABACEAE
GO:0003696	satellite DNA binding	10	0	0	1	ANC3	MF	CANNABACEAE
GO:0003697	single-stranded DNA binding	577	0	0.22	1	ANC3	MF	CANNABACEAE
GO:0003700	DNA-binding transcription factor activit...	7851	0	2.97	1	ANC3	MF	CANNABACEAE
GO:0003712	transcription coregulator activity	562	0	0.21	1	ANC3	MF	CANNABACEAE
GO:0003713	transcription coactivator activity	291	0	0.11	1	ANC3	MF	CANNABACEAE
GO:0003714	transcription corepressor activity	205	0	0.08	1	ANC3	MF	CANNABACEAE
GO:0003720	telomerase activity	7	0	0	1	ANC3	MF	CANNABACEAE
GO:0003721	telomerase RNA reverse transcriptase act...	7	0	0	1	ANC3	MF	CANNABACEAE
GO:0003723	RNA binding	8948	0	3.39	1	ANC3	MF	CANNABACEAE
GO:0003724	RNA helicase activity	721	0	0.27	1	ANC3	MF	CANNABACEAE
GO:0003725	double-stranded RNA binding	167	0	0.06	1	ANC3	MF	CANNABACEAE
GO:0003727	single-stranded RNA binding	538	0	0.2	1	ANC3	MF	CANNABACEAE
GO:0003729	mRNA binding	1972	0	0.75	1	ANC3	MF	CANNABACEAE
GO:0003730	mRNA 3'-UTR binding	238	0	0.09	1	ANC3	MF	CANNABACEAE
GO:0003735	structural constituent of ribosome	1231	0	0.47	1	ANC3	MF	CANNABACEAE
GO:0003743	translation initiation factor activity	158	0	0.06	1	ANC3	MF	CANNABACEAE
GO:0003746	translation elongation factor activity	54	0	0.02	1	ANC3	MF	CANNABACEAE
GO:0003747	translation release factor activity	30	0	0.01	1	ANC3	MF	CANNABACEAE
GO:0003755	peptidyl-prolyl cis-trans isomerase acti...	303	0	0.11	1	ANC3	MF	CANNABACEAE
GO:0003756	protein disulfide isomerase activity	152	0	0.06	1	ANC3	MF	CANNABACEAE
GO:0003774	cytoskeletal motor activity	505	0	0.19	1	ANC3	MF	CANNABACEAE
GO:0003777	microtubule motor activity	417	0	0.16	1	ANC3	MF	CANNABACEAE
GO:0003779	actin binding	438	0	0.17	1	ANC3	MF	CANNABACEAE
GO:0003785	actin monomer binding	26	0	0.01	1	ANC3	MF	CANNABACEAE
GO:0003823	antigen binding	9	0	0	1	ANC3	MF	CANNABACEAE
GO:0003824	catalytic activity	43319	0	16.41	1	ANC3	MF	CANNABACEAE
GO:0003825	alpha,alpha-trehalose-phosphate synthase...	54	0	0.02	1	ANC3	MF	CANNABACEAE
GO:0003827	alpha-1,3-mannosylglycoprotein 2-beta-N-...	9	0	0	1	ANC3	MF	CANNABACEAE
GO:0003836	beta-galactoside (CMP) alpha-2,3-sialylt...	17	0	0.01	1	ANC3	MF	CANNABACEAE
GO:0003837	beta-ureidopropionase activity	10	0	0	1	ANC3	MF	CANNABACEAE
GO:0003838	sterol 24-C-methyltransferase activity	15	0	0.01	1	ANC3	MF	CANNABACEAE
GO:0003839	gamma-glutamylcyclotransferase activity	17	0	0.01	1	ANC3	MF	CANNABACEAE
GO:0003841	1-acylglycerol-3-phosphate O-acyltransfe...	15	0	0.01	1	ANC3	MF	CANNABACEAE
GO:0003842	1-pyrroline-5-carboxylate dehydrogenase ...	8	0	0	1	ANC3	MF	CANNABACEAE
GO:0003843	1,3-beta-D-glucan synthase activity	20	0	0.01	1	ANC3	MF	CANNABACEAE
GO:0003844	1,4-alpha-glucan branching enzyme activi...	18	0	0.01	1	ANC3	MF	CANNABACEAE
GO:0003846	2-acylglycerol O-acyltransferase activit...	8	0	0	1	ANC3	MF	CANNABACEAE
GO:0003848	2-amino-4-hydroxy-6-hydroxymethyldihydro...	9	0	0	1	ANC3	MF	CANNABACEAE
GO:0003849	3-deoxy-7-phosphoheptulonate synthase ac...	4	0	0	1	ANC3	MF	CANNABACEAE
GO:0003850	2-deoxyglucose-6-phosphatase activity	15	0	0.01	1	ANC3	MF	CANNABACEAE
GO:0003852	2-isopropylmalate synthase activity	9	0	0	1	ANC3	MF	CANNABACEAE
GO:0003853	2-methylacyl-CoA dehydrogenase activity	8	0	0	1	ANC3	MF	CANNABACEAE
GO:0003856	3-dehydroquinate synthase activity	7	0	0	1	ANC3	MF	CANNABACEAE
GO:0003857	3-hydroxyacyl-CoA dehydrogenase activity	13	0	0	1	ANC3	MF	CANNABACEAE
GO:0003858	3-hydroxybutyrate dehydrogenase activity	4	0	0	1	ANC3	MF	CANNABACEAE
GO:0003860	3-hydroxyisobutyryl-CoA hydrolase activi...	12	0	0	1	ANC3	MF	CANNABACEAE
GO:0003861	3-isopropylmalate dehydratase activity	8	0	0	1	ANC3	MF	CANNABACEAE
GO:0003864	3-methyl-2-oxobutanoate hydroxymethyltra...	8	0	0	1	ANC3	MF	CANNABACEAE
GO:0003865	3-oxo-5-alpha-steroid 4-dehydrogenase ac...	44	0	0.02	1	ANC3	MF	CANNABACEAE
GO:0003866	3-phosphoshikimate 1-carboxyvinyltransfe...	9	0	0	1	ANC3	MF	CANNABACEAE
GO:0003867	4-aminobutyrate transaminase activity	4	0	0	1	ANC3	MF	CANNABACEAE
GO:0003871	5-methyltetrahydropteroyltriglutamate-ho...	18	0	0.01	1	ANC3	MF	CANNABACEAE
GO:0003872	6-phosphofructokinase activity	36	0	0.01	1	ANC3	MF	CANNABACEAE
GO:0003878	ATP citrate synthase activity	38	0	0.01	1	ANC3	MF	CANNABACEAE
GO:0003879	ATP phosphoribosyltransferase activity	8	0	0	1	ANC3	MF	CANNABACEAE
GO:0003880	protein C-terminal carboxyl O-methyltran...	14	0	0.01	1	ANC3	MF	CANNABACEAE
GO:0003881	CDP-diacylglycerol-inositol 3-phosphatid...	12	0	0	1	ANC3	MF	CANNABACEAE
GO:0003883	CTP synthase activity	19	0	0.01	1	ANC3	MF	CANNABACEAE
GO:0003886	DNA (cytosine-5-)-methyltransferase acti...	15	0	0.01	1	ANC3	MF	CANNABACEAE
GO:0003887	DNA-directed DNA polymerase activity	1287	0	0.49	1	ANC3	MF	CANNABACEAE
GO:0003896	DNA primase activity	27	0	0.01	1	ANC3	MF	CANNABACEAE
GO:0003899	DNA-directed 5'-3' RNA polymerase activi...	192	0	0.07	1	ANC3	MF	CANNABACEAE
GO:0003904	deoxyribodipyrimidine photo-lyase activi...	7	0	0	1	ANC3	MF	CANNABACEAE
GO:0003905	alkylbase DNA N-glycosylase activity	22	0	0.01	1	ANC3	MF	CANNABACEAE
GO:0003906	DNA-(apurinic or apyrimidinic site) endo...	64	0	0.02	1	ANC3	MF	CANNABACEAE
GO:0003909	DNA ligase activity	54	0	0.02	1	ANC3	MF	CANNABACEAE
GO:0003910	DNA ligase (ATP) activity	54	0	0.02	1	ANC3	MF	CANNABACEAE
GO:0003913	DNA photolyase activity	15	0	0.01	1	ANC3	MF	CANNABACEAE
GO:0003914	DNA (6-4) photolyase activity	8	0	0	1	ANC3	MF	CANNABACEAE
GO:0003916	DNA topoisomerase activity	91	0	0.03	1	ANC3	MF	CANNABACEAE
GO:0003917	DNA topoisomerase type I (single strand ...	23	0	0.01	1	ANC3	MF	CANNABACEAE
GO:0003918	DNA topoisomerase type II (double strand...	55	0	0.02	1	ANC3	MF	CANNABACEAE
GO:0003919	FMN adenylyltransferase activity	26	0	0.01	1	ANC3	MF	CANNABACEAE
GO:0003921	GMP synthase activity	9	0	0	1	ANC3	MF	CANNABACEAE
GO:0003922	GMP synthase (glutamine-hydrolyzing) act...	9	0	0	1	ANC3	MF	CANNABACEAE
GO:0003923	GPI-anchor transamidase activity	17	0	0.01	1	ANC3	MF	CANNABACEAE
GO:0003924	GTPase activity	537	0	0.2	1	ANC3	MF	CANNABACEAE
GO:0003933	GTP cyclohydrolase activity	26	0	0.01	1	ANC3	MF	CANNABACEAE
GO:0003934	GTP cyclohydrolase I activity	9	0	0	1	ANC3	MF	CANNABACEAE
GO:0003935	GTP cyclohydrolase II activity	17	0	0.01	1	ANC3	MF	CANNABACEAE
GO:0003938	IMP dehydrogenase activity	15	0	0.01	1	ANC3	MF	CANNABACEAE
GO:0003939	L-iditol 2-dehydrogenase activity	2	0	0	1	ANC3	MF	CANNABACEAE
GO:0003941	L-serine ammonia-lyase activity	9	0	0	1	ANC3	MF	CANNABACEAE
GO:0003949	1-(5-phosphoribosyl)-5-[(5-phosphoribosy...	10	0	0	1	ANC3	MF	CANNABACEAE
GO:0003950	NAD+ ADP-ribosyltransferase activity	10	0	0	1	ANC3	MF	CANNABACEAE
GO:0003951	NAD+ kinase activity	3	0	0	1	ANC3	MF	CANNABACEAE
GO:0003952	NAD+ synthase (glutamine-hydrolyzing) ac...	9	0	0	1	ANC3	MF	CANNABACEAE
GO:0003954	NADH dehydrogenase activity	116	0	0.04	1	ANC3	MF	CANNABACEAE
GO:0003955	NAD(P)H dehydrogenase (quinone) activity	97	0	0.04	1	ANC3	MF	CANNABACEAE
GO:0003958	NADPH-hemoprotein reductase activity	17	0	0.01	1	ANC3	MF	CANNABACEAE
GO:0003959	NADPH dehydrogenase activity	16	0	0.01	1	ANC3	MF	CANNABACEAE
GO:0003960	NADPH:quinone reductase activity	37	0	0.01	1	ANC3	MF	CANNABACEAE
GO:0003962	cystathionine gamma-synthase activity	43	0	0.02	1	ANC3	MF	CANNABACEAE
GO:0003964	RNA-directed DNA polymerase activity	1175	0	0.45	1	ANC3	MF	CANNABACEAE
GO:0003968	RNA-directed 5'-3' RNA polymerase activi...	8	0	0	1	ANC3	MF	CANNABACEAE
GO:0003972	RNA ligase (ATP) activity	6	0	0	1	ANC3	MF	CANNABACEAE
GO:0003973	(S)-2-hydroxy-acid oxidase activity	37	0	0.01	1	ANC3	MF	CANNABACEAE
GO:0003975	UDP-N-acetylglucosamine-dolichyl-phospha...	10	0	0	1	ANC3	MF	CANNABACEAE
GO:0003977	UDP-N-acetylglucosamine diphosphorylase ...	14	0	0.01	1	ANC3	MF	CANNABACEAE
GO:0003978	UDP-glucose 4-epimerase activity	12	0	0	1	ANC3	MF	CANNABACEAE
GO:0003979	UDP-glucose 6-dehydrogenase activity	2	0	0	1	ANC3	MF	CANNABACEAE
GO:0003980	UDP-glucose:glycoprotein glucosyltransfe...	8	0	0	1	ANC3	MF	CANNABACEAE
GO:0003983	UTP:glucose-1-phosphate uridylyltransfer...	55	0	0.02	1	ANC3	MF	CANNABACEAE
GO:0003984	acetolactate synthase activity	14	0	0.01	1	ANC3	MF	CANNABACEAE
GO:0003985	acetyl-CoA C-acetyltransferase activity	30	0	0.01	1	ANC3	MF	CANNABACEAE
GO:0003986	acetyl-CoA hydrolase activity	2	0	0	1	ANC3	MF	CANNABACEAE
GO:0003987	acetate-CoA ligase activity	22	0	0.01	1	ANC3	MF	CANNABACEAE
GO:0003988	acetyl-CoA C-acyltransferase activity	51	0	0.02	1	ANC3	MF	CANNABACEAE
GO:0003989	acetyl-CoA carboxylase activity	16	0	0.01	1	ANC3	MF	CANNABACEAE
GO:0003991	acetylglutamate kinase activity	8	0	0	1	ANC3	MF	CANNABACEAE
GO:0003992	N2-acetyl-L-ornithine:2-oxoglutarate 5-a...	2	0	0	1	ANC3	MF	CANNABACEAE
GO:0003993	acid phosphatase activity	283	0	0.11	1	ANC3	MF	CANNABACEAE
GO:0003994	aconitate hydratase activity	20	0	0.01	1	ANC3	MF	CANNABACEAE
GO:0003995	acyl-CoA dehydrogenase activity	42	0	0.02	1	ANC3	MF	CANNABACEAE
GO:0003997	acyl-CoA oxidase activity	32	0	0.01	1	ANC3	MF	CANNABACEAE
GO:0003999	adenine phosphoribosyltransferase activi...	22	0	0.01	1	ANC3	MF	CANNABACEAE
GO:0004000	adenosine deaminase activity	33	0	0.01	1	ANC3	MF	CANNABACEAE
GO:0004001	adenosine kinase activity	15	0	0.01	1	ANC3	MF	CANNABACEAE
GO:0004013	adenosylhomocysteinase activity	10	0	0	1	ANC3	MF	CANNABACEAE
GO:0004014	adenosylmethionine decarboxylase activit...	18	0	0.01	1	ANC3	MF	CANNABACEAE
GO:0004015	adenosylmethionine-8-amino-7-oxononanoat...	9	0	0	1	ANC3	MF	CANNABACEAE
GO:0004016	adenylate cyclase activity	40	0	0.02	1	ANC3	MF	CANNABACEAE
GO:0004017	adenylate kinase activity	60	0	0.02	1	ANC3	MF	CANNABACEAE
GO:0080089	sinapoyl spermidine:sinapoyl CoA N-acylt...	27	22	0.05	< 1e-30	HEMP	MF	CANNABACEAE
GO:0080072	spermidine:sinapoyl CoA N-acyltransferas...	78	22	0.13	< 1e-30	HEMP	MF	CANNABACEAE
GO:0061630	ubiquitin protein ligase activity	1754	30	3.03	1.9e-21	HEMP	MF	CANNABACEAE
GO:0005249	voltage-gated potassium channel activity	190	11	0.33	4.3e-14	HEMP	MF	CANNABACEAE
GO:0022839	ion gated channel activity	316	11	0.55	1.1e-11	HEMP	MF	CANNABACEAE
GO:0003677	DNA binding	7017	37	12.11	3.5e-10	HEMP	MF	CANNABACEAE
GO:0004601	peroxidase activity	413	9	0.71	5e-08	HEMP	MF	CANNABACEAE
GO:0047364	desulfoglucosinolate sulfotransferase ac...	39	4	0.07	6.6e-07	HEMP	MF	CANNABACEAE
GO:0047205	quinate O-hydroxycinnamoyltransferase ac...	49	3	0.08	8.7e-05	HEMP	MF	CANNABACEAE
GO:0047172	shikimate O-hydroxycinnamoyltransferase ...	49	3	0.08	8.7e-05	HEMP	MF	CANNABACEAE
GO:0001067	transcription regulatory region nucleic ...	2546	10	4.39	0.013	HEMP	MF	CANNABACEAE
GO:0080043	quercetin 3-O-glucosyltransferase activi...	710	4	1.23	0.035	HEMP	MF	CANNABACEAE
GO:0080044	quercetin 7-O-glucosyltransferase activi...	710	4	1.23	0.035	HEMP	MF	CANNABACEAE
GO:0003993	acid phosphatase activity	283	2	0.49	0.086	HEMP	MF	CANNABACEAE
GO:0004709	MAP kinase kinase kinase activity	79	1	0.14	0.128	HEMP	MF	CANNABACEAE
GO:0003700	DNA-binding transcription factor activit...	7851	10	13.55	0.882	HEMP	MF	CANNABACEAE
GO:0140110	transcription regulator activity	8397	10	14.49	0.945	HEMP	MF	CANNABACEAE
GO:0022857	transmembrane transporter activity	6012	11	10.38	1	HEMP	MF	CANNABACEAE
GO:0016684	oxidoreductase activity, acting on perox...	414	9	0.71	1	HEMP	MF	CANNABACEAE
GO:0016791	phosphatase activity	1517	2	2.62	1	HEMP	MF	CANNABACEAE
GO:0008324	cation transmembrane transporter activit...	2199	11	3.79	1	HEMP	MF	CANNABACEAE
GO:0008194	UDP-glycosyltransferase activity	1526	4	2.63	1	HEMP	MF	CANNABACEAE
GO:0003824	catalytic activity	43319	75	74.76	1	HEMP	MF	CANNABACEAE
GO:0061659	ubiquitin-like protein ligase activity	1789	30	3.09	1	HEMP	MF	CANNABACEAE
GO:0097159	organic cyclic compound binding	18471	37	31.88	1	HEMP	MF	CANNABACEAE
GO:0019787	ubiquitin-like protein transferase activ...	3038	30	5.24	1	HEMP	MF	CANNABACEAE
GO:0016757	glycosyltransferase activity	2488	4	4.29	1	HEMP	MF	CANNABACEAE
GO:0005215	transporter activity	6777	11	11.7	1	HEMP	MF	CANNABACEAE
GO:0022843	voltage-gated cation channel activity	217	11	0.37	1	HEMP	MF	CANNABACEAE
GO:0016758	hexosyltransferase activity	2177	4	3.76	1	HEMP	MF	CANNABACEAE
GO:0005216	ion channel activity	727	11	1.25	1	HEMP	MF	CANNABACEAE
GO:0035251	UDP-glucosyltransferase activity	1139	4	1.97	1	HEMP	MF	CANNABACEAE
GO:0016209	antioxidant activity	780	9	1.35	1	HEMP	MF	CANNABACEAE
GO:0046527	glucosyltransferase activity	1451	4	2.5	1	HEMP	MF	CANNABACEAE
GO:0022803	passive transmembrane transporter activi...	963	11	1.66	1	HEMP	MF	CANNABACEAE
GO:0016782	transferase activity, transferring sulph...	182	4	0.31	1	HEMP	MF	CANNABACEAE
GO:0043565	sequence-specific DNA binding	4154	27	7.17	1	HEMP	MF	CANNABACEAE
GO:0015075	ion transmembrane transporter activity	3671	11	6.34	1	HEMP	MF	CANNABACEAE
GO:0005488	binding	32834	37	56.66	1	HEMP	MF	CANNABACEAE
GO:0004842	ubiquitin-protein transferase activity	2919	30	5.04	1	HEMP	MF	CANNABACEAE
GO:0046873	metal ion transmembrane transporter acti...	1363	11	2.35	1	HEMP	MF	CANNABACEAE
GO:0042578	phosphoric ester hydrolase activity	1740	2	3	1	HEMP	MF	CANNABACEAE
GO:0016740	transferase activity	19124	64	33	1	HEMP	MF	CANNABACEAE
GO:0016787	hydrolase activity	16866	2	29.11	1	HEMP	MF	CANNABACEAE
GO:0005244	voltage-gated ion channel activity	306	11	0.53	1	HEMP	MF	CANNABACEAE
GO:0050734	hydroxycinnamoyltransferase activity	107	3	0.18	1	HEMP	MF	CANNABACEAE
GO:0022832	voltage-gated channel activity	306	11	0.53	1	HEMP	MF	CANNABACEAE
GO:0016491	oxidoreductase activity	6076	9	10.49	1	HEMP	MF	CANNABACEAE
GO:0016788	hydrolase activity, acting on ester bond...	8341	2	14.39	1	HEMP	MF	CANNABACEAE
GO:0015079	potassium ion transmembrane transporter ...	469	11	0.81	1	HEMP	MF	CANNABACEAE
GO:1901363	heterocyclic compound binding	18392	37	31.74	1	HEMP	MF	CANNABACEAE
GO:0015318	inorganic molecular entity transmembrane...	3638	11	6.28	1	HEMP	MF	CANNABACEAE
GO:0050737	O-hydroxycinnamoyltransferase activity	49	3	0.08	1	HEMP	MF	CANNABACEAE
GO:0022836	gated channel activity	376	11	0.65	1	HEMP	MF	CANNABACEAE
GO:0140096	catalytic activity, acting on a protein	14497	31	25.02	1	HEMP	MF	CANNABACEAE
GO:0015267	channel activity	963	11	1.66	1	HEMP	MF	CANNABACEAE
GO:0016746	acyltransferase activity	1896	25	3.27	1	HEMP	MF	CANNABACEAE
GO:0004672	protein kinase activity	6068	1	10.47	1	HEMP	MF	CANNABACEAE
GO:0016747	acyltransferase activity, transferring g...	1740	25	3	1	HEMP	MF	CANNABACEAE
GO:0008146	sulfotransferase activity	69	4	0.12	1	HEMP	MF	CANNABACEAE
GO:0004674	protein serine/threonine kinase activity	5400	1	9.32	1	HEMP	MF	CANNABACEAE
GO:0022890	inorganic cation transmembrane transport...	2087	11	3.6	1	HEMP	MF	CANNABACEAE
GO:0016301	kinase activity	7172	1	12.38	1	HEMP	MF	CANNABACEAE
GO:0016772	transferase activity, transferring phosp...	9256	1	15.97	1	HEMP	MF	CANNABACEAE
GO:0016773	phosphotransferase activity, alcohol gro...	6829	1	11.79	1	HEMP	MF	CANNABACEAE
GO:0016410	N-acyltransferase activity	337	22	0.58	1	HEMP	MF	CANNABACEAE
GO:0008374	O-acyltransferase activity	586	3	1.01	1	HEMP	MF	CANNABACEAE
GO:0005261	cation channel activity	545	11	0.94	1	HEMP	MF	CANNABACEAE
GO:0003674	molecular_function	71274	123	123	1	HEMP	MF	CANNABACEAE
GO:0003676	nucleic acid binding	15436	37	26.64	1	HEMP	MF	CANNABACEAE
GO:0005267	potassium channel activity	210	11	0.36	1	HEMP	MF	CANNABACEAE
GO:0000014	single-stranded DNA endodeoxyribonucleas...	42	0	0.07	1	HEMP	MF	CANNABACEAE
GO:0000016	lactase activity	6	0	0.01	1	HEMP	MF	CANNABACEAE
GO:0000026	alpha-1,2-mannosyltransferase activity	16	0	0.03	1	HEMP	MF	CANNABACEAE
GO:0000030	mannosyltransferase activity	132	0	0.23	1	HEMP	MF	CANNABACEAE
GO:0000033	alpha-1,3-mannosyltransferase activity	11	0	0.02	1	HEMP	MF	CANNABACEAE
GO:0000035	acyl binding	48	0	0.08	1	HEMP	MF	CANNABACEAE
GO:0000036	acyl carrier activity	51	0	0.09	1	HEMP	MF	CANNABACEAE
GO:0000049	tRNA binding	131	0	0.23	1	HEMP	MF	CANNABACEAE
GO:0000062	fatty-acyl-CoA binding	48	0	0.08	1	HEMP	MF	CANNABACEAE
GO:0000064	L-ornithine transmembrane transporter ac...	18	0	0.03	1	HEMP	MF	CANNABACEAE
GO:0000095	S-adenosyl-L-methionine transmembrane tr...	5	0	0.01	1	HEMP	MF	CANNABACEAE
GO:0000099	sulfur amino acid transmembrane transpor...	1	0	0	1	HEMP	MF	CANNABACEAE
GO:0000104	succinate dehydrogenase activity	24	0	0.04	1	HEMP	MF	CANNABACEAE
GO:0000140	acylglycerone-phosphate reductase activi...	8	0	0.01	1	HEMP	MF	CANNABACEAE
GO:0000146	microfilament motor activity	83	0	0.14	1	HEMP	MF	CANNABACEAE
GO:0000149	SNARE binding	440	0	0.76	1	HEMP	MF	CANNABACEAE
GO:0000150	DNA strand exchange activity	120	0	0.21	1	HEMP	MF	CANNABACEAE
GO:0000156	phosphorelay response regulator activity	156	0	0.27	1	HEMP	MF	CANNABACEAE
GO:0000166	nucleotide binding	2728	0	4.71	1	HEMP	MF	CANNABACEAE
GO:0000171	ribonuclease MRP activity	14	0	0.02	1	HEMP	MF	CANNABACEAE
GO:0000175	3'-5'-exoribonuclease activity	161	0	0.28	1	HEMP	MF	CANNABACEAE
GO:0000179	rRNA (adenine-N6,N6-)-dimethyltransferas...	27	0	0.05	1	HEMP	MF	CANNABACEAE
GO:0000182	rDNA binding	48	0	0.08	1	HEMP	MF	CANNABACEAE
GO:0000210	NAD+ diphosphatase activity	12	0	0.02	1	HEMP	MF	CANNABACEAE
GO:0000213	tRNA-intron endonuclease activity	15	0	0.03	1	HEMP	MF	CANNABACEAE
GO:0000215	tRNA 2'-phosphotransferase activity	14	0	0.02	1	HEMP	MF	CANNABACEAE
GO:0000217	DNA secondary structure binding	247	0	0.43	1	HEMP	MF	CANNABACEAE
GO:0000224	peptide-N4-(N-acetyl-beta-glucosaminyl)a...	17	0	0.03	1	HEMP	MF	CANNABACEAE
GO:0000234	phosphoethanolamine N-methyltransferase ...	7	0	0.01	1	HEMP	MF	CANNABACEAE
GO:0000247	C-8 sterol isomerase activity	9	0	0.02	1	HEMP	MF	CANNABACEAE
GO:0000248	C-5 sterol desaturase activity	8	0	0.01	1	HEMP	MF	CANNABACEAE
GO:0000249	C-22 sterol desaturase activity	7	0	0.01	1	HEMP	MF	CANNABACEAE
GO:0000250	lanosterol synthase activity	2	0	0	1	HEMP	MF	CANNABACEAE
GO:0000253	3-keto sterol reductase activity	15	0	0.03	1	HEMP	MF	CANNABACEAE
GO:0000254	C-4 methylsterol oxidase activity	20	0	0.03	1	HEMP	MF	CANNABACEAE
GO:0000257	nitrilase activity	15	0	0.03	1	HEMP	MF	CANNABACEAE
GO:0000268	peroxisome targeting sequence binding	25	0	0.04	1	HEMP	MF	CANNABACEAE
GO:0000285	1-phosphatidylinositol-3-phosphate 5-kin...	35	0	0.06	1	HEMP	MF	CANNABACEAE
GO:0000287	magnesium ion binding	448	0	0.77	1	HEMP	MF	CANNABACEAE
GO:0000293	ferric-chelate reductase activity	69	0	0.12	1	HEMP	MF	CANNABACEAE
GO:0000295	adenine nucleotide transmembrane transpo...	142	0	0.25	1	HEMP	MF	CANNABACEAE
GO:0000309	nicotinamide-nucleotide adenylyltransfer...	11	0	0.02	1	HEMP	MF	CANNABACEAE
GO:0000339	RNA cap binding	35	0	0.06	1	HEMP	MF	CANNABACEAE
GO:0000340	RNA 7-methylguanosine cap binding	8	0	0.01	1	HEMP	MF	CANNABACEAE
GO:0000386	second spliceosomal transesterification ...	9	0	0.02	1	HEMP	MF	CANNABACEAE
GO:0000400	four-way junction DNA binding	146	0	0.25	1	HEMP	MF	CANNABACEAE
GO:0000403	Y-form DNA binding	16	0	0.03	1	HEMP	MF	CANNABACEAE
GO:0000404	heteroduplex DNA loop binding	55	0	0.09	1	HEMP	MF	CANNABACEAE
GO:0000405	bubble DNA binding	20	0	0.03	1	HEMP	MF	CANNABACEAE
GO:0000406	double-strand/single-strand DNA junction...	7	0	0.01	1	HEMP	MF	CANNABACEAE
GO:0000700	mismatch base pair DNA N-glycosylase act...	18	0	0.03	1	HEMP	MF	CANNABACEAE
GO:0000701	purine-specific mismatch base pair DNA N...	8	0	0.01	1	HEMP	MF	CANNABACEAE
GO:0000702	oxidized base lesion DNA N-glycosylase a...	33	0	0.06	1	HEMP	MF	CANNABACEAE
GO:0000703	oxidized pyrimidine nucleobase lesion DN...	11	0	0.02	1	HEMP	MF	CANNABACEAE
GO:0000774	adenyl-nucleotide exchange factor activi...	21	0	0.04	1	HEMP	MF	CANNABACEAE
GO:0000822	inositol hexakisphosphate binding	53	0	0.09	1	HEMP	MF	CANNABACEAE
GO:0000823	inositol-1,4,5-trisphosphate 6-kinase ac...	14	0	0.02	1	HEMP	MF	CANNABACEAE
GO:0000824	inositol tetrakisphosphate 3-kinase acti...	14	0	0.02	1	HEMP	MF	CANNABACEAE
GO:0000825	inositol tetrakisphosphate 6-kinase acti...	10	0	0.02	1	HEMP	MF	CANNABACEAE
GO:0000827	inositol-1,3,4,5,6-pentakisphosphate kin...	2	0	0	1	HEMP	MF	CANNABACEAE
GO:0000828	inositol hexakisphosphate kinase activit...	2	0	0	1	HEMP	MF	CANNABACEAE
GO:0000829	inositol heptakisphosphate kinase activi...	2	0	0	1	HEMP	MF	CANNABACEAE
GO:0000832	inositol hexakisphosphate 5-kinase activ...	2	0	0	1	HEMP	MF	CANNABACEAE
GO:0000900	mRNA regulatory element binding translat...	28	0	0.05	1	HEMP	MF	CANNABACEAE
GO:0000976	transcription cis-regulatory region bind...	849	0	1.47	1	HEMP	MF	CANNABACEAE
GO:0000977	RNA polymerase II transcription regulato...	503	0	0.87	1	HEMP	MF	CANNABACEAE
GO:0000978	RNA polymerase II cis-regulatory region ...	173	0	0.3	1	HEMP	MF	CANNABACEAE
GO:0000979	RNA polymerase II core promoter sequence...	16	0	0.03	1	HEMP	MF	CANNABACEAE
GO:0000981	DNA-binding transcription factor activit...	1195	0	2.06	1	HEMP	MF	CANNABACEAE
GO:0000987	cis-regulatory region sequence-specific ...	201	0	0.35	1	HEMP	MF	CANNABACEAE
GO:0000993	RNA polymerase II complex binding	92	0	0.16	1	HEMP	MF	CANNABACEAE
GO:0001016	RNA polymerase III transcription regulat...	9	0	0.02	1	HEMP	MF	CANNABACEAE
GO:0001025	RNA polymerase III general transcription...	9	0	0.02	1	HEMP	MF	CANNABACEAE
GO:0001046	core promoter sequence-specific DNA bind...	156	0	0.27	1	HEMP	MF	CANNABACEAE
GO:0001091	RNA polymerase II general transcription ...	18	0	0.03	1	HEMP	MF	CANNABACEAE
GO:0001093	TFIIB-class transcription factor binding	9	0	0.02	1	HEMP	MF	CANNABACEAE
GO:0001094	TFIID-class transcription factor complex...	9	0	0.02	1	HEMP	MF	CANNABACEAE
GO:0001098	basal transcription machinery binding	110	0	0.19	1	HEMP	MF	CANNABACEAE
GO:0001099	basal RNA polymerase II transcription ma...	110	0	0.19	1	HEMP	MF	CANNABACEAE
GO:0001139	RNA polymerase II complex recruiting act...	8	0	0.01	1	HEMP	MF	CANNABACEAE
GO:0001156	TFIIIC-class transcription factor comple...	9	0	0.02	1	HEMP	MF	CANNABACEAE
GO:0001163	RNA polymerase I transcription regulator...	9	0	0.02	1	HEMP	MF	CANNABACEAE
GO:0001164	RNA polymerase I core promoter sequence-...	9	0	0.02	1	HEMP	MF	CANNABACEAE
GO:0001216	DNA-binding transcription activator acti...	355	0	0.61	1	HEMP	MF	CANNABACEAE
GO:0001217	DNA-binding transcription repressor acti...	50	0	0.09	1	HEMP	MF	CANNABACEAE
GO:0001221	transcription coregulator binding	2	0	0	1	HEMP	MF	CANNABACEAE
GO:0001222	transcription corepressor binding	2	0	0	1	HEMP	MF	CANNABACEAE
GO:0001227	DNA-binding transcription repressor acti...	50	0	0.09	1	HEMP	MF	CANNABACEAE
GO:0001228	DNA-binding transcription activator acti...	355	0	0.61	1	HEMP	MF	CANNABACEAE
GO:0001530	lipopolysaccharide binding	16	0	0.03	1	HEMP	MF	CANNABACEAE
GO:0001540	amyloid-beta binding	2	0	0	1	HEMP	MF	CANNABACEAE
GO:0001653	peptide receptor activity	120	0	0.21	1	HEMP	MF	CANNABACEAE
GO:0001664	G protein-coupled receptor binding	72	0	0.12	1	HEMP	MF	CANNABACEAE
GO:0001665	alpha-N-acetylgalactosaminide alpha-2,6-...	8	0	0.01	1	HEMP	MF	CANNABACEAE
GO:0001671	ATPase activator activity	76	0	0.13	1	HEMP	MF	CANNABACEAE
GO:0001691	pseudophosphatase activity	12	0	0.02	1	HEMP	MF	CANNABACEAE
GO:0001727	lipid kinase activity	16	0	0.03	1	HEMP	MF	CANNABACEAE
GO:0001729	ceramide kinase activity	8	0	0.01	1	HEMP	MF	CANNABACEAE
GO:0001735	prenylcysteine oxidase activity	9	0	0.02	1	HEMP	MF	CANNABACEAE
GO:0001786	phosphatidylserine binding	19	0	0.03	1	HEMP	MF	CANNABACEAE
GO:0001872	(1->3)-beta-D-glucan binding	11	0	0.02	1	HEMP	MF	CANNABACEAE
GO:0001882	nucleoside binding	312	0	0.54	1	HEMP	MF	CANNABACEAE
GO:0001883	purine nucleoside binding	312	0	0.54	1	HEMP	MF	CANNABACEAE
GO:0001965	G-protein alpha-subunit binding	2	0	0	1	HEMP	MF	CANNABACEAE
GO:0001968	fibronectin binding	1	0	0	1	HEMP	MF	CANNABACEAE
GO:0002020	protease binding	170	0	0.29	1	HEMP	MF	CANNABACEAE
GO:0002039	p53 binding	40	0	0.07	1	HEMP	MF	CANNABACEAE
GO:0002094	polyprenyltransferase activity	33	0	0.06	1	HEMP	MF	CANNABACEAE
GO:0002151	G-quadruplex RNA binding	55	0	0.09	1	HEMP	MF	CANNABACEAE
GO:0002153	steroid receptor RNA activator RNA bindi...	10	0	0.02	1	HEMP	MF	CANNABACEAE
GO:0002161	aminoacyl-tRNA editing activity	16	0	0.03	1	HEMP	MF	CANNABACEAE
GO:0003678	DNA helicase activity	305	0	0.53	1	HEMP	MF	CANNABACEAE
GO:0003680	minor groove of adenine-thymine-rich DNA...	50	0	0.09	1	HEMP	MF	CANNABACEAE
GO:0003681	bent DNA binding	10	0	0.02	1	HEMP	MF	CANNABACEAE
GO:0003682	chromatin binding	1021	0	1.76	1	HEMP	MF	CANNABACEAE
GO:0003684	damaged DNA binding	240	0	0.41	1	HEMP	MF	CANNABACEAE
GO:0003688	DNA replication origin binding	58	0	0.1	1	HEMP	MF	CANNABACEAE
GO:0003690	double-stranded DNA binding	1605	0	2.77	1	HEMP	MF	CANNABACEAE
GO:0003691	double-stranded telomeric DNA binding	82	0	0.14	1	HEMP	MF	CANNABACEAE
GO:0003696	satellite DNA binding	10	0	0.02	1	HEMP	MF	CANNABACEAE
GO:0003697	single-stranded DNA binding	577	0	1	1	HEMP	MF	CANNABACEAE
GO:0003712	transcription coregulator activity	562	0	0.97	1	HEMP	MF	CANNABACEAE
GO:0003713	transcription coactivator activity	291	0	0.5	1	HEMP	MF	CANNABACEAE
GO:0003714	transcription corepressor activity	205	0	0.35	1	HEMP	MF	CANNABACEAE
GO:0003720	telomerase activity	7	0	0.01	1	HEMP	MF	CANNABACEAE
GO:0003721	telomerase RNA reverse transcriptase act...	7	0	0.01	1	HEMP	MF	CANNABACEAE
GO:0003723	RNA binding	8948	0	15.44	1	HEMP	MF	CANNABACEAE
GO:0003724	RNA helicase activity	721	0	1.24	1	HEMP	MF	CANNABACEAE
GO:0003725	double-stranded RNA binding	167	0	0.29	1	HEMP	MF	CANNABACEAE
GO:0003727	single-stranded RNA binding	538	0	0.93	1	HEMP	MF	CANNABACEAE
GO:0003729	mRNA binding	1972	0	3.4	1	HEMP	MF	CANNABACEAE
GO:0003730	mRNA 3'-UTR binding	238	0	0.41	1	HEMP	MF	CANNABACEAE
GO:0003735	structural constituent of ribosome	1231	0	2.12	1	HEMP	MF	CANNABACEAE
GO:0003743	translation initiation factor activity	158	0	0.27	1	HEMP	MF	CANNABACEAE
GO:0003746	translation elongation factor activity	54	0	0.09	1	HEMP	MF	CANNABACEAE
GO:0003747	translation release factor activity	30	0	0.05	1	HEMP	MF	CANNABACEAE
GO:0003755	peptidyl-prolyl cis-trans isomerase acti...	303	0	0.52	1	HEMP	MF	CANNABACEAE
GO:0003756	protein disulfide isomerase activity	152	0	0.26	1	HEMP	MF	CANNABACEAE
GO:0003774	cytoskeletal motor activity	505	0	0.87	1	HEMP	MF	CANNABACEAE
GO:0003777	microtubule motor activity	417	0	0.72	1	HEMP	MF	CANNABACEAE
GO:0003779	actin binding	438	0	0.76	1	HEMP	MF	CANNABACEAE
GO:0003785	actin monomer binding	26	0	0.04	1	HEMP	MF	CANNABACEAE
GO:0003823	antigen binding	9	0	0.02	1	HEMP	MF	CANNABACEAE
GO:0003825	alpha,alpha-trehalose-phosphate synthase...	54	0	0.09	1	HEMP	MF	CANNABACEAE
GO:0003827	alpha-1,3-mannosylglycoprotein 2-beta-N-...	9	0	0.02	1	HEMP	MF	CANNABACEAE
GO:0003836	beta-galactoside (CMP) alpha-2,3-sialylt...	17	0	0.03	1	HEMP	MF	CANNABACEAE
GO:0003837	beta-ureidopropionase activity	10	0	0.02	1	HEMP	MF	CANNABACEAE
GO:0003838	sterol 24-C-methyltransferase activity	15	0	0.03	1	HEMP	MF	CANNABACEAE
GO:0003839	gamma-glutamylcyclotransferase activity	17	0	0.03	1	HEMP	MF	CANNABACEAE
GO:0003841	1-acylglycerol-3-phosphate O-acyltransfe...	15	0	0.03	1	HEMP	MF	CANNABACEAE
GO:0003842	1-pyrroline-5-carboxylate dehydrogenase ...	8	0	0.01	1	HEMP	MF	CANNABACEAE
GO:0003843	1,3-beta-D-glucan synthase activity	20	0	0.03	1	HEMP	MF	CANNABACEAE
GO:0003844	1,4-alpha-glucan branching enzyme activi...	18	0	0.03	1	HEMP	MF	CANNABACEAE
GO:0003846	2-acylglycerol O-acyltransferase activit...	8	0	0.01	1	HEMP	MF	CANNABACEAE
GO:0003848	2-amino-4-hydroxy-6-hydroxymethyldihydro...	9	0	0.02	1	HEMP	MF	CANNABACEAE
GO:0003849	3-deoxy-7-phosphoheptulonate synthase ac...	4	0	0.01	1	HEMP	MF	CANNABACEAE
GO:0003850	2-deoxyglucose-6-phosphatase activity	15	0	0.03	1	HEMP	MF	CANNABACEAE
GO:0003852	2-isopropylmalate synthase activity	9	0	0.02	1	HEMP	MF	CANNABACEAE
GO:0003853	2-methylacyl-CoA dehydrogenase activity	8	0	0.01	1	HEMP	MF	CANNABACEAE
GO:0003856	3-dehydroquinate synthase activity	7	0	0.01	1	HEMP	MF	CANNABACEAE
GO:0003857	3-hydroxyacyl-CoA dehydrogenase activity	13	0	0.02	1	HEMP	MF	CANNABACEAE
GO:0003858	3-hydroxybutyrate dehydrogenase activity	4	0	0.01	1	HEMP	MF	CANNABACEAE
GO:0003860	3-hydroxyisobutyryl-CoA hydrolase activi...	12	0	0.02	1	HEMP	MF	CANNABACEAE
GO:0003861	3-isopropylmalate dehydratase activity	8	0	0.01	1	HEMP	MF	CANNABACEAE
GO:0003864	3-methyl-2-oxobutanoate hydroxymethyltra...	8	0	0.01	1	HEMP	MF	CANNABACEAE
GO:0003865	3-oxo-5-alpha-steroid 4-dehydrogenase ac...	44	0	0.08	1	HEMP	MF	CANNABACEAE
GO:0003866	3-phosphoshikimate 1-carboxyvinyltransfe...	9	0	0.02	1	HEMP	MF	CANNABACEAE
GO:0003867	4-aminobutyrate transaminase activity	4	0	0.01	1	HEMP	MF	CANNABACEAE
GO:0003871	5-methyltetrahydropteroyltriglutamate-ho...	18	0	0.03	1	HEMP	MF	CANNABACEAE
GO:0003872	6-phosphofructokinase activity	36	0	0.06	1	HEMP	MF	CANNABACEAE
GO:0003878	ATP citrate synthase activity	38	0	0.07	1	HEMP	MF	CANNABACEAE
GO:0003879	ATP phosphoribosyltransferase activity	8	0	0.01	1	HEMP	MF	CANNABACEAE
GO:0003880	protein C-terminal carboxyl O-methyltran...	14	0	0.02	1	HEMP	MF	CANNABACEAE
GO:0003881	CDP-diacylglycerol-inositol 3-phosphatid...	12	0	0.02	1	HEMP	MF	CANNABACEAE
GO:0003883	CTP synthase activity	19	0	0.03	1	HEMP	MF	CANNABACEAE
GO:0003886	DNA (cytosine-5-)-methyltransferase acti...	15	0	0.03	1	HEMP	MF	CANNABACEAE
GO:0003887	DNA-directed DNA polymerase activity	1287	0	2.22	1	HEMP	MF	CANNABACEAE
GO:0003896	DNA primase activity	27	0	0.05	1	HEMP	MF	CANNABACEAE
GO:0003899	DNA-directed 5'-3' RNA polymerase activi...	192	0	0.33	1	HEMP	MF	CANNABACEAE
GO:0090439	tetraketide alpha-pyrone synthase activi...	52	18	0.15	< 1e-30	HOP	MF	CANNABACEAE
GO:0016759	cellulose synthase activity	200	20	0.57	4.9e-25	HOP	MF	CANNABACEAE
GO:0097007	4,8,12-trimethyltrideca-1,3,7,11-tetraen...	66	15	0.19	9.2e-25	HOP	MF	CANNABACEAE
GO:0097008	(3E)-4,8-dimethyl-1,3,7-nonatriene synth...	66	15	0.19	9.2e-25	HOP	MF	CANNABACEAE
GO:0043621	protein self-association	694	27	1.98	1.8e-22	HOP	MF	CANNABACEAE
GO:0034007	S-linalool synthase activity	49	11	0.14	2e-18	HOP	MF	CANNABACEAE
GO:0047364	desulfoglucosinolate sulfotransferase ac...	39	10	0.11	1.7e-17	HOP	MF	CANNABACEAE
GO:0080013	(E,E)-geranyllinalool synthase activity	68	11	0.19	1e-16	HOP	MF	CANNABACEAE
GO:0080133	midchain alkane hydroxylase activity	5	5	0.01	1.8e-13	HOP	MF	CANNABACEAE
GO:0010334	sesquiterpene synthase activity	135	11	0.38	2.5e-13	HOP	MF	CANNABACEAE
GO:0042803	protein homodimerization activity	1738	27	4.95	1.1e-12	HOP	MF	CANNABACEAE
GO:0005052	peroxisome matrix targeting signal-1 bin...	17	6	0.05	6e-12	HOP	MF	CANNABACEAE
GO:0004601	peroxidase activity	413	13	1.18	2.7e-10	HOP	MF	CANNABACEAE
GO:0005516	calmodulin binding	1639	23	4.67	4.3e-10	HOP	MF	CANNABACEAE
GO:0004674	protein serine/threonine kinase activity	5400	39	15.38	6.7e-08	HOP	MF	CANNABACEAE
GO:0000287	magnesium ion binding	448	11	1.28	8.3e-08	HOP	MF	CANNABACEAE
GO:0000166	nucleotide binding	2728	22	7.77	1.3e-05	HOP	MF	CANNABACEAE
GO:0003964	RNA-directed DNA polymerase activity	1175	7	3.35	0.052	HOP	MF	CANNABACEAE
GO:0003887	DNA-directed DNA polymerase activity	1287	7	3.67	0.077	HOP	MF	CANNABACEAE
GO:0004540	ribonuclease activity	1767	7	5.03	0.241	HOP	MF	CANNABACEAE
GO:0008233	peptidase activity	3234	7	9.21	0.818	HOP	MF	CANNABACEAE
GO:0022857	transmembrane transporter activity	6012	9	17.12	0.991	HOP	MF	CANNABACEAE
GO:0140098	catalytic activity, acting on RNA	3472	7	9.89	0.997	HOP	MF	CANNABACEAE
GO:0003729	mRNA binding	1972	1	5.62	0.997	HOP	MF	CANNABACEAE
GO:0005215	transporter activity	6777	9	19.3	0.999	HOP	MF	CANNABACEAE
GO:0140096	catalytic activity, acting on a protein	14497	46	41.29	1	HOP	MF	CANNABACEAE
GO:0003723	RNA binding	8948	8	25.49	1	HOP	MF	CANNABACEAE
GO:1901363	heterocyclic compound binding	18392	30	52.38	1	HOP	MF	CANNABACEAE
GO:0097159	organic cyclic compound binding	18471	30	52.61	1	HOP	MF	CANNABACEAE
GO:0003676	nucleic acid binding	15436	8	43.96	1	HOP	MF	CANNABACEAE
GO:0005488	binding	32834	97	93.52	1	HOP	MF	CANNABACEAE
GO:0008146	sulfotransferase activity	69	10	0.2	1	HOP	MF	CANNABACEAE
GO:0004672	protein kinase activity	6068	39	17.28	1	HOP	MF	CANNABACEAE
GO:0046872	metal ion binding	3377	11	9.62	1	HOP	MF	CANNABACEAE
GO:0016684	oxidoreductase activity, acting on perox...	414	13	1.18	1	HOP	MF	CANNABACEAE
GO:0016779	nucleotidyltransferase activity	1905	7	5.43	1	HOP	MF	CANNABACEAE
GO:0004675	transmembrane receptor protein serine/th...	1468	16	4.18	1	HOP	MF	CANNABACEAE
GO:0016829	lyase activity	1573	11	4.48	1	HOP	MF	CANNABACEAE
GO:0046527	glucosyltransferase activity	1451	20	4.13	1	HOP	MF	CANNABACEAE
GO:0004497	monooxygenase activity	1369	20	3.9	1	HOP	MF	CANNABACEAE
GO:0005515	protein binding	12553	50	35.75	1	HOP	MF	CANNABACEAE
GO:0140097	catalytic activity, acting on DNA	2390	7	6.81	1	HOP	MF	CANNABACEAE
GO:0010333	terpene synthase activity	136	11	0.39	1	HOP	MF	CANNABACEAE
GO:0016491	oxidoreductase activity	6076	33	17.31	1	HOP	MF	CANNABACEAE
GO:0043167	ion binding	5946	11	16.94	1	HOP	MF	CANNABACEAE
GO:0000268	peroxisome targeting sequence binding	25	6	0.07	1	HOP	MF	CANNABACEAE
GO:0043169	cation binding	3515	11	10.01	1	HOP	MF	CANNABACEAE
GO:0004888	transmembrane signaling receptor activit...	1798	16	5.12	1	HOP	MF	CANNABACEAE
GO:0016713	oxidoreductase activity, acting on paire...	66	5	0.19	1	HOP	MF	CANNABACEAE
GO:0033218	amide binding	747	6	2.13	1	HOP	MF	CANNABACEAE
GO:1901265	nucleoside phosphate binding	2728	22	7.77	1	HOP	MF	CANNABACEAE
GO:0042277	peptide binding	513	6	1.46	1	HOP	MF	CANNABACEAE
GO:0003824	catalytic activity	43319	138	123.38	1	HOP	MF	CANNABACEAE
GO:0005048	signal sequence binding	222	6	0.63	1	HOP	MF	CANNABACEAE
GO:0016301	kinase activity	7172	39	20.43	1	HOP	MF	CANNABACEAE
GO:0016757	glycosyltransferase activity	2488	20	7.09	1	HOP	MF	CANNABACEAE
GO:0016758	hexosyltransferase activity	2177	20	6.2	1	HOP	MF	CANNABACEAE
GO:0042802	identical protein binding	3251	27	9.26	1	HOP	MF	CANNABACEAE
GO:0046983	protein dimerization activity	2013	27	5.73	1	HOP	MF	CANNABACEAE
GO:0016740	transferase activity	19124	94	54.47	1	HOP	MF	CANNABACEAE
GO:0016705	oxidoreductase activity, acting on paire...	1594	20	4.54	1	HOP	MF	CANNABACEAE
GO:0016709	oxidoreductase activity, acting on paire...	897	15	2.55	1	HOP	MF	CANNABACEAE
GO:0016835	carbon-oxygen lyase activity	603	11	1.72	1	HOP	MF	CANNABACEAE
GO:0016746	acyltransferase activity	1896	18	5.4	1	HOP	MF	CANNABACEAE
GO:0016782	transferase activity, transferring sulph...	182	10	0.52	1	HOP	MF	CANNABACEAE
GO:0016747	acyltransferase activity, transferring g...	1740	18	4.96	1	HOP	MF	CANNABACEAE
GO:0016838	carbon-oxygen lyase activity, acting on ...	187	11	0.53	1	HOP	MF	CANNABACEAE
GO:0036094	small molecule binding	3353	22	9.55	1	HOP	MF	CANNABACEAE
GO:0060089	molecular transducer activity	2202	16	6.27	1	HOP	MF	CANNABACEAE
GO:0016787	hydrolase activity	16866	7	48.04	1	HOP	MF	CANNABACEAE
GO:0003674	molecular_function	71274	203	203	1	HOP	MF	CANNABACEAE
GO:0004518	nuclease activity	5389	7	15.35	1	HOP	MF	CANNABACEAE
GO:0016788	hydrolase activity, acting on ester bond...	8341	7	23.76	1	HOP	MF	CANNABACEAE
GO:0140640	catalytic activity, acting on a nucleic ...	4540	7	12.93	1	HOP	MF	CANNABACEAE
GO:0034061	DNA polymerase activity	1299	7	3.7	1	HOP	MF	CANNABACEAE
GO:0038023	signaling receptor activity	2016	16	5.74	1	HOP	MF	CANNABACEAE
GO:0016209	antioxidant activity	780	13	2.22	1	HOP	MF	CANNABACEAE
GO:0019199	transmembrane receptor protein kinase ac...	1552	16	4.42	1	HOP	MF	CANNABACEAE
GO:0016772	transferase activity, transferring phosp...	9256	46	26.36	1	HOP	MF	CANNABACEAE
GO:0016773	phosphotransferase activity, alcohol gro...	6829	39	19.45	1	HOP	MF	CANNABACEAE
GO:0000014	single-stranded DNA endodeoxyribonucleas...	42	0	0.12	1	HOP	MF	CANNABACEAE
GO:0000016	lactase activity	6	0	0.02	1	HOP	MF	CANNABACEAE
GO:0000026	alpha-1,2-mannosyltransferase activity	16	0	0.05	1	HOP	MF	CANNABACEAE
GO:0000030	mannosyltransferase activity	132	0	0.38	1	HOP	MF	CANNABACEAE
GO:0000033	alpha-1,3-mannosyltransferase activity	11	0	0.03	1	HOP	MF	CANNABACEAE
GO:0000035	acyl binding	48	0	0.14	1	HOP	MF	CANNABACEAE
GO:0000036	acyl carrier activity	51	0	0.15	1	HOP	MF	CANNABACEAE
GO:0000049	tRNA binding	131	0	0.37	1	HOP	MF	CANNABACEAE
GO:0000062	fatty-acyl-CoA binding	48	0	0.14	1	HOP	MF	CANNABACEAE
GO:0000064	L-ornithine transmembrane transporter ac...	18	0	0.05	1	HOP	MF	CANNABACEAE
GO:0000095	S-adenosyl-L-methionine transmembrane tr...	5	0	0.01	1	HOP	MF	CANNABACEAE
GO:0000099	sulfur amino acid transmembrane transpor...	1	0	0	1	HOP	MF	CANNABACEAE
GO:0000104	succinate dehydrogenase activity	24	0	0.07	1	HOP	MF	CANNABACEAE
GO:0000140	acylglycerone-phosphate reductase activi...	8	0	0.02	1	HOP	MF	CANNABACEAE
GO:0000146	microfilament motor activity	83	0	0.24	1	HOP	MF	CANNABACEAE
GO:0000149	SNARE binding	440	0	1.25	1	HOP	MF	CANNABACEAE
GO:0000150	DNA strand exchange activity	120	0	0.34	1	HOP	MF	CANNABACEAE
GO:0000156	phosphorelay response regulator activity	156	0	0.44	1	HOP	MF	CANNABACEAE
GO:0000171	ribonuclease MRP activity	14	0	0.04	1	HOP	MF	CANNABACEAE
GO:0000175	3'-5'-exoribonuclease activity	161	0	0.46	1	HOP	MF	CANNABACEAE
GO:0000179	rRNA (adenine-N6,N6-)-dimethyltransferas...	27	0	0.08	1	HOP	MF	CANNABACEAE
GO:0000182	rDNA binding	48	0	0.14	1	HOP	MF	CANNABACEAE
GO:0000210	NAD+ diphosphatase activity	12	0	0.03	1	HOP	MF	CANNABACEAE
GO:0000213	tRNA-intron endonuclease activity	15	0	0.04	1	HOP	MF	CANNABACEAE
GO:0000215	tRNA 2'-phosphotransferase activity	14	0	0.04	1	HOP	MF	CANNABACEAE
GO:0000217	DNA secondary structure binding	247	0	0.7	1	HOP	MF	CANNABACEAE
GO:0000224	peptide-N4-(N-acetyl-beta-glucosaminyl)a...	17	0	0.05	1	HOP	MF	CANNABACEAE
GO:0000234	phosphoethanolamine N-methyltransferase ...	7	0	0.02	1	HOP	MF	CANNABACEAE
GO:0000247	C-8 sterol isomerase activity	9	0	0.03	1	HOP	MF	CANNABACEAE
GO:0000248	C-5 sterol desaturase activity	8	0	0.02	1	HOP	MF	CANNABACEAE
GO:0000249	C-22 sterol desaturase activity	7	0	0.02	1	HOP	MF	CANNABACEAE
GO:0000250	lanosterol synthase activity	2	0	0.01	1	HOP	MF	CANNABACEAE
GO:0000253	3-keto sterol reductase activity	15	0	0.04	1	HOP	MF	CANNABACEAE
GO:0000254	C-4 methylsterol oxidase activity	20	0	0.06	1	HOP	MF	CANNABACEAE
GO:0000257	nitrilase activity	15	0	0.04	1	HOP	MF	CANNABACEAE
GO:0000285	1-phosphatidylinositol-3-phosphate 5-kin...	35	0	0.1	1	HOP	MF	CANNABACEAE
GO:0000293	ferric-chelate reductase activity	69	0	0.2	1	HOP	MF	CANNABACEAE
GO:0000295	adenine nucleotide transmembrane transpo...	142	0	0.4	1	HOP	MF	CANNABACEAE
GO:0000309	nicotinamide-nucleotide adenylyltransfer...	11	0	0.03	1	HOP	MF	CANNABACEAE
GO:0000339	RNA cap binding	35	0	0.1	1	HOP	MF	CANNABACEAE
GO:0000340	RNA 7-methylguanosine cap binding	8	0	0.02	1	HOP	MF	CANNABACEAE
GO:0000386	second spliceosomal transesterification ...	9	0	0.03	1	HOP	MF	CANNABACEAE
GO:0000400	four-way junction DNA binding	146	0	0.42	1	HOP	MF	CANNABACEAE
GO:0000403	Y-form DNA binding	16	0	0.05	1	HOP	MF	CANNABACEAE
GO:0000404	heteroduplex DNA loop binding	55	0	0.16	1	HOP	MF	CANNABACEAE
GO:0000405	bubble DNA binding	20	0	0.06	1	HOP	MF	CANNABACEAE
GO:0000406	double-strand/single-strand DNA junction...	7	0	0.02	1	HOP	MF	CANNABACEAE
GO:0000700	mismatch base pair DNA N-glycosylase act...	18	0	0.05	1	HOP	MF	CANNABACEAE
GO:0000701	purine-specific mismatch base pair DNA N...	8	0	0.02	1	HOP	MF	CANNABACEAE
GO:0000702	oxidized base lesion DNA N-glycosylase a...	33	0	0.09	1	HOP	MF	CANNABACEAE
GO:0000703	oxidized pyrimidine nucleobase lesion DN...	11	0	0.03	1	HOP	MF	CANNABACEAE
GO:0000774	adenyl-nucleotide exchange factor activi...	21	0	0.06	1	HOP	MF	CANNABACEAE
GO:0000822	inositol hexakisphosphate binding	53	0	0.15	1	HOP	MF	CANNABACEAE
GO:0000823	inositol-1,4,5-trisphosphate 6-kinase ac...	14	0	0.04	1	HOP	MF	CANNABACEAE
GO:0000824	inositol tetrakisphosphate 3-kinase acti...	14	0	0.04	1	HOP	MF	CANNABACEAE
GO:0000825	inositol tetrakisphosphate 6-kinase acti...	10	0	0.03	1	HOP	MF	CANNABACEAE
GO:0000827	inositol-1,3,4,5,6-pentakisphosphate kin...	2	0	0.01	1	HOP	MF	CANNABACEAE
GO:0000828	inositol hexakisphosphate kinase activit...	2	0	0.01	1	HOP	MF	CANNABACEAE
GO:0000829	inositol heptakisphosphate kinase activi...	2	0	0.01	1	HOP	MF	CANNABACEAE
GO:0000832	inositol hexakisphosphate 5-kinase activ...	2	0	0.01	1	HOP	MF	CANNABACEAE
GO:0000900	mRNA regulatory element binding translat...	28	0	0.08	1	HOP	MF	CANNABACEAE
GO:0000976	transcription cis-regulatory region bind...	849	0	2.42	1	HOP	MF	CANNABACEAE
GO:0000977	RNA polymerase II transcription regulato...	503	0	1.43	1	HOP	MF	CANNABACEAE
GO:0000978	RNA polymerase II cis-regulatory region ...	173	0	0.49	1	HOP	MF	CANNABACEAE
GO:0000979	RNA polymerase II core promoter sequence...	16	0	0.05	1	HOP	MF	CANNABACEAE
GO:0000981	DNA-binding transcription factor activit...	1195	0	3.4	1	HOP	MF	CANNABACEAE
GO:0000987	cis-regulatory region sequence-specific ...	201	0	0.57	1	HOP	MF	CANNABACEAE
GO:0000993	RNA polymerase II complex binding	92	0	0.26	1	HOP	MF	CANNABACEAE
GO:0001016	RNA polymerase III transcription regulat...	9	0	0.03	1	HOP	MF	CANNABACEAE
GO:0001025	RNA polymerase III general transcription...	9	0	0.03	1	HOP	MF	CANNABACEAE
GO:0001046	core promoter sequence-specific DNA bind...	156	0	0.44	1	HOP	MF	CANNABACEAE
GO:0001067	transcription regulatory region nucleic ...	2546	0	7.25	1	HOP	MF	CANNABACEAE
GO:0001091	RNA polymerase II general transcription ...	18	0	0.05	1	HOP	MF	CANNABACEAE
GO:0001093	TFIIB-class transcription factor binding	9	0	0.03	1	HOP	MF	CANNABACEAE
GO:0001094	TFIID-class transcription factor complex...	9	0	0.03	1	HOP	MF	CANNABACEAE
GO:0001098	basal transcription machinery binding	110	0	0.31	1	HOP	MF	CANNABACEAE
GO:0001099	basal RNA polymerase II transcription ma...	110	0	0.31	1	HOP	MF	CANNABACEAE
GO:0001139	RNA polymerase II complex recruiting act...	8	0	0.02	1	HOP	MF	CANNABACEAE
GO:0001156	TFIIIC-class transcription factor comple...	9	0	0.03	1	HOP	MF	CANNABACEAE
GO:0001163	RNA polymerase I transcription regulator...	9	0	0.03	1	HOP	MF	CANNABACEAE
GO:0001164	RNA polymerase I core promoter sequence-...	9	0	0.03	1	HOP	MF	CANNABACEAE
GO:0001216	DNA-binding transcription activator acti...	355	0	1.01	1	HOP	MF	CANNABACEAE
GO:0001217	DNA-binding transcription repressor acti...	50	0	0.14	1	HOP	MF	CANNABACEAE
GO:0001221	transcription coregulator binding	2	0	0.01	1	HOP	MF	CANNABACEAE
GO:0001222	transcription corepressor binding	2	0	0.01	1	HOP	MF	CANNABACEAE
GO:0001227	DNA-binding transcription repressor acti...	50	0	0.14	1	HOP	MF	CANNABACEAE
GO:0001228	DNA-binding transcription activator acti...	355	0	1.01	1	HOP	MF	CANNABACEAE
GO:0001530	lipopolysaccharide binding	16	0	0.05	1	HOP	MF	CANNABACEAE
GO:0001540	amyloid-beta binding	2	0	0.01	1	HOP	MF	CANNABACEAE
GO:0001653	peptide receptor activity	120	0	0.34	1	HOP	MF	CANNABACEAE
GO:0001664	G protein-coupled receptor binding	72	0	0.21	1	HOP	MF	CANNABACEAE
GO:0001665	alpha-N-acetylgalactosaminide alpha-2,6-...	8	0	0.02	1	HOP	MF	CANNABACEAE
GO:0001671	ATPase activator activity	76	0	0.22	1	HOP	MF	CANNABACEAE
GO:0001691	pseudophosphatase activity	12	0	0.03	1	HOP	MF	CANNABACEAE
GO:0001727	lipid kinase activity	16	0	0.05	1	HOP	MF	CANNABACEAE
GO:0001729	ceramide kinase activity	8	0	0.02	1	HOP	MF	CANNABACEAE
GO:0001735	prenylcysteine oxidase activity	9	0	0.03	1	HOP	MF	CANNABACEAE
GO:0001786	phosphatidylserine binding	19	0	0.05	1	HOP	MF	CANNABACEAE
GO:0001872	(1->3)-beta-D-glucan binding	11	0	0.03	1	HOP	MF	CANNABACEAE
GO:0001882	nucleoside binding	312	0	0.89	1	HOP	MF	CANNABACEAE
GO:0001883	purine nucleoside binding	312	0	0.89	1	HOP	MF	CANNABACEAE
GO:0001965	G-protein alpha-subunit binding	2	0	0.01	1	HOP	MF	CANNABACEAE
GO:0001968	fibronectin binding	1	0	0	1	HOP	MF	CANNABACEAE
GO:0002020	protease binding	170	0	0.48	1	HOP	MF	CANNABACEAE
GO:0002039	p53 binding	40	0	0.11	1	HOP	MF	CANNABACEAE
GO:0002094	polyprenyltransferase activity	33	0	0.09	1	HOP	MF	CANNABACEAE
GO:0002151	G-quadruplex RNA binding	55	0	0.16	1	HOP	MF	CANNABACEAE
GO:0002153	steroid receptor RNA activator RNA bindi...	10	0	0.03	1	HOP	MF	CANNABACEAE
GO:0002161	aminoacyl-tRNA editing activity	16	0	0.05	1	HOP	MF	CANNABACEAE
GO:0003677	DNA binding	7017	0	19.99	1	HOP	MF	CANNABACEAE
GO:0003678	DNA helicase activity	305	0	0.87	1	HOP	MF	CANNABACEAE
GO:0003680	minor groove of adenine-thymine-rich DNA...	50	0	0.14	1	HOP	MF	CANNABACEAE
GO:0003681	bent DNA binding	10	0	0.03	1	HOP	MF	CANNABACEAE
GO:0003682	chromatin binding	1021	0	2.91	1	HOP	MF	CANNABACEAE
GO:0003684	damaged DNA binding	240	0	0.68	1	HOP	MF	CANNABACEAE
GO:0003688	DNA replication origin binding	58	0	0.17	1	HOP	MF	CANNABACEAE
GO:0003690	double-stranded DNA binding	1605	0	4.57	1	HOP	MF	CANNABACEAE
GO:0003691	double-stranded telomeric DNA binding	82	0	0.23	1	HOP	MF	CANNABACEAE
GO:0003696	satellite DNA binding	10	0	0.03	1	HOP	MF	CANNABACEAE
GO:0003697	single-stranded DNA binding	577	0	1.64	1	HOP	MF	CANNABACEAE
GO:0003700	DNA-binding transcription factor activit...	7851	0	22.36	1	HOP	MF	CANNABACEAE
GO:0003712	transcription coregulator activity	562	0	1.6	1	HOP	MF	CANNABACEAE
GO:0003713	transcription coactivator activity	291	0	0.83	1	HOP	MF	CANNABACEAE
GO:0003714	transcription corepressor activity	205	0	0.58	1	HOP	MF	CANNABACEAE
GO:0003720	telomerase activity	7	0	0.02	1	HOP	MF	CANNABACEAE
GO:0003721	telomerase RNA reverse transcriptase act...	7	0	0.02	1	HOP	MF	CANNABACEAE
GO:0003724	RNA helicase activity	721	0	2.05	1	HOP	MF	CANNABACEAE
GO:0003725	double-stranded RNA binding	167	0	0.48	1	HOP	MF	CANNABACEAE
GO:0003727	single-stranded RNA binding	538	0	1.53	1	HOP	MF	CANNABACEAE
GO:0003730	mRNA 3'-UTR binding	238	0	0.68	1	HOP	MF	CANNABACEAE
GO:0003735	structural constituent of ribosome	1231	0	3.51	1	HOP	MF	CANNABACEAE
GO:0003743	translation initiation factor activity	158	0	0.45	1	HOP	MF	CANNABACEAE
GO:0003746	translation elongation factor activity	54	0	0.15	1	HOP	MF	CANNABACEAE
GO:0003747	translation release factor activity	30	0	0.09	1	HOP	MF	CANNABACEAE
GO:0003755	peptidyl-prolyl cis-trans isomerase acti...	303	0	0.86	1	HOP	MF	CANNABACEAE
GO:0003756	protein disulfide isomerase activity	152	0	0.43	1	HOP	MF	CANNABACEAE
GO:0003774	cytoskeletal motor activity	505	0	1.44	1	HOP	MF	CANNABACEAE
GO:0003777	microtubule motor activity	417	0	1.19	1	HOP	MF	CANNABACEAE
GO:0003779	actin binding	438	0	1.25	1	HOP	MF	CANNABACEAE
GO:0003785	actin monomer binding	26	0	0.07	1	HOP	MF	CANNABACEAE
GO:0003823	antigen binding	9	0	0.03	1	HOP	MF	CANNABACEAE
GO:0003825	alpha,alpha-trehalose-phosphate synthase...	54	0	0.15	1	HOP	MF	CANNABACEAE
GO:0003827	alpha-1,3-mannosylglycoprotein 2-beta-N-...	9	0	0.03	1	HOP	MF	CANNABACEAE
GO:0003836	beta-galactoside (CMP) alpha-2,3-sialylt...	17	0	0.05	1	HOP	MF	CANNABACEAE
GO:0003837	beta-ureidopropionase activity	10	0	0.03	1	HOP	MF	CANNABACEAE
GO:0003838	sterol 24-C-methyltransferase activity	15	0	0.04	1	HOP	MF	CANNABACEAE
GO:0003839	gamma-glutamylcyclotransferase activity	17	0	0.05	1	HOP	MF	CANNABACEAE
GO:0003841	1-acylglycerol-3-phosphate O-acyltransfe...	15	0	0.04	1	HOP	MF	CANNABACEAE
GO:0003842	1-pyrroline-5-carboxylate dehydrogenase ...	8	0	0.02	1	HOP	MF	CANNABACEAE
GO:0003843	1,3-beta-D-glucan synthase activity	20	0	0.06	1	HOP	MF	CANNABACEAE
GO:0003844	1,4-alpha-glucan branching enzyme activi...	18	0	0.05	1	HOP	MF	CANNABACEAE
GO:0003846	2-acylglycerol O-acyltransferase activit...	8	0	0.02	1	HOP	MF	CANNABACEAE
GO:0003848	2-amino-4-hydroxy-6-hydroxymethyldihydro...	9	0	0.03	1	HOP	MF	CANNABACEAE
GO:0003849	3-deoxy-7-phosphoheptulonate synthase ac...	4	0	0.01	1	HOP	MF	CANNABACEAE
GO:0003850	2-deoxyglucose-6-phosphatase activity	15	0	0.04	1	HOP	MF	CANNABACEAE
GO:0003852	2-isopropylmalate synthase activity	9	0	0.03	1	HOP	MF	CANNABACEAE
GO:0003853	2-methylacyl-CoA dehydrogenase activity	8	0	0.02	1	HOP	MF	CANNABACEAE
GO:0003856	3-dehydroquinate synthase activity	7	0	0.02	1	HOP	MF	CANNABACEAE
GO:0003857	3-hydroxyacyl-CoA dehydrogenase activity	13	0	0.04	1	HOP	MF	CANNABACEAE
GO:0003858	3-hydroxybutyrate dehydrogenase activity	4	0	0.01	1	HOP	MF	CANNABACEAE
GO:0003860	3-hydroxyisobutyryl-CoA hydrolase activi...	12	0	0.03	1	HOP	MF	CANNABACEAE
GO:0003861	3-isopropylmalate dehydratase activity	8	0	0.02	1	HOP	MF	CANNABACEAE
GO:0003864	3-methyl-2-oxobutanoate hydroxymethyltra...	8	0	0.02	1	HOP	MF	CANNABACEAE
GO:0003865	3-oxo-5-alpha-steroid 4-dehydrogenase ac...	44	0	0.13	1	HOP	MF	CANNABACEAE
GO:0003866	3-phosphoshikimate 1-carboxyvinyltransfe...	9	0	0.03	1	HOP	MF	CANNABACEAE
GO:0003867	4-aminobutyrate transaminase activity	4	0	0.01	1	HOP	MF	CANNABACEAE
GO:0003871	5-methyltetrahydropteroyltriglutamate-ho...	18	0	0.05	1	HOP	MF	CANNABACEAE
GO:0003872	6-phosphofructokinase activity	36	0	0.1	1	HOP	MF	CANNABACEAE
GO:0003878	ATP citrate synthase activity	38	0	0.11	1	HOP	MF	CANNABACEAE
GO:0003879	ATP phosphoribosyltransferase activity	8	0	0.02	1	HOP	MF	CANNABACEAE
GO:0000166	nucleotide binding	2728	86	8.96	< 1e-30	TREMA	MF	CANNABACEAE
GO:0016682	oxidoreductase activity, acting on diphe...	97	17	0.32	9.9e-25	TREMA	MF	CANNABACEAE
GO:0008519	ammonium transmembrane transporter activ...	121	10	0.4	1.1e-11	TREMA	MF	CANNABACEAE
GO:0022857	transmembrane transporter activity	6012	51	19.74	4.7e-11	TREMA	MF	CANNABACEAE
GO:0045544	gibberellin 20-oxidase activity	102	8	0.33	2e-09	TREMA	MF	CANNABACEAE
GO:0015643	toxic substance binding	54	6	0.18	2.7e-08	TREMA	MF	CANNABACEAE
GO:0005516	calmodulin binding	1639	22	5.38	3.3e-08	TREMA	MF	CANNABACEAE
GO:0004301	epoxide hydrolase activity	67	6	0.22	9.9e-08	TREMA	MF	CANNABACEAE
GO:0042577	lipid phosphatase activity	68	6	0.22	1.1e-07	TREMA	MF	CANNABACEAE
GO:0016707	gibberellin 3-beta-dioxygenase activity	79	6	0.26	2.7e-07	TREMA	MF	CANNABACEAE
GO:0043565	sequence-specific DNA binding	4154	25	13.64	0.0027	TREMA	MF	CANNABACEAE
GO:0000287	magnesium ion binding	448	6	1.47	0.0038	TREMA	MF	CANNABACEAE
GO:0004867	serine-type endopeptidase inhibitor acti...	117	3	0.38	0.0069	TREMA	MF	CANNABACEAE
GO:0030515	snoRNA binding	134	3	0.44	0.01	TREMA	MF	CANNABACEAE
GO:0042802	identical protein binding	3251	19	10.67	0.0114	TREMA	MF	CANNABACEAE
GO:0004869	cysteine-type endopeptidase inhibitor ac...	166	3	0.54	0.0177	TREMA	MF	CANNABACEAE
GO:0043621	protein self-association	694	6	2.28	0.0279	TREMA	MF	CANNABACEAE
GO:0005102	signaling receptor binding	805	6	2.64	0.0509	TREMA	MF	CANNABACEAE
GO:0042626	ATPase-coupled transmembrane transporter...	1220	7	4.01	0.1091	TREMA	MF	CANNABACEAE
GO:0004674	protein serine/threonine kinase activity	5400	22	17.73	0.1739	TREMA	MF	CANNABACEAE
GO:0015399	primary active transmembrane transporter...	1302	7	4.27	0.7199	TREMA	MF	CANNABACEAE
GO:0046983	protein dimerization activity	2013	6	6.61	0.7285	TREMA	MF	CANNABACEAE
GO:0004672	protein kinase activity	6068	22	19.92	0.8335	TREMA	MF	CANNABACEAE
GO:0004497	monooxygenase activity	1369	2	4.49	0.9406	TREMA	MF	CANNABACEAE
GO:0016887	ATP hydrolysis activity	3510	7	11.52	0.9452	TREMA	MF	CANNABACEAE
GO:0016773	phosphotransferase activity, alcohol gro...	6829	22	22.42	0.9717	TREMA	MF	CANNABACEAE
GO:0016301	kinase activity	7172	22	23.55	0.9879	TREMA	MF	CANNABACEAE
GO:0017111	nucleoside-triphosphatase activity	4114	7	13.51	0.9884	TREMA	MF	CANNABACEAE
GO:0016462	pyrophosphatase activity	4372	7	14.35	0.9928	TREMA	MF	CANNABACEAE
GO:0016818	hydrolase activity, acting on acid anhyd...	4403	7	14.46	0.9928	TREMA	MF	CANNABACEAE
GO:0016817	hydrolase activity, acting on acid anhyd...	4439	7	14.57	0.9929	TREMA	MF	CANNABACEAE
GO:0016772	transferase activity, transferring phosp...	9256	22	30.39	1	TREMA	MF	CANNABACEAE
GO:0016491	oxidoreductase activity	6076	25	19.95	1	TREMA	MF	CANNABACEAE
GO:0140096	catalytic activity, acting on a protein	14497	22	47.6	1	TREMA	MF	CANNABACEAE
GO:0016787	hydrolase activity	16866	13	55.37	1	TREMA	MF	CANNABACEAE
GO:0022890	inorganic cation transmembrane transport...	2087	10	6.85	1	TREMA	MF	CANNABACEAE
GO:0008324	cation transmembrane transporter activit...	2199	10	7.22	1	TREMA	MF	CANNABACEAE
GO:0046872	metal ion binding	3377	6	11.09	1	TREMA	MF	CANNABACEAE
GO:0030234	enzyme regulator activity	1922	3	6.31	1	TREMA	MF	CANNABACEAE
GO:0061134	peptidase regulator activity	262	3	0.86	1	TREMA	MF	CANNABACEAE
GO:0030414	peptidase inhibitor activity	237	3	0.78	1	TREMA	MF	CANNABACEAE
GO:0061135	endopeptidase regulator activity	250	3	0.82	1	TREMA	MF	CANNABACEAE
GO:0022803	passive transmembrane transporter activi...	963	10	3.16	1	TREMA	MF	CANNABACEAE
GO:0004857	enzyme inhibitor activity	843	3	2.77	1	TREMA	MF	CANNABACEAE
GO:0022804	active transmembrane transporter activit...	2246	7	7.37	1	TREMA	MF	CANNABACEAE
GO:0005515	protein binding	12553	47	41.21	1	TREMA	MF	CANNABACEAE
GO:1901363	heterocyclic compound binding	18392	114	60.38	1	TREMA	MF	CANNABACEAE
GO:0015318	inorganic molecular entity transmembrane...	3638	10	11.94	1	TREMA	MF	CANNABACEAE
GO:0043167	ion binding	5946	6	19.52	1	TREMA	MF	CANNABACEAE
GO:0043169	cation binding	3515	6	11.54	1	TREMA	MF	CANNABACEAE
GO:0015267	channel activity	963	10	3.16	1	TREMA	MF	CANNABACEAE
GO:0016679	oxidoreductase activity, acting on diphe...	102	17	0.33	1	TREMA	MF	CANNABACEAE
GO:0016801	hydrolase activity, acting on ether bond...	77	6	0.25	1	TREMA	MF	CANNABACEAE
GO:0016803	ether hydrolase activity	67	6	0.22	1	TREMA	MF	CANNABACEAE
GO:0015075	ion transmembrane transporter activity	3671	10	12.05	1	TREMA	MF	CANNABACEAE
GO:0097159	organic cyclic compound binding	18471	114	60.64	1	TREMA	MF	CANNABACEAE
GO:1901265	nucleoside phosphate binding	2728	86	8.96	1	TREMA	MF	CANNABACEAE
GO:0003824	catalytic activity	43319	60	142.22	1	TREMA	MF	CANNABACEAE
GO:0016791	phosphatase activity	1517	6	4.98	1	TREMA	MF	CANNABACEAE
GO:0098772	molecular function regulator activity	1975	3	6.48	1	TREMA	MF	CANNABACEAE
GO:0051213	dioxygenase activity	749	10	2.46	1	TREMA	MF	CANNABACEAE
GO:0005261	cation channel activity	545	10	1.79	1	TREMA	MF	CANNABACEAE
GO:0042803	protein homodimerization activity	1738	6	5.71	1	TREMA	MF	CANNABACEAE
GO:0005488	binding	32834	161	107.8	1	TREMA	MF	CANNABACEAE
GO:0016740	transferase activity	19124	22	62.79	1	TREMA	MF	CANNABACEAE
GO:0016705	oxidoreductase activity, acting on paire...	1594	11	5.23	1	TREMA	MF	CANNABACEAE
GO:0016706	2-oxoglutarate-dependent dioxygenase act...	536	10	1.76	1	TREMA	MF	CANNABACEAE
GO:0016709	oxidoreductase activity, acting on paire...	897	1	2.94	1	TREMA	MF	CANNABACEAE
GO:0140657	ATP-dependent activity	3739	7	12.28	1	TREMA	MF	CANNABACEAE
GO:0003723	RNA binding	8948	3	29.38	1	TREMA	MF	CANNABACEAE
GO:0036094	small molecule binding	3353	86	11.01	1	TREMA	MF	CANNABACEAE
GO:0003674	molecular_function	71274	234	234	1	TREMA	MF	CANNABACEAE
GO:0016788	hydrolase activity, acting on ester bond...	8341	6	27.38	1	TREMA	MF	CANNABACEAE
GO:0042578	phosphoric ester hydrolase activity	1740	6	5.71	1	TREMA	MF	CANNABACEAE
GO:0005215	transporter activity	6777	51	22.25	1	TREMA	MF	CANNABACEAE
GO:0004866	endopeptidase inhibitor activity	234	3	0.77	1	TREMA	MF	CANNABACEAE
GO:0003676	nucleic acid binding	15436	28	50.68	1	TREMA	MF	CANNABACEAE
GO:0005216	ion channel activity	727	10	2.39	1	TREMA	MF	CANNABACEAE
GO:0003677	DNA binding	7017	25	23.04	1	TREMA	MF	CANNABACEAE
GO:0000014	single-stranded DNA endodeoxyribonucleas...	42	0	0.14	1	TREMA	MF	CANNABACEAE
GO:0000016	lactase activity	6	0	0.02	1	TREMA	MF	CANNABACEAE
GO:0000026	alpha-1,2-mannosyltransferase activity	16	0	0.05	1	TREMA	MF	CANNABACEAE
GO:0000030	mannosyltransferase activity	132	0	0.43	1	TREMA	MF	CANNABACEAE
GO:0000033	alpha-1,3-mannosyltransferase activity	11	0	0.04	1	TREMA	MF	CANNABACEAE
GO:0000035	acyl binding	48	0	0.16	1	TREMA	MF	CANNABACEAE
GO:0000036	acyl carrier activity	51	0	0.17	1	TREMA	MF	CANNABACEAE
GO:0000049	tRNA binding	131	0	0.43	1	TREMA	MF	CANNABACEAE
GO:0000062	fatty-acyl-CoA binding	48	0	0.16	1	TREMA	MF	CANNABACEAE
GO:0000064	L-ornithine transmembrane transporter ac...	18	0	0.06	1	TREMA	MF	CANNABACEAE
GO:0000095	S-adenosyl-L-methionine transmembrane tr...	5	0	0.02	1	TREMA	MF	CANNABACEAE
GO:0000099	sulfur amino acid transmembrane transpor...	1	0	0	1	TREMA	MF	CANNABACEAE
GO:0000104	succinate dehydrogenase activity	24	0	0.08	1	TREMA	MF	CANNABACEAE
GO:0000140	acylglycerone-phosphate reductase activi...	8	0	0.03	1	TREMA	MF	CANNABACEAE
GO:0000146	microfilament motor activity	83	0	0.27	1	TREMA	MF	CANNABACEAE
GO:0000149	SNARE binding	440	0	1.44	1	TREMA	MF	CANNABACEAE
GO:0000150	DNA strand exchange activity	120	0	0.39	1	TREMA	MF	CANNABACEAE
GO:0000156	phosphorelay response regulator activity	156	0	0.51	1	TREMA	MF	CANNABACEAE
GO:0000171	ribonuclease MRP activity	14	0	0.05	1	TREMA	MF	CANNABACEAE
GO:0000175	3'-5'-exoribonuclease activity	161	0	0.53	1	TREMA	MF	CANNABACEAE
GO:0000179	rRNA (adenine-N6,N6-)-dimethyltransferas...	27	0	0.09	1	TREMA	MF	CANNABACEAE
GO:0000182	rDNA binding	48	0	0.16	1	TREMA	MF	CANNABACEAE
GO:0000210	NAD+ diphosphatase activity	12	0	0.04	1	TREMA	MF	CANNABACEAE
GO:0000213	tRNA-intron endonuclease activity	15	0	0.05	1	TREMA	MF	CANNABACEAE
GO:0000215	tRNA 2'-phosphotransferase activity	14	0	0.05	1	TREMA	MF	CANNABACEAE
GO:0000217	DNA secondary structure binding	247	0	0.81	1	TREMA	MF	CANNABACEAE
GO:0000224	peptide-N4-(N-acetyl-beta-glucosaminyl)a...	17	0	0.06	1	TREMA	MF	CANNABACEAE
GO:0000234	phosphoethanolamine N-methyltransferase ...	7	0	0.02	1	TREMA	MF	CANNABACEAE
GO:0000247	C-8 sterol isomerase activity	9	0	0.03	1	TREMA	MF	CANNABACEAE
GO:0000248	C-5 sterol desaturase activity	8	0	0.03	1	TREMA	MF	CANNABACEAE
GO:0000249	C-22 sterol desaturase activity	7	0	0.02	1	TREMA	MF	CANNABACEAE
GO:0000250	lanosterol synthase activity	2	0	0.01	1	TREMA	MF	CANNABACEAE
GO:0000253	3-keto sterol reductase activity	15	0	0.05	1	TREMA	MF	CANNABACEAE
GO:0000254	C-4 methylsterol oxidase activity	20	0	0.07	1	TREMA	MF	CANNABACEAE
GO:0000257	nitrilase activity	15	0	0.05	1	TREMA	MF	CANNABACEAE
GO:0000268	peroxisome targeting sequence binding	25	0	0.08	1	TREMA	MF	CANNABACEAE
GO:0000285	1-phosphatidylinositol-3-phosphate 5-kin...	35	0	0.11	1	TREMA	MF	CANNABACEAE
GO:0000293	ferric-chelate reductase activity	69	0	0.23	1	TREMA	MF	CANNABACEAE
GO:0000295	adenine nucleotide transmembrane transpo...	142	0	0.47	1	TREMA	MF	CANNABACEAE
GO:0000309	nicotinamide-nucleotide adenylyltransfer...	11	0	0.04	1	TREMA	MF	CANNABACEAE
GO:0000339	RNA cap binding	35	0	0.11	1	TREMA	MF	CANNABACEAE
GO:0000340	RNA 7-methylguanosine cap binding	8	0	0.03	1	TREMA	MF	CANNABACEAE
GO:0000386	second spliceosomal transesterification ...	9	0	0.03	1	TREMA	MF	CANNABACEAE
GO:0000400	four-way junction DNA binding	146	0	0.48	1	TREMA	MF	CANNABACEAE
GO:0000403	Y-form DNA binding	16	0	0.05	1	TREMA	MF	CANNABACEAE
GO:0000404	heteroduplex DNA loop binding	55	0	0.18	1	TREMA	MF	CANNABACEAE
GO:0000405	bubble DNA binding	20	0	0.07	1	TREMA	MF	CANNABACEAE
GO:0000406	double-strand/single-strand DNA junction...	7	0	0.02	1	TREMA	MF	CANNABACEAE
GO:0000700	mismatch base pair DNA N-glycosylase act...	18	0	0.06	1	TREMA	MF	CANNABACEAE
GO:0000701	purine-specific mismatch base pair DNA N...	8	0	0.03	1	TREMA	MF	CANNABACEAE
GO:0000702	oxidized base lesion DNA N-glycosylase a...	33	0	0.11	1	TREMA	MF	CANNABACEAE
GO:0000703	oxidized pyrimidine nucleobase lesion DN...	11	0	0.04	1	TREMA	MF	CANNABACEAE
GO:0000774	adenyl-nucleotide exchange factor activi...	21	0	0.07	1	TREMA	MF	CANNABACEAE
GO:0000822	inositol hexakisphosphate binding	53	0	0.17	1	TREMA	MF	CANNABACEAE
GO:0000823	inositol-1,4,5-trisphosphate 6-kinase ac...	14	0	0.05	1	TREMA	MF	CANNABACEAE
GO:0000824	inositol tetrakisphosphate 3-kinase acti...	14	0	0.05	1	TREMA	MF	CANNABACEAE
GO:0000825	inositol tetrakisphosphate 6-kinase acti...	10	0	0.03	1	TREMA	MF	CANNABACEAE
GO:0000827	inositol-1,3,4,5,6-pentakisphosphate kin...	2	0	0.01	1	TREMA	MF	CANNABACEAE
GO:0000828	inositol hexakisphosphate kinase activit...	2	0	0.01	1	TREMA	MF	CANNABACEAE
GO:0000829	inositol heptakisphosphate kinase activi...	2	0	0.01	1	TREMA	MF	CANNABACEAE
GO:0000832	inositol hexakisphosphate 5-kinase activ...	2	0	0.01	1	TREMA	MF	CANNABACEAE
GO:0000900	mRNA regulatory element binding translat...	28	0	0.09	1	TREMA	MF	CANNABACEAE
GO:0000976	transcription cis-regulatory region bind...	849	0	2.79	1	TREMA	MF	CANNABACEAE
GO:0000977	RNA polymerase II transcription regulato...	503	0	1.65	1	TREMA	MF	CANNABACEAE
GO:0000978	RNA polymerase II cis-regulatory region ...	173	0	0.57	1	TREMA	MF	CANNABACEAE
GO:0000979	RNA polymerase II core promoter sequence...	16	0	0.05	1	TREMA	MF	CANNABACEAE
GO:0000981	DNA-binding transcription factor activit...	1195	0	3.92	1	TREMA	MF	CANNABACEAE
GO:0000987	cis-regulatory region sequence-specific ...	201	0	0.66	1	TREMA	MF	CANNABACEAE
GO:0000993	RNA polymerase II complex binding	92	0	0.3	1	TREMA	MF	CANNABACEAE
GO:0001016	RNA polymerase III transcription regulat...	9	0	0.03	1	TREMA	MF	CANNABACEAE
GO:0001025	RNA polymerase III general transcription...	9	0	0.03	1	TREMA	MF	CANNABACEAE
GO:0001046	core promoter sequence-specific DNA bind...	156	0	0.51	1	TREMA	MF	CANNABACEAE
GO:0001067	transcription regulatory region nucleic ...	2546	0	8.36	1	TREMA	MF	CANNABACEAE
GO:0001091	RNA polymerase II general transcription ...	18	0	0.06	1	TREMA	MF	CANNABACEAE
GO:0001093	TFIIB-class transcription factor binding	9	0	0.03	1	TREMA	MF	CANNABACEAE
GO:0001094	TFIID-class transcription factor complex...	9	0	0.03	1	TREMA	MF	CANNABACEAE
GO:0001098	basal transcription machinery binding	110	0	0.36	1	TREMA	MF	CANNABACEAE
GO:0001099	basal RNA polymerase II transcription ma...	110	0	0.36	1	TREMA	MF	CANNABACEAE
GO:0001139	RNA polymerase II complex recruiting act...	8	0	0.03	1	TREMA	MF	CANNABACEAE
GO:0001156	TFIIIC-class transcription factor comple...	9	0	0.03	1	TREMA	MF	CANNABACEAE
GO:0001163	RNA polymerase I transcription regulator...	9	0	0.03	1	TREMA	MF	CANNABACEAE
GO:0001164	RNA polymerase I core promoter sequence-...	9	0	0.03	1	TREMA	MF	CANNABACEAE
GO:0001216	DNA-binding transcription activator acti...	355	0	1.17	1	TREMA	MF	CANNABACEAE
GO:0001217	DNA-binding transcription repressor acti...	50	0	0.16	1	TREMA	MF	CANNABACEAE
GO:0001221	transcription coregulator binding	2	0	0.01	1	TREMA	MF	CANNABACEAE
GO:0001222	transcription corepressor binding	2	0	0.01	1	TREMA	MF	CANNABACEAE
GO:0001227	DNA-binding transcription repressor acti...	50	0	0.16	1	TREMA	MF	CANNABACEAE
GO:0001228	DNA-binding transcription activator acti...	355	0	1.17	1	TREMA	MF	CANNABACEAE
GO:0001530	lipopolysaccharide binding	16	0	0.05	1	TREMA	MF	CANNABACEAE
GO:0001540	amyloid-beta binding	2	0	0.01	1	TREMA	MF	CANNABACEAE
GO:0001653	peptide receptor activity	120	0	0.39	1	TREMA	MF	CANNABACEAE
GO:0001664	G protein-coupled receptor binding	72	0	0.24	1	TREMA	MF	CANNABACEAE
GO:0001665	alpha-N-acetylgalactosaminide alpha-2,6-...	8	0	0.03	1	TREMA	MF	CANNABACEAE
GO:0001671	ATPase activator activity	76	0	0.25	1	TREMA	MF	CANNABACEAE
GO:0001691	pseudophosphatase activity	12	0	0.04	1	TREMA	MF	CANNABACEAE
GO:0001727	lipid kinase activity	16	0	0.05	1	TREMA	MF	CANNABACEAE
GO:0001729	ceramide kinase activity	8	0	0.03	1	TREMA	MF	CANNABACEAE
GO:0001735	prenylcysteine oxidase activity	9	0	0.03	1	TREMA	MF	CANNABACEAE
GO:0001786	phosphatidylserine binding	19	0	0.06	1	TREMA	MF	CANNABACEAE
GO:0001872	(1->3)-beta-D-glucan binding	11	0	0.04	1	TREMA	MF	CANNABACEAE
GO:0001882	nucleoside binding	312	0	1.02	1	TREMA	MF	CANNABACEAE
GO:0001883	purine nucleoside binding	312	0	1.02	1	TREMA	MF	CANNABACEAE
GO:0001965	G-protein alpha-subunit binding	2	0	0.01	1	TREMA	MF	CANNABACEAE
GO:0001968	fibronectin binding	1	0	0	1	TREMA	MF	CANNABACEAE
GO:0002020	protease binding	170	0	0.56	1	TREMA	MF	CANNABACEAE
GO:0002039	p53 binding	40	0	0.13	1	TREMA	MF	CANNABACEAE
GO:0002094	polyprenyltransferase activity	33	0	0.11	1	TREMA	MF	CANNABACEAE
GO:0002151	G-quadruplex RNA binding	55	0	0.18	1	TREMA	MF	CANNABACEAE
GO:0002153	steroid receptor RNA activator RNA bindi...	10	0	0.03	1	TREMA	MF	CANNABACEAE
GO:0002161	aminoacyl-tRNA editing activity	16	0	0.05	1	TREMA	MF	CANNABACEAE
GO:0003678	DNA helicase activity	305	0	1	1	TREMA	MF	CANNABACEAE
GO:0003680	minor groove of adenine-thymine-rich DNA...	50	0	0.16	1	TREMA	MF	CANNABACEAE
GO:0003681	bent DNA binding	10	0	0.03	1	TREMA	MF	CANNABACEAE
GO:0003682	chromatin binding	1021	0	3.35	1	TREMA	MF	CANNABACEAE
GO:0003684	damaged DNA binding	240	0	0.79	1	TREMA	MF	CANNABACEAE
GO:0003688	DNA replication origin binding	58	0	0.19	1	TREMA	MF	CANNABACEAE
GO:0003690	double-stranded DNA binding	1605	0	5.27	1	TREMA	MF	CANNABACEAE
GO:0003691	double-stranded telomeric DNA binding	82	0	0.27	1	TREMA	MF	CANNABACEAE
GO:0003696	satellite DNA binding	10	0	0.03	1	TREMA	MF	CANNABACEAE
GO:0003697	single-stranded DNA binding	577	0	1.89	1	TREMA	MF	CANNABACEAE
GO:0003700	DNA-binding transcription factor activit...	7851	0	25.78	1	TREMA	MF	CANNABACEAE
GO:0003712	transcription coregulator activity	562	0	1.85	1	TREMA	MF	CANNABACEAE
GO:0003713	transcription coactivator activity	291	0	0.96	1	TREMA	MF	CANNABACEAE
GO:0003714	transcription corepressor activity	205	0	0.67	1	TREMA	MF	CANNABACEAE
GO:0003720	telomerase activity	7	0	0.02	1	TREMA	MF	CANNABACEAE
GO:0003721	telomerase RNA reverse transcriptase act...	7	0	0.02	1	TREMA	MF	CANNABACEAE
GO:0003724	RNA helicase activity	721	0	2.37	1	TREMA	MF	CANNABACEAE
GO:0003725	double-stranded RNA binding	167	0	0.55	1	TREMA	MF	CANNABACEAE
GO:0003727	single-stranded RNA binding	538	0	1.77	1	TREMA	MF	CANNABACEAE
GO:0003729	mRNA binding	1972	0	6.47	1	TREMA	MF	CANNABACEAE
GO:0003730	mRNA 3'-UTR binding	238	0	0.78	1	TREMA	MF	CANNABACEAE
GO:0003735	structural constituent of ribosome	1231	0	4.04	1	TREMA	MF	CANNABACEAE
GO:0003743	translation initiation factor activity	158	0	0.52	1	TREMA	MF	CANNABACEAE
GO:0003746	translation elongation factor activity	54	0	0.18	1	TREMA	MF	CANNABACEAE
GO:0003747	translation release factor activity	30	0	0.1	1	TREMA	MF	CANNABACEAE
GO:0003755	peptidyl-prolyl cis-trans isomerase acti...	303	0	0.99	1	TREMA	MF	CANNABACEAE
GO:0003756	protein disulfide isomerase activity	152	0	0.5	1	TREMA	MF	CANNABACEAE
GO:0003774	cytoskeletal motor activity	505	0	1.66	1	TREMA	MF	CANNABACEAE
GO:0003777	microtubule motor activity	417	0	1.37	1	TREMA	MF	CANNABACEAE
GO:0003779	actin binding	438	0	1.44	1	TREMA	MF	CANNABACEAE
GO:0003785	actin monomer binding	26	0	0.09	1	TREMA	MF	CANNABACEAE
GO:0003823	antigen binding	9	0	0.03	1	TREMA	MF	CANNABACEAE
GO:0003825	alpha,alpha-trehalose-phosphate synthase...	54	0	0.18	1	TREMA	MF	CANNABACEAE
GO:0003827	alpha-1,3-mannosylglycoprotein 2-beta-N-...	9	0	0.03	1	TREMA	MF	CANNABACEAE
GO:0003836	beta-galactoside (CMP) alpha-2,3-sialylt...	17	0	0.06	1	TREMA	MF	CANNABACEAE
GO:0003837	beta-ureidopropionase activity	10	0	0.03	1	TREMA	MF	CANNABACEAE
GO:0003838	sterol 24-C-methyltransferase activity	15	0	0.05	1	TREMA	MF	CANNABACEAE
GO:0003839	gamma-glutamylcyclotransferase activity	17	0	0.06	1	TREMA	MF	CANNABACEAE
GO:0003841	1-acylglycerol-3-phosphate O-acyltransfe...	15	0	0.05	1	TREMA	MF	CANNABACEAE
GO:0003842	1-pyrroline-5-carboxylate dehydrogenase ...	8	0	0.03	1	TREMA	MF	CANNABACEAE
GO:0003843	1,3-beta-D-glucan synthase activity	20	0	0.07	1	TREMA	MF	CANNABACEAE
GO:0003844	1,4-alpha-glucan branching enzyme activi...	18	0	0.06	1	TREMA	MF	CANNABACEAE
GO:0003846	2-acylglycerol O-acyltransferase activit...	8	0	0.03	1	TREMA	MF	CANNABACEAE
GO:0003848	2-amino-4-hydroxy-6-hydroxymethyldihydro...	9	0	0.03	1	TREMA	MF	CANNABACEAE
GO:0003849	3-deoxy-7-phosphoheptulonate synthase ac...	4	0	0.01	1	TREMA	MF	CANNABACEAE
GO:0003850	2-deoxyglucose-6-phosphatase activity	15	0	0.05	1	TREMA	MF	CANNABACEAE
GO:0003852	2-isopropylmalate synthase activity	9	0	0.03	1	TREMA	MF	CANNABACEAE
GO:0003853	2-methylacyl-CoA dehydrogenase activity	8	0	0.03	1	TREMA	MF	CANNABACEAE
GO:0003856	3-dehydroquinate synthase activity	7	0	0.02	1	TREMA	MF	CANNABACEAE
GO:0003857	3-hydroxyacyl-CoA dehydrogenase activity	13	0	0.04	1	TREMA	MF	CANNABACEAE
GO:0003858	3-hydroxybutyrate dehydrogenase activity	4	0	0.01	1	TREMA	MF	CANNABACEAE
GO:0003860	3-hydroxyisobutyryl-CoA hydrolase activi...	12	0	0.04	1	TREMA	MF	CANNABACEAE
GO:0003861	3-isopropylmalate dehydratase activity	8	0	0.03	1	TREMA	MF	CANNABACEAE
GO:0003864	3-methyl-2-oxobutanoate hydroxymethyltra...	8	0	0.03	1	TREMA	MF	CANNABACEAE
GO:0003865	3-oxo-5-alpha-steroid 4-dehydrogenase ac...	44	0	0.14	1	TREMA	MF	CANNABACEAE
GO:0003866	3-phosphoshikimate 1-carboxyvinyltransfe...	9	0	0.03	1	TREMA	MF	CANNABACEAE
GO:0003867	4-aminobutyrate transaminase activity	4	0	0.01	1	TREMA	MF	CANNABACEAE
GO:0003871	5-methyltetrahydropteroyltriglutamate-ho...	18	0	0.06	1	TREMA	MF	CANNABACEAE
[truncated: 5,503 more rows]
