# Supplementary material for: Extensive variation between chromosomes of North American and European hop
Source: Nat Commun. 2026 May 27;17:4110. doi: 10.1038/s41467-026-72379-8 (PMC13216280; doi:10.1038/s41467-026-72379-8)
Supplement: Supplementary file 12 — Supplementary Data 9 [file 41467_2026_72379_MOESM12_ESM.xlsx]

## Sheet: Sheet1
Notes and accession numbers for sequences used in Terpene Synthase phylogenetic tree.
Overview on genes annotated as terpene synthases that were used to create the phylogenetic analysis presented in this study. Homologous genes annotated in Apollo cv. are named accordingly, terpene synthase subfamilies are given in respective column and selected sequence information is given in the 'notes' column.
Gene ID	Description	Species	Label in phylogenetic tree	Subfamily	Chromosome coordinates (only relevant for Cannabis sativa to confirm isoforms)	notes
HUMLU.APOL.r2.01P1P0388800.1		Humulus lupulus	HlAFS2	b		98% identity to previously reported 004063F.g22.t1	OQ096028 Humulus lupulus cultivar Cascade terpene synthase HlTPS4 alpha farnesene 2 HlAFS2
HUMLU.APOL.r2.01P1P0389000.1		Humulus lupulus	HlTPSb10ph1	b		99% identity to 004063F.g22.t1 but this sequence is 137 aa longer
HUMLU.APOL.r2.01P1P0389300.1		Humulus lupulus				329 aa
HUMLU.APOL.r2.01P1P0389400.1		Humulus lupulus	HlTPSg14ph1	g
HUMLU.APOL.r2.01P1P0389500.1		Humulus lupulus				326 aa
HUMLU.APOL.r2.01P1P0390100.1		Humulus lupulus	HlTPSb11ph1	b		97% identity to 004063F.g22.t1	OQ096028 Humulus lupulus cultivar Cascade terpene synthase HlTPS4 alpha farnesene 2 HlAFS2
HUMLU.APOL.r2.01P1P0390200.1		Humulus lupulus				326 aa
HUMLU.APOL.r2.01P1P0390300.1		Humulus lupulus	HlTPSg13ph1	g
HUMLU.APOL.r2.01P1P0390400.1		Humulus lupulus	HlTPSg15ph1	g
HUMLU.APOL.r2.01P1P0390500.1		Humulus lupulus	HlTPSg3ph1	g
HUMLU.APOL.r2.01P1P0390600.1		Humulus lupulus	HlTPSg17ph1	g
HUMLU.APOL.r2.01P1P0390700.1		Humulus lupulus	HlTPSg4ph1	g
HUMLU.APOL.r2.01P1P0390800.1		Humulus lupulus				only 214 aa
HUMLU.APOL.r2.01P1P0390900.1		Humulus lupulus				only 110 aa
HUMLU.APOL.r2.01P1P0391000.1		Humulus lupulus	HlTPSg5ph1	g
HUMLU.APOL.r2.01P1P0391100.1		Humulus lupulus	HlTPSg18ph1	g
HUMLU.APOL.r2.01P1P0391200.1		Humulus lupulus	HlTPSg6ph1	g
HUMLU.APOL.r2.01P1P0391300.1		Humulus lupulus	HlTPSg8ph1	g
HUMLU.APOL.r2.01P2P0371000.1		Humulus lupulus	HlAFS1	b		94% identity to 004063F.g22.t1	99% identity OQ096025 Humulus lupulus cultivar Wakatu terpene synthase HlTPS3 alpha farnesene 1 HlAFS1
HUMLU.APOL.r2.01P2P0371300.1		Humulus lupulus	HlTPSg16ph2	g
HUMLU.APOL.r2.01P2P0371400.1		Humulus lupulus				326 aa
HUMLU.APOL.r2.01P2P0371600.1		Humulus lupulus				181 aa
HUMLU.APOL.r2.01P2P0372000.1		Humulus lupulus	HlTPSg12ph2	g
HUMLU.APOL.r2.01P2P0372200.1		Humulus lupulus	HlTPSg19ph2	g
HUMLU.APOL.r2.01P2P0372300.1		Humulus lupulus	HlTPSg10ph1	g
HUMLU.APOL.r2.01P2P0372400.1		Humulus lupulus	HlTPSg7ph2	g
HUMLU.APOL.r2.01P2P0372500.1		Humulus lupulus	HlTPSg9ph2	g
HUMLU.APOL.r2.01P2P0372700.1		Humulus lupulus	HlTPSg11ph2	g
HUMLU.APOL.r2.04P1P1235900.1		Humulus lupulus	HlCPSph1-putative	c
HUMLU.APOL.r2.04P2P1114600.1		Humulus lupulus	HlEKS-putative	e
HUMLU.APOL.r2.04P2P1215400.1		Humulus lupulus	HlCPSph2-putative	c
HUMLU.APOL.r2.05P1P1590000.1		Humulus lupulus	HlTPSb7ph1	b
HUMLU.APOL.r2.05P2P1587900.1		Humulus lupulus	HlTPSb8ph2	b
HUMLU.APOL.r2.05P1P1590110.1		Humulus lupulus	HlTPSb8ph1	b
HUMLU.APOL.r2.05P2P1588000.1		Humulus lupulus				170 aa
HUMLU.APOL.r2.05P1P1593900.1		Humulus lupulus	HlTPSb9ph1	b
HUMLU.APOL.r2.05P2P1588100.1		Humulus lupulus	HlTPSb7ph2	b
HUMLU.APOL.r2.05P1P1594000.1		Humulus lupulus	HlTPSb14ph1	b
HUMLU.APOL.r2.05P2P1596900.1		Humulus lupulus				291 aa
HUMLU.APOL.r2.05P1P1598800.1		Humulus lupulus				291 aa
HUMLU.APOL.r2.05P2P1597000.1		Humulus lupulus	HlTPSb5ph2	b
HUMLU.APOL.r2.05P1P1598900.1		Humulus lupulus	HlTPSb5ph1	b
HUMLU.APOL.r2.05P2P1597100.1		Humulus lupulus	HlTPSb1ph1	b
HUMLU.APOL.r2.05P1P1599000.1		Humulus lupulus	HlTPSb2ph1	b
HUMLU.APOL.r2.05P2P1597200.1		Humulus lupulus	HlTPSb3ph2	b	OQ096020 Humulus lupulus cultivar Wakatu terpene synthase HlTPS1	000576F.g12.t3	OQ096019 Humulus lupulus cultivar Wakatu terpene synthase HlTPS1
HUMLU.APOL.r2.05P1P1599100.1		Humulus lupulus	HlTPSb3ph1	b	OQ096020 Humulus lupulus cultivar Wakatu terpene synthase HlTPS1	000576F.g12.t3	OQ096019 Humulus lupulus cultivar Wakatu terpene synthase HlTPS1
HUMLU.APOL.r2.05P2P1597300.1		Humulus lupulus				216 aa
HUMLU.APOL.r2.05P1P1599200.1		Humulus lupulus				216 aa
HUMLU.APOL.r2.05P1P1599310.1		Humulus lupulus	HlTPSb4ph1	b
HUMLU.APOL.r2.05P2P1597410.1		Humulus lupulus	HlTPSb4ph2	b
HUMLU.APOL.r2.05P1P1599320.1		Humulus lupulus	HlMTS2ph1	b	OQ096017 Humulus lupulus cultivar Wai-iti terpene synthase HlMTS2	Characterized myrcene synthase 93% identity HlMTS2-Phx_EU760349_the Gene ID has missing aa
HUMLU.APOL.r2.05P2P1597420.1		Humulus lupulus	HlMTS2ph2	b	OQ096017 Humulus lupulus cultivar Wai-iti terpene synthase HlMTS2	Characterized myrcene synthase 93% identity HlMTS2-Phx_EU760349_the Gene ID has missing aa
HUMLU.APOL.r2.06P1P1612900.1		Humulus lupulus	HlSTS1ph1	a		Characterized Humulene synthase 99% identity HlSTS1-Phx_EU760350
HUMLU.APOL.r2.06P2P1611300.1		Humulus lupulus	HlSTS1ph2	a		Characterized Humulene synthase 99% identity HlSTS1-Phx_EU760350
HUMLU.APOL.r2.06P1P1613000.1		Humulus lupulus	HlTPSa4ph1	a
HUMLU.APOL.r2.06P2P1611400.1		Humulus lupulus	HlTPSa4ph2	a
HUMLU.APOL.r2.06P1P1613100.1		Humulus lupulus	HlTPSa5ph1	a
HUMLU.APOL.r2.06P2P1611500.1		Humulus lupulus	HlTPSa5ph2	a
HUMLU.APOL.r2.06P1P1613300.1		Humulus lupulus				396 aa
HUMLU.APOL.r2.06P1P1613200.1		Humulus lupulus				143 aa
HUMLU.APOL.r2.06P2P1611600.1		Humulus lupulus	HlSTS2ph2	a		Characterized germacrene synthase 93% identity
HUMLU.APOL.r2.06P1P1613400.1		Humulus lupulus	HlSTS2ph1	a		Characterized germacrene synthase 93% identity
HUMLU.APOL.r2.06P2P1617800.1		Humulus lupulus	HlTPSa1ph2	a
HUMLU.APOL.r2.06P1P1618900.1		Humulus lupulus	HlTPSa1ph1	a
HUMLU.APOL.r2.06P2P1619900.1		Humulus lupulus	HlTPSa2ph2	a
HUMLU.APOL.r2.06P1P1620300.1		Humulus lupulus	HlTPSa2ph1	a
HUMLU.APOL.r2.06P2P1620100.1		Humulus lupulus	HlTPSa6ph2	a
HUMLU.APOL.r2.06P1P1762600.1		Humulus lupulus	HlTPSa3ph1	a
HUMLU.APOL.r2.06P2P1770300.1		Humulus lupulus	HlTPSa3ph2	a
HUMLU.APOL.r2.06P1P1824800.1		Humulus lupulus	HlTPSa11ph1	a
HUMLU.APOL.r2.06P2P1831700.1		Humulus lupulus	HlTPSa11ph2	a
HUMLU.APOL.r2.06P1P1850000.1		Humulus lupulus	HlTPSa9ph1	a
HUMLU.APOL.r2.06P2P1852700.1		Humulus lupulus				164 aa
HUMLU.APOL.r2.06P1P1850100.1		Humulus lupulus	HlTPSa8ph1	a
HUMLU.APOL.r2.06P2P1852800.1		Humulus lupulus	HlTPSa7ph2	a
HUMLU.APOL.r2.06P1P1850200.1		Humulus lupulus	HlTPSa10ph1	a
HUMLU.APOL.r2.06P2P1852900.1		Humulus lupulus	HlTPSa8ph2	a
HUMLU.APOL.r2.07P1P1982600.1		Humulus lupulus	HlTPSf1ph1	f
HUMLU.APOL.r2.07P2P1987200.1		Humulus lupulus	HlTPSf1ph2a	f		408 aa
HUMLU.APOL.r2.08P1P2150510.1		Humulus lupulus				313 aa
HUMLU.APOL.r2.08P2P2126310.1		Humulus lupulus				313 aa
HUMLU.APOL.r2.08P1P2150520.1		Humulus lupulus				127 aa
HUMLU.APOL.r2.08P2P2126320.1		Humulus lupulus
HUMLU.APOL.r2.08P1P2150800.1		Humulus lupulus	HlMTS1ph1	b		only 86% identity to HlMTS1-Phx_EU760348_Wang et al. 2014
HUMLU.APOL.r2.08P2P2126600.1		Humulus lupulus	HlMTS1ph2	b		only 86% identity to HlMTS1-Phx_EU760348_Wang et al. 2014
HUMLU.APOL.r2.08P2P2401200.1		Humulus lupulus	HlTPSf1ph2b	f
HUMLU.APOL.r2.09P1P2728800.1		Humulus lupulus	HlTPSg1ph1	g
HUMLU.APOL.r2.09P2P2714000.1		Humulus lupulus				313 aa
HUMLU.APOL.r2.09P1P2729200.1		Humulus lupulus	HlTPSg2ph1	g
HUMLU.APOL.r2.09P2P2714400.1		Humulus lupulus	HlTPSg2ph2	g
HUMLU.APOL.r2.09P1P2730700.1		Humulus lupulus	HlTPSb12ph1	b		96% identity to 001370F.g12.t1
HUMLU.APOL.r2.09P2P2715700.1		Humulus lupulus	HlTPSb12ph2	b		97% identity to 001370F.g12.t1
HUMLU.APOL.r2.09P1P2737200.1		Humulus lupulus	HlTPSb13ph1	b		98% identity to 001370F.g12.t1	OQ096021 Humulus lupulus cultivar Wai-iti terpene synthase HlTPS2
HUMLU.APOL.r2.09P2P2722300.1		Humulus lupulus	HlTPSb13ph2	b		99% identity to 001370F.g12.t1	OQ096021 Humulus lupulus cultivar Wai-iti terpene synthase HlTPS2
XP_030477695.1	(-)-germacrene D synthase [Cannabis sativa]	Cannabis sativa	CsTPSa2	a	Chr6: 69,213,914 - 69,218,539 (-)
XP_030478344.1	(-)-germacrene D synthase-like [Cannabis sativa]	Cannabis sativa	CsTPSa3	a	Chr6: 69,292,828 - 69,296,356 (-)
XP_030478484.1	(-)-germacrene D synthase-like [Cannabis sativa]	Cannabis sativa	CsTPSa1	a	Chr6: 77,744,894 - 77,749,438 (+)
XP_030478491.1	germacrene-A synthase-like [Cannabis sativa]	Cannabis sativa	CsTPSa6	a	Chr6: 77,933,204 - 77,961,791 (+)
XP_030478492.1	(-)-germacrene D synthase-like [Cannabis sativa]	Cannabis sativa	CsTPSa4	a	Chr6: 77,979,993 - 77,983,535 (-)
XP_030478495.1	alpha-humulene synthase-like [Cannabis sativa]	Cannabis sativa			Chr6: 78,018,321 - 78,020,182 (-)	342 aa
XP_030478815.1	alpha-humulene synthase [Cannabis sativa]	Cannabis sativa	CsTPS21	a	Chr6: 76,671,497 - 76,676,121 (-)	98% identity to QLC36848.1 terpene synthase 21 [Cannabis sativa] Hedycaryol too
XP_030478816.1	alpha-humulene synthase-like [Cannabis sativa]	Cannabis sativa	CsTPS22-2	a	Chr6: 76,687,960 - 76,692,545 (-)	91% identity to QLC36842.1 terpene synthase 22 [Cannabis sativa] Himachalane	ARE72250.1 terpene synthase [Cannabis sativa] δ-selinene
XP_030478817.1	alpha-humulene synthase isoform X1 [Cannabis sativa]	Cannabis sativa	CsTPS20	a	Chr6: 76,703,023 - 76,710,752 (-)	100% identity to QCY41290.1 TPS20 hedycaryol synthase [Cannabis sativa]
XP_030478818.1	germacrene-A synthase isoform X2 [Cannabis sativa]	Cannabis sativa	CsTPS20-2		Chr6: 76,703,023 - 76,710,752 (-)	97% identity to QCY41290.1 TPS20 hedycaryol synthase [Cannabis sativa]	ARE72250.1 terpene synthase [Cannabis sativa] δ-selinene
XP_030479006.1	(E,E)-geranyllinalool synthase isoform X1 [Cannabis sativa]	Cannabis sativa	CsTPSf3	f	Chr7: 540,755 - 546,011 (+)
XP_030479007.1	S-linalool synthase isoform X2 [Cannabis sativa]	Cannabis sativa	CsTPSf3-2		Chr7: 540,755 - 546,011 (+)
XP_030479008.1	(E,E)-geranyllinalool synthase isoform X1 [Cannabis sativa]	Cannabis sativa	CsTPS34	f	Chr7: 517,794 - 525,259 (+)	QLC36841.1 terpene synthase 34 [Cannabis sativa] NOT CHARACTERIZED
XP_030479010.1	(E,E)-geranyllinalool synthase isoform X2 [Cannabis sativa]	Cannabis sativa	CsTPS34-3		Chr7: 517,794 - 525,259 (+)
XP_030479011.1	S-linalool synthase isoform X3 [Cannabis sativa]	Cannabis sativa	CsTPS34-2		Chr7: 517,794 - 525,259 (+)
XP_030480575.1	(E,E)-geranyllinalool synthase [Cannabis sativa]	Cannabis sativa	CsTPSf2	f	Chr7: 551,631 - 559,195 (+)
XP_030480576.1	(E,E)-geranyllinalool synthase-like [Cannabis sativa]	Cannabis sativa	CsTPSf1	f	Chr7: 567,297 - 573,828 (-)
XP_030482098.1	probable terpene synthase 11 [Cannabis sativa]	Cannabis sativa	CsTPSg1	g	Chr8: 53,364,320 - 53,368,431 (+)
XP_030484762.1	probable terpene synthase 9 [Cannabis sativa]	Cannabis sativa	CsTPS29	b	Chr8: 53,239,717 - 53,242,880 (+)	100% idenityt to QLC36833.1 terpene synthase 29 [Cannabis sativa] Linalool
XP_030485348.1	myrcene synthase	Cannabis sativa	CsTPS17-2		ctgX15|NW_022060378.1: 192,705 - 198,462 (-)	96% identity to QLC36835.1 terpene synthase 17 [Cannabis sativa] MYRCENE
XP_030485349.1	myrcene synthase	Cannabis sativa	CsTPS17	b	ctgX15|NW_022060378.1: 192,705 - 198,462 (-)	96% identity to QLC36835.1 terpene synthase 17 [Cannabis sativa] MYRCENE
XP_030485350.1	myrcene synthase, chloroplastic isoform X3 [Cannabis sativa]	Cannabis sativa	CsTPS17-3		ctgX15|NW_022060378.1: 192,705 - 198,462 (-)
XP_030486833.1	(-)-kolavenyl diphosphate synthase TPS28	Cannabis sativa	CsTPS66	c	ChrX: 14,622,027 - 14,633,852 (+)	99% identity to QLC36850.1 terpene synthase 66
XP_030487158.1	(-)-germacrene D synthase [Cannabis sativa]	Cannabis sativa			Chr1: 44,588,468 - 44,589,140 (-)	180 aa
XP_030491077.1	LOW QUALITY PROTEIN: (-)-germacrene D synthase-like [Cannabis sativa]	Cannabis sativa	CsTPSa5	a	Chr1: 64,561,719 - 64,564,617 (+)
XP_030491253.1		Cannabis sativa	CsTPS35	g	Chr1: 93,260,668 - 93,264,141 (-)	99% identity to QLC36840.1 terpene synthase 35 [Cannabis sativa] Linalool/Nerolidol
XP_030491261.1	(E,E)-alpha-farnesene synthase [Cannabis sativa]	Cannabis sativa	CsTPSb2	b	Chr1: 93,293,500 - 93,297,744 (-)
XP_030491262.1	(3S,6E)-nerolidol synthase 1 [Cannabis sativa]	Cannabis sativa	CsTPS18/19	g	Chr1: 93,272,649 - 93,280,800 (-)	70 aa shorter 98% identity to QLC36838.1 terpene synthase 18 [Cannabis sativa] Nerolidol/Linalool	70 aa shorter 98% identity to QCY41292.1 (E)-nerolidol/(+)linalool synthase [Cannabis sativa]
XP_030497293.1	ent-kaur-16-ene synthase	Cannabis sativa	CsTPS65	f	Chr4: 22,530,641 - 22,552,802 (-)	QLC36851.1 terpene synthase 65
XP_030497294.1	ent-kaur-16-ene synthase	Cannabis sativa	CsEKS-putative	f	Chr4: 22,526,940 - 22,552,802 (-)
XP_030500342.1	terpene synthase 10 [Cannabis sativa]	Cannabis sativa	CsTPS13	b	Chr5: 1,309,291 - 1,318,666 (+)	98% identity ARE72254.3 CsTPS13 terpene synthase [Cannabis sativa] (Z)-β-ocimene
XP_030500419.1	myrcene synthase	Cannabis sativa	CsTPS12	b	Chr5: 2,394,680 - 2,399,648 (-)	99% identity to ARE72255.2 CsTPS12 terpene synthase [Cannabis sativa] NOT TESTED
XP_030500420.1	myrcene synthase	Cannabis sativa	CsTPS12-2		Chr5: 2,394,680 - 2,399,648 (-)	two alignments to ARE72255.2 CsTPS12 terpene synthase [Cannabis sativa] NOT TESTED
XP_030500449.1	terpene synthase 10-like isoform X1 [Cannabis sativa]	Cannabis sativa	CsTPS13-3	b	Chr5: 1,277,939 - 1,284,515 (+)
XP_030500450.1	terpene synthase 10-like isoform X2 [Cannabis sativa]	Cannabis sativa	CsTPS13-4		Chr5: 1,278,691 - 1,284,515 (+)
XP_030500626.1	myrcene synthase	Cannabis sativa	CsTPS3-2	b	Chr5: 2,478,767 - 2,492,686 (-)	91% identity to ARE72257.1 CsTPS3 terpene synthase [Cannabis sativa] MYRCENE
XP_030500627.1	myrcene synthase	Cannabis sativa	CsTPS3-3		Chr5: 2,478,767 - 2,492,686 (-)
XP_030500628.1	(-)-limonene synthase	Cannabis sativa	CsTPS14	b	Chr5: 2,425,887 - 2,431,305 (-)	high homology to QCY41294.1 TPS14 (-)limonene synthase [Cannabis sativa]
XP_030500629.1	(-)-limonene synthase	Cannabis sativa	CsTPS14-2		Chr5: 2,425,887 - 2,431,305 (-)	high homology to QCY41294.1 TPS14 (-)limonene synthase [Cannabis sativa] same story as above two alignments	two alignments
XP_030500630.1	(-)-limonene synthase, chloroplastic-like	Cannabis sativa			Chr5: 2,422,351 - 2,424,140 (-)	291 aa
XP_030501051.1	LOW QUALITY PROTEIN: myrcene synthase	Cannabis sativa	CsTPS3-L1	b	Chr5: 2,517,320 - 2,529,631 (-)	92% identity to ARE72257.1 CsTPS3 terpene synthase [Cannabis sativa] MYRCENE
XP_030501298.1	myrcene synthase	Cannabis sativa	CsTPSb3	b	Chr5: 2,015,280 - 2,023,281 (+)
XP_030501299.1	myrcene synthase	Cannabis sativa	CsTPS6	b	Chr5: 2,028,571 - 2,037,234 (+)	97% identity with ARE72259.1 CsTPS6 terpene synthase [Cannabis sativa] (E)-β-ocimene	this sequnce is 25 aa longer in the start
XP_030501569.1	terpene synthase 10 [Cannabis sativa]	Cannabis sativa	CsTPS13-2	b	Chr5: 1,323,376 - 1,331,221 (+)
XP_030501570.1	terpene synthase 10-like isoform X1 [Cannabis sativa]	Cannabis sativa	CsTPSb1	b	Chr5: 1,334,845 - 1,341,689 (+)
XP_030501571.1	terpene synthase 10-like isoform X2 [Cannabis sativa]	Cannabis sativa	CsTPSb1-3		Chr5: 1,334,845 - 1,341,837 (+)
XP_030501572.1	terpene synthase 10-like isoform X3 [Cannabis sativa]	Cannabis sativa	CsTPSb1-4		Chr5: 1,334,845 - 1,341,812 (+)
XP_030501573.1	terpene synthase 10-like isoform X4 [Cannabis sativa]	Cannabis sativa	CsTPSb1-2		Chr5: 1,334,845 - 1,341,775 (+)
XP_030507932.1	probable monoterpene synthase MTS1	Cannabis sativa	CsTPS5	b	Chr9: 23,494,636 - 23,503,703 (-)	high homology to QLC36846.1 CsTPS5 terpene synthase 5 [Cannabis sativa] MYRCENE/BISABOLOL
XP_030508373.1	probable monoterpene synthase MTS1, chloroplastic [Cannabis sativa]	Cannabis sativa	CsTPS31-3	b	Chr9: 23,662,609 - 23,665,101 (-)
XP_030508374.1	probable monoterpene synthase MTS1, chloroplastic [Cannabis sativa]	Cannabis sativa	CsTPS31	b	Chr9: 23,639,552 - 23,642,126 (-)	20 aa shorter 99% identity to QLC36839.1 terpene synthase 31 [Cannabis sativa] Terpinolene
XP_030508375.1	probable monoterpene synthase MTS1, chloroplastic [Cannabis sativa]	Cannabis sativa	CsTPS31-2	b	Chr9: 23,622,284 - 23,624,792 (-)
XP_030509726.1	alpha-humulene synthase isoform X1 [Cannabis sativa]	Cannabis sativa	CsTPS4	a	Chr6: 78,966,205 - 78,977,065 (-)	98% identity to ARE72260.2 CsTPS4 terpene synthase [Cannabis sativa] ALLOaromadendrene
XP_030509727.1	alpha-humulene synthase isoform X2 [Cannabis sativa]	Cannabis sativa	CsTPS4-2		Chr6: 78,966,205 - 78,977,065 (-)
XP_030509869.1	LOW QUALITY PROTEIN: alpha-humulene synthase-like [Cannabis sativa]	Cannabis sativa	CsTPSa7	a	Chr6: 78,003,820 - 78,008,984 (-)
XP_030510914.1	alpha-humulene synthase [Cannabis sativa]	Cannabis sativa	CsTPS9	a	Chr6: 21,348,087 - 21,354,205 (+)	100% identity to ARE72251.2 CsTPS9 terpene synthase [Cannabis sativa] β-caryophyllene
ARE72250.1	terpene synthase [Cannabis sativa] δ-selinene	Cannabis sativa	CsTPS22	a
ARE72252.1	CsTPS8 terpene synthase [Cannabis sativa] γ-eudesmol	Cannabis sativa	CsTPS8	a
ARE72258.1	CsTPS11 terpene synthase [Cannabis sativa] NOT TESTED	Cannabis sativa	CsTPS6-2	b
QLC36843.1	terpene synthase 16 [Cannabis sativa] Germacrene B	Cannabis sativa	CsTPS16	a
QLC36842.1	terpene synthase 22 [Cannabis sativa] Himachalane	Cannabis sativa	CsTPS22	a
QLC36845.1	terpene synthase 23 [Cannabis sativa] Myrcene	Cannabis sativa	CsTPS23	b
QLC36837.1	terpene synthase 25 [Cannabis sativa] (E )-β-farnesene	Cannabis sativa	CsTPS25	a
QLC36836.1	terpene synthase 36 [Cannabis sativa] NOT TESTED	Cannabis sativa	CsTPS36	b
QEM23725.1	TPS37 terpinolene synthase [Cannabis sativa]	Cannabis sativa	CsTPS37	b
AAC49395.1	S-linalool synthase [Clarkia breweri] TPS-F	Clarkia breweri	CbLIS
AAB39482.1	ent-kaurene synthase B [Cucurbita maxima] TPS-E	Cucurbita maxima	CmEKS
AAB71084.1	myrcene synthase [Abies grandis] TPS-D	Abies grandis	Ag2.2
AAB70707.1	(-)-camphene synthase [Abies grandis] TPS-D	Abies grandis	AgCamS
AAB71085.1	pinene synthase [Abies grandis] TPS-D	Abies grandis	Ag3.18
AAB70907.1	(-)-4S-limonene synthase [Abies grandis] TPS-D	Abies grandis	Ag10
AAC26018.1	(+)-sabinene synthase [Salvia officinalis] TPS-B	Salvia officinalis	SoSabi
AAC26017.1	(+)-bornyl diphosphate synthase [Salvia officinalis] TPS-B	Salvia officinalis	SoBorn
ABH07677.1	cineole synthase [Salvia fruticosa] TPS-B	Salvia fruticosa	SfCinS1
ACA33926.1	cadinene synthase [Helianthus annuus] TPS-A	Helianthus annuus	HaCadS
AAC39432.1	germacrene C synthase [Solanum lycopersicum] TPS-A	Solanum lycopersicum	SlGerS
PIN19319.1	Vetispiradiene synthase [Handroanthus impetiginosus] TPS-A	Handroanthus impetiginosus	HiVetS
QBB02271.1	vetispiradiene synthase [Aquilaria sinensis] TPS-A	Aquilaria sinensis	AsVetS			http://www.cnki.net/kcms/doi/10.13271/j.mpb.017.002152.html
AVT42335.1	casbene synthase [Euphorbia pekinensis] TPS-A	Euphorbia pekinensis	EpCasS
KAF5730685.1	casbene synthase [Tripterygium wilfordii] TPS-A	Tripterygium wilfordii	TwCAS
KU948698		Tripterygium wilfordii	TwTPS27
KU948695		Tripterygium wilfordii	TwTPS17
KU948696		Tripterygium wilfordii	TwTPS18
KU948697		Tripterygium wilfordii	TwTPS16
KP889109		Tripterygium wilfordii	TwTPS2
KU948709		Tripterygium wilfordii	TwTPS9
KP889110		Tripterygium wilfordii	TwTPS7
KP889111		Tripterygium wilfordii	TwTPS14
KP889112		Tripterygium wilfordii	TwTPS21
KU948708		Tripterygium wilfordii	TwTPS10
KU948707		Tripterygium wilfordii	TwTPS3
AAC39443.1		Arabidopsis thaliana	AtEKS
AAA53632.1		Arabidopsis thaliana	AtCPS
BAF61135.1		Physcomitrium patens	PpCPSEKS
Mapoly0015s0008.1.p		Marchantia polymorpha	MpCPSEKS
ADB90273.1	casbene synthase	Euphorbia esula	EeCAS
AEJ91554.1	trans-ocimene synthase	Litsea cubeba	LcTPS1
AEJ91556.1	alpha-thujene synthase/sabinene synthase	Litsea cubeba	LcTPS3
AAO22848.2	(E,E)-alpha-farnesene synthase	Malus domestica	MdASF1
ADI87448.1	cembratrienol synthase 3	Nicotiana sylvestris	NsCBTS3
AEK70966.1	isoprene synthase	Populus deltoides	PdIspS
ACJ38409.1	ShSBS	Solanum habrochaites	ShSBS
ADR74209.1	VvPNRLin	Vitis vinifera	VvPNRLin
ADR74208.1	(E)-beta-ocimene/(E,E)-alpha-farnesene synthase	Vitis vinifera	VvCSbOciF
ADR74195.2	(E)-alpha-bergamotene synthase	Vitis vinifera	VvGwaBer
ADR74192.1	(E)-beta-caryophyllene synthase	Vitis vinifera	VvGwECar1
ADR74220.1	(E)-nerolidol/(E,E)-geranyl linalool synthase	Vitis vinifera	VvPNENer
ADR74219.1	(E)-nerolidol/(E,E)-geranyl linalool synthase	Vitis vinifera	VvCSENer
ADR74212.1	(3S)-linalool/(E)-nerolidol synthase	Vitis vinifera	VvCSLinNer
ADR74213.1	(3S)-linalool/(E)-nerolidol /(E,E)-geranyl linalool synthase	Vitis vinifera	VvPNLNGl1
ADR74215.1	(3S)-linalool/(E)-nerolidol /(E,E)-geranyl linalool synthase	Vitis vinifera	VvPNLNGl3
PON85950.1		Trema orientale	ToTPSb3
PON94473.1	Squalene/phytoene synthase [Trema orientale]	Trema orientale				only 314 aa
PON82655.1		Trema orientale	ToTPSb4-2
PON82650.1		Trema orientale	ToTPSg1
PON82652.1		Trema orientale	ToTPSb4
PON55954.1		Trema orientale	ToTPSa2
PON50133.1		Trema orientale	ToTPSg4
PON50129.1		Trema orientale	ToTPSg3
PON90389.1		Trema orientale	ToTPSa1
PON53412.1	Squalene/phytoene synthase [Trema orientale]	Trema orientale				only 351 aa
PON55952.1		Trema orientale	ToTPSa3
PON82654.1		Trema orientale	ToTPSb4-3
PON75441.1		Trema orientale	ToTPSa4
PON51936.1	Squalene/phytoene synthase [Trema orientale]	Trema orientale				only 358 aa
PON64823.1	Squalene/phytoene synthase [Trema orientale]	Trema orientale				only 364 aa
PON98843.1		Trema orientale	ToEKS-putative
PON84631.1		Trema orientale	ToTPSf1
PON95191.1	Squalene/phytoene synthase [Trema orientale]	Trema orientale				only 263 aa
POO03632.1		Trema orientale	ToTPSf3
PON84203.1		Trema orientale	ToCPS-putative
PON90199.1		Trema orientale	ToTPSf2
PON94472.1	Terpene synthase, N-terminal domain containing protein [Trema orientale]	Trema orientale				only 228 aa
PON54690.1	Squalene/phytoene synthase [Trema orientale]	Trema orientale				only 181 aa
PON67638.1	Squalene/phytoene synthase [Trema orientale]	Trema orientale				only 242 aa
PON95190.1	Squalene/phytoene synthase [Trema orientale]	Trema orientale				only 183 aa
PON54689.1		Trema orientale
PON55953.1		Trema orientale
PON82653.1		Trema orientale
PON82657.1		Trema orientale
PON82658.1		Trema orientale
PON37121.1		Parasponia andersonii	PaTPSb2
PON37415.1		Parasponia andersonii	PaTPSb3
PON48549.1		Parasponia andersonii	PaTPSb4
PON32678.1		Parasponia andersonii	PaTPSg1
PON36743.1		Parasponia andersonii	PaTPSb5
PON41466.1		Parasponia andersonii	PaTPSb1
PON36734.1		Parasponia andersonii	PaTPSg4
PON61426.1		Parasponia andersonii	PaTPSa2
PON36737.1		Parasponia andersonii	PaTPSg3
PON60064.1		Parasponia andersonii	PaEKS-putative
PON71014.1		Parasponia andersonii	PaTPSf3
PON61424.1	Squalene/phytoene synthase [Parasponia andersonii]	Parasponia andersonii				only 280 aa
PON36748.1	hypothetical protein PanWU01x14_326060, partial [Parasponia andersonii]	Parasponia andersonii				only 228 aa
PON55261.1		Parasponia andersonii	PaCPS-putative
PON80600.1		Parasponia andersonii	PaTPSf1
PON50240.1	Squalene/phytoene synthase [Parasponia andersonii]	Parasponia andersonii				only 185 aa
PON55800.1	Squalene/phytoene synthase [Parasponia andersonii]	Parasponia andersonii				only 242 aa
PON48550.1	Squalene/phytoene synthase, partial [Parasponia andersonii]	Parasponia andersonii				only 118 aa
PON48545.1	Squalene/phytoene synthase [Parasponia andersonii]	Parasponia andersonii				only 164 aa
PON50241.1	Squalene/phytoene synthase [Parasponia andersonii]	Parasponia andersonii				only 60 aa
