# Supplementary material for: Extensive variation between chromosomes of North American and European hop
Source: Nat Commun. 2026 May 27;17:4110. doi: 10.1038/s41467-026-72379-8 (PMC13216280; doi:10.1038/s41467-026-72379-8)
Supplement: Supplementary file 13 — Supplementary Data 10 [file 41467_2026_72379_MOESM13_ESM.xlsx]

## Sheet: Sheet1
Notes and accession numbers for sequences used in Aromatic Prenyltranferase phylogenetic tree.
Overview on genes annotated as Aromatic Prenyltranferases that were used to create the phylogenetic analysis presented in this study. Homologous genes annotated in Apollo cv. are named accordingly and selected sequence information is given in the 'notes' column.
Gene ID	Description	Plant species	Label in phylogenetic tree	Homology to	Chromosome coordinates (only relevant for Cannabis sativa to confirm isoforms)	notes
HUMLU.APOL.r2.02P1P0681300.1		Humulus lupulus	HlPTub1ph1			gene fusion
HUMLU.APOL.r2.02P2P0663600.1		Humulus lupulus	HlPTub1ph2			gene fusion
HUMLU.APOL.r2.05P1P1461500.1		Humulus lupulus	HlPT11Lph1
HUMLU.APOL.r2.05P2P1459900.1		Humulus lupulus	HlPT11Lph2
HUMLU.APOL.r2.07P1P1937300.1		Humulus lupulus	HlspPTph1
HUMLU.APOL.r2.07P2P1942200.1		Humulus lupulus	HlspPTph2
HUMLU.APOL.r2.07P1P1938300.1		Humulus lupulus	HlPTvE1ph1
HUMLU.APOL.r2.07P2P1943200.1		Humulus lupulus	HlPTvE1ph2
HUMLU.APOL.r2.08P1P2097300.1		Humulus lupulus	HlPTpq2ph1
HUMLU.APOL.r2.08P1P2185200.1		Humulus lupulus	HlPTpq1ph1
HUMLU.APOL.r2.08P1P2379100.1		Humulus lupulus	HlPTpq3ph1			lies in the introgression
HUMLU.APOL.r2.08P2P2161000.1		Humulus lupulus	HlPTpq1ph2
HUMLU.APOL.r2.09P1P2577500.1		Humulus lupulus	HlPPTph1-putative
HUMLU.APOL.r2.09P2P2561800.1		Humulus lupulus	HlPPTph2-putative
HUMLU.APOL.r2.10P1P3067800.1	PT1L alpha acids_AJD80254.1 aromatic prenyltransferase HlPT [Humulus lupulus]	Humulus lupulus	HlPT1ph1
HUMLU.APOL.r2.10P2P3021100.1	PT1L alpha acids_AJD80254.1 aromatic prenyltransferase HlPT [Humulus lupulus]	Humulus lupulus	HlPT1ph2
HUMLU.APOL.r2.10P1P3068000.1	PT2 alpha acids_AJD80255.1 aromatic prenyltransferase HlPT [Humulus lupulus]	Humulus lupulus	HlPT2ph1
HUMLU.APOL.r2.10P2P3021300.1	PT2 alpha acids_AJD80255.1 aromatic prenyltransferase HlPT [Humulus lupulus]	Humulus lupulus	HlPT2ph2
XP_030497548.1	2-acylphloroglucinol 4-prenyltransferase isoform X1	Cannabis sativa	CsaPT7	CsPT(7) 98% identity	ChrX: 62,390,803 - 62,395,691 (-)
XP_030497532.1	2-acylphloroglucinol 4-prenyltransferase	Cannabis sativa	CsaPT4	CsPT(4) 98% identity	ChrX: 62,334,344 - 62,348,916 (+)
XP_030497560.1	2-acylphloroglucinol 4-prenyltransferase	Cannabis sativa	CsaPT1	CsPT1	ChrX: 62,381,541 - 62,388,633 (-)
XP_030482372.1	homogentisate solanesyltransferase, chloroplastic	Cannabis sativa	CsaPT5	CsPT5	Chr8: 27,594,829 - 27,597,936 (+)
XP_030497550.1	2-acylphloroglucinol 4-prenyltransferase isoform X2	Cannabis sativa		CsPT(7) only 90% identity	ChrX: 62,390,803 - 62,395,691 (-)	truncated earlier termination
XP_030497505.1	2-acylphloroglucinol 4-prenyltransferase isoform X3	Cannabis sativa		CsPT(3) 99% identity	ChrX: 62,103,283 - 62,126,100 (+)
XP_030497494.1	2-acylphloroglucinol 4-prenyltransferase, chloroplastic isoform X1	Cannabis sativa	CsaPT3-1	CsPT(3) 98% identity	ChrX: 62,103,283 - 62,126,100 (+)
XP_030497507.1	2-acylphloroglucinol 4-prenyltransferase isoform X4	Cannabis sativa		CsPT(3) 97.5% identity	ChrX: 62,103,283 - 62,118,739 (+)
XP_030497500.1	2-acylphloroglucinol 4-prenyltransferase, chloroplastic isoform X2	Cannabis sativa		CsPT(3) 99% identity	ChrX: 62,103,283 - 62,123,126 (+)
XP_030491742.1	2-acylphloroglucinol 4-prenyltransferase isoform X1	Cannabis sativa	CsaPT3-2	CsPT(3) 70% identity	ChrX: 24,285,442 - 24,317,106 (-)
XP_030497521.1	2-acylphloroglucinol 4-prenyltransferase-like isoform X1	Cannabis sativa		CsPT(4) 96% identity	ChrX: 62,197,785 - 62,215,832 (+)	truncated earlier termination
XP_030497525.1	2-acylphloroglucinol 4-prenyltransferase-like isoform X3	Cannabis sativa		CsPT(4) 96.7% identity	ChrX: 62,199,324 - 62,215,832 (+)	Late start codon and early termination codon
XP_030508246.1	2-acylphloroglucinol 4-prenyltransferase-like	Cannabis sativa		CsPT(4) 96.6% identity	ChrX: 62,265,623 - 62,274,460 (+)	Drastically earlier termination
XP_030491751.1	2-acylphloroglucinol 4-prenyltransferase isoform X2	Cannabis sativa		CsPT(3) 69.7%	ChrX: 24,313,625 - 24,317,106 (-)	truncated earlier termination
XP_030497522.1	2-acylphloroglucinol 4-prenyltransferase-like isoform X2	Cannabis sativa		CsPT(4) 96.2 identity	ChrX: 62,197,785 - 62,210,302 (+)	Drastically earlier termination
XP_030510740.1	homogentisate phytyltransferase 1, chloroplastic	Cannabis sativa	CsaPT2	CsPT2 no stop codon	Chr6: 2,521,746 - 2,525,387 (+)
XP_030479803.1	homogentisate phytyltransferase 1, chloroplastic	Cannabis sativa	CsaPT6	CsaPT6	Chr7: 4,034,926 - 4,044,343 (-)
XP_030508709.1	4-hydroxybenzoate polyprenyltransferase, mitochondrial	Cannabis sativa		CsPT8	Chr9: 39,216,429 - 39,220,883 (-)	big gap, seems to be unique to polyprenyltransferases
XP_030508708.1	4-hydroxybenzoate polyprenyltransferase, mitochondrial	Cannabis sativa		CsPT8	Chr9: 39,216,429 - 39,220,883 (-)	big gap, seems to be unique to polyprenyltransferases
XP_030508706.1	4-hydroxybenzoate polyprenyltransferase, mitochondrial	Cannabis sativa	CsaPT8	CsPT8	Chr9: 39,216,429 - 39,220,883 (-)	big gap, seems to be unique to polyprenyltransferases
XP_030479806.1	chlorophyll synthase, chloroplastic	Cannabis sativa	CsaPT9	CsPT9	Chr7: 4,285,758 - 4,289,926 (-)
XP_030504454.1	protoheme IX farnesyltransferase, mitochondrial	Cannabis sativa	CsaPT10	CsPT10	Chr2: 952,336 - 958,128 (+)
XP_030501990.1	2-carboxy-1,4-naphthoquinone phytyltransferase, chloroplastic	Cannabis sativa	CsaPT11	CsPT11	Chr5: 34,503,420 - 34,508,503 (-)
XP_030501991.1	2-carboxy-1,4-naphthoquinone phytyltransferase, chloroplastic	Cannabis sativa		CsPT11	Chr5: 34,503,420 - 34,508,503 (-)
PON44906.1	Prenyltransferase [Parasponia andersonii]	Parasponia andersonii	PaPTpq1			N-terminal 33 amino acids longer than all others
PON34532.1	Prenyltransferase [Parasponia andersonii]	Parasponia andersonii				huge gap, missing exons?
PON61880.1	4-hydroxybenzoate polyprenyltransferase [Parasponia andersonii]	Parasponia andersonii	PaPPT-putative			big gap, seems to be unique to polyprenyltransferases
PON51114.1	Chlorophyll synthase [Parasponia andersonii]	Parasponia andersonii	PaspPT
PON56725.1	Protohem IX farnesyltransferase [Parasponia andersonii]	Parasponia andersonii				Drastically late start codon
PON43821.1	2-carboxy-1,4-naphthoquinone phytyltransferase [Parasponia andersonii]	Parasponia andersonii				huge gap, missing exons?
PON82414.1	Prenyltransferase [Trema orientale]	Trema orientale	ToPTpq1			could have an intron integrated in the sequence
PON82410.1	Prenyltransferase [Trema orientale]	Trema orientale	ToPTpq2			exon missing, early start codon?
PON92366.1	Prenyltransferase [Trema orientale]	Trema orientale				missing an exon
PON38475.1	4-hydroxybenzoate polyprenyltransferase [Trema orientale]	Trema orientale	ToPPT-putative
PON92197.1	Chlorophyll synthase [Trema orientale]	Trema orientale	TospPT
PON88633.1	Protohem IX farnesyltransferase [Trema orientale]	Trema orientale				Drastically late start codon
PON85380.1	2-carboxy-1,4-naphthoquinone phytyltransferase [Trema orientale]	Trema orientale				huge gap, missing exons?
NP_001190815.1	polyprenyltransferase 1 [Arabidopsis thaliana] AT4G23660.1	Arabodpsis thaliana	AtPPT1
NP_001154609.1	homogentisate prenyltransferase [Arabidopsis thaliana] AtPlastiquinone NM_001161137.1 AT3G11945.2	Arabodpsis thaliana	AtVTE2-2
NP_849984.1	Vitamin E subfamily homogentisate phytyltransferase 1-AAL35412.1 tocopherol polyprenyltransferase [Arabidopsis thaliana] AT2G18950.1	Arabodpsis thaliana	AtVTE2-1
BAO31627.1	umbelliferone 6-dimethylallyltransferase	Petroselinum crispum	PcPT
A0A077K8G3.1	Coumarin 8-geranyltransferase 1, chloroplastic	Citrus limon	ClPT1
XP_006483444.1	coumarin 8-geranyltransferase 1b, chloroplastic	Citrus sinensis	CsiPT1
XP_006483446.1	coumarin 8-geranyltransferase 1b, chloroplastic	Citrus sinensis	CsiPTvE1
AB325579	naringenin 8-dimethylallyltransferase	Sophora flavescens	SfN8DT-1
XP_006602724.1	4-hydroxybenzoate polyprenyltransferase, mitochondrial	Glycine max	GmPPT-putative
NP_001353921.1	glycinol 2-dimethylallyltransferase	Glycine max	Gm2DT
NP_001353920.1	prenyltransferase family protein PT11a	Glycine max	GmPT1
XP_006588837.2	glycinol 4-dimethylallyltransferase-like	Glycine max	GmPTvE1
XP_003541456.1	glycinol 4-dimethylallyltransferase-like	Glycine max	GmPTvE2
