# Supplementary material for: Extensive variation between chromosomes of North American and European hop
Source: Nat Commun. 2026 May 27;17:4110. doi: 10.1038/s41467-026-72379-8 (PMC13216280; doi:10.1038/s41467-026-72379-8)
Supplement: Supplementary file 14 — Supplementary Data 11 [file 41467_2026_72379_MOESM14_ESM.xlsx]

## Sheet: Sheet1
Notes and accession numbers for sequences used in Polyketide Synthase phylogenetic tree.
Overview on genes annotated as polyketide synthases that were used to create the phylogenetic analysis presented in this study. Homologous genes annotated in Apollo cv. are named accordingly and selected sequence information is given in the 'notes' column.
Gene ID	Description	Plant species	Label in phylogenetic tree	Chromosome coordinates (only relevant for Cannabis sativa to confirm isoforms)	notes
HUMLU.APOL.r2.04P1P1272900.1		Humulus lupulus	HlPKSBph1
HUMLU.APOL.r2.04P2P1252900.1		Humulus lupulus	HlPKSBph2
HUMLU.APOL.r2.05P1P1490700.1		Humulus lupulus	HlPKSAph1
HUMLU.APOL.r2.05P2P1492000.1		Humulus lupulus	HlPKSAph2
HUMLU.APOL.r2.09P1P2444600.1		Humulus lupulus	HlCHS1ph1
HUMLU.APOL.r2.09P2P2429300.1		Humulus lupulus	HlCHS1ph2a
HUMLU.APOL.r2.09P2P2429400.1		Humulus lupulus	HlCHS1ph2b
HUMLU.APOL.r2.09P1P2799400.1		Humulus lupulus	HlCHS2ph1
HUMLU.APOL.r2.09P2P2785500.1		Humulus lupulus	HlCHS2ph2
HUMLU.APOL.r2.09P1P2809000.1		Humulus lupulus	HlCHS5ph1
HUMLU.APOL.r2.09P2P2796600.1		Humulus lupulus	HlCHS5ph2
HUMLU.APOL.r2.09P1P2809100.1		Humulus lupulus	HlCHS3ph1
HUMLU.APOL.r2.09P2P2796700.1		Humulus lupulus	HlCHS3ph2
HUMLU.APOL.r2.09P1P2809200.1		Humulus lupulus	HlCHS4ph1
HUMLU.APOL.r2.09P2P2796800.1		Humulus lupulus	HlCHS4ph2
HUMLU.APOL.r2.09P1P2809300.1	Phloroisovalerophenone synthase	Humulus lupulus	HlVPSph1
HUMLU.APOL.r2.09P2P2796900.1	Phloroisovalerophenone synthase	Humulus lupulus	HlVPSph2
AT5G13930		Arabidopsis thaliana	AtCHS
AT4G00040		Arabidopsis thaliana	AtPKSA2
AT1G02050		Arabidopsis thaliana	AtPKSA
AT4G34850		Arabidopsis thaliana	AtPKSB
XP_030484186.1	BAG14339.1 - Olivetol synthase	Cannabis sativa	CasaOLS	Chr8: 56,861,764 - 56,863,084 (+)
XP_030482488.1		Cannabis sativa	CasaCHS3	Chr8: 56,894,068 - 56,897,329 (+)
XP_030482489.1		Cannabis sativa	CasaTKSL	Chr8: 56,877,906 - 56,879,228 (-)
XP_030509458.1		Cannabis sativa	CasaCHS2	Chr9: 33,456,384 - 33,457,663 (-)
XP_030497599.1		Cannabis sativa	CasaCHS4	ChrX: 62,816,348 - 62,818,275 (-)
XP_030509500.1	AAL92879-Naringerin-chalcone synthase	Cannabis sativa	CasaCHS	Chr9: 2,161,401 - 2,163,065 (+)
XP_030500201.1		Cannabis sativa	CasaPKSA1	Chr5: 48,745,485 - 48,746,666 (+)
XP_030492676.1		Cannabis sativa	CasaPKSA2	Chr3: 74,699,511 - 74,700,690 (+)
XP_030487393.1		Cannabis sativa	CasaPKSB	ChrX: 15,767,799 - 15,770,223 (+)
PON50495.1		Trema orientalis	ToCHS2
PON72892.1		Trema orientalis	ToCHS-putative
PON90188.1		Trema orientalis	ToCHS3
PON46170.1		Trema orientalis	ToCHS4
PON85577.1		Trema orientalis	ToPKSA
PON83406.1		Trema orientalis	ToPKSB
PON35502.1		Parasponia andersonii	PaCHS2
PON63775.1		Parasponia andersonii	PaCHS-putative
PON37114.1		Parasponia andersonii	PaCHS3
PON38432.1		Parasponia andersonii	PaCHS4
PON33410.1		Parasponia andersonii	PaPKSA
PON55109.1		Parasponia andersonii	PaPKSB
CsaV3_3G027830.1		Cucumis sativus	CusaCHS-putative
CsaV3_4G027940.1		Cucumis sativus	CusaPKSA
CsaV3_1G001860.1		Cucumis sativus	CusaPKSB		Second gene Reannotated using FgenesH
Cp4.1LG03g06560.1		Cucurbita pepo	CpCHS1
Cp4.1LG03g06570.1		Cucurbita pepo	CpCHS2
Cp4.1LG12g01070.1		Cucurbita pepo	CpCHS3
Cp4.1LG15g05800.1		Cucurbita pepo	CpPKSB1
Cp4.1LG04g05170.1		Cucurbita pepo	CpPKSB2
Cp4.1LG03g15710.1		Cucurbita pepo	CpPKSA		Fourth gene reannotated using FgenesH
Cla97C05G094290.1		Citrullus lanatus	ClCHS1
Cla97C06G117350.2		Citrullus lanatus	ClCHS2		Second gene Reannotated using FgenesH
Cla97C05G080280.2		Citrullus lanatus	ClPKSA
Cla97C02G031170.2		Citrullus lanatus	ClPKSB
Medtr1g098140.1	Functionally characterized Naringenin-Chalcone synthase	Medicago truncatula	MtCHS2
ABB89212	biphenyl synthase	Sorbus aucuparia	SaBIS
AAL79808	benzophenone synthase	Hypericum androsaemum	HaBPS
P48391	2-pyrone synthase	Gerbera hybrida	Gh2PS
CAC14058.1	acridone synthase	Ruta graveolens	RgACS
AAK82824.1	benzalacetone synthase	Rheum palmatum	RpBAS
AAP13782.1	Stillbene synthase	Rheum tataricum	RtSTS
AAN76182.1	Stillbenecarboxylate synthase	Hydrangea macrophylla	HmSTCS
ABB89213.1	Chalcone synthase	Sorbus aucuparia	SaCHS
AAG30295.1	Chalcone synthase	Hypericum androsaemum	HaCHS
ABB13607.1	Chalcone synthase	Rheum palmatum	RpCHS1
ABB13608.1	Chalcone synthase	Rheum palmatum	RpCHS2
