# Supplementary material for: Extensive variation between chromosomes of North American and European hop
Source: Nat Commun. 2026 May 27;17:4110. doi: 10.1038/s41467-026-72379-8 (PMC13216280; doi:10.1038/s41467-026-72379-8)
Supplement: Supplementary file 15 — Supplementary Data 12 [file 41467_2026_72379_MOESM15_ESM.xlsx]

## Sheet: Sheet1
Overview on annotation and phase specific expression for Humulus genes shown in Fig 6.
Overview on annotated genes of class prenyltransferase (PT), polyketide synthase (PK) and terpene synthase (TPS), regarding their gene family association, functional annotation as well as phase specific expression during cone development. For the latter, differential expression analysis was performed using DESeq2, with statistical significance being assessed using the Wald test (two-sided), and p…
data used to create this supplementary table can be found under this link: https://doi.org/10.5281/zenodo.19128409
Gene information					Phase specificity			Functional annotation			Glandular tissue gene expression during cone development (triplicates)
Transcript	Gene	Name	Gene Family	DEG cluster membership	log2 Fold Change	Adjusted p-value	Dominant Phase	Mercator annotation	Protscriber annotation	Swissprot annotation	Gland_S1_1	Gland_S1_2	Gland_S1_3	Gland_S2_1	Gland_S2_2	Gland_S2_3	Gland_S3_1	Gland_S3_2	Gland_S3_3	Gland_S4_1	Gland_S4_2	Gland_S4_3	Gland_S5_1	Gland_S5_2	Gland_S5_3
HUMLU.APOL.r2.02P1P0681300.1	HUMLU.APOL.r2.02P1G0681300	HlPTub1ph1	PT								3.01	3.456	3.126	2.988	3.123	2.778	3.587	3.204	4.387	4.33	4.102	4.715	3.727	3.747	3.631
HUMLU.APOL.r2.02P2P0663600.1	HUMLU.APOL.r2.02P2G0663600	HlPTub1ph2	PT								3.01	3.456	3.126	2.988	3.123	2.778	3.587	3.204	4.387	4.33	4.102	4.715	3.727	3.747	3.631
HUMLU.APOL.r2.05P1P1461500.1	HUMLU.APOL.r2.05P1G1461500	HlPT11Lph1	PT		0.40389	4.44249e-09	P1				18.32	17.627	14.219	15.622	18.25	14.812	15.534	14.17	16.35	9.049	9.337	10.339	10.733	9.746	10.509
HUMLU.APOL.r2.05P2P1459900.1	HUMLU.APOL.r2.05P2G1459900	HlPT11Lph2	PT		0.40389	4.44249e-09	P1				13.831	12.849	10.906	11.352	13.561	12.676	12.54	10.979	12.56	8.76	6.794	6.131	8.895	6.899	5.998
HUMLU.APOL.r2.07P1P1937300.1	HUMLU.APOL.r2.07P1G1937300	HlspPTph1	PT								15.776	14.067	18.255	18.126	11.213	18.818	11.253	10.546	9.591	8.593	9.232	8.142	10.052	10.854	10.53
HUMLU.APOL.r2.07P2P1942200.1	HUMLU.APOL.r2.07P2G1942200	HlspPTph2	PT								15.776	14.067	18.255	18.126	11.213	18.818	11.253	10.546	9.591	8.593	9.232	8.142	10.052	10.854	10.53
HUMLU.APOL.r2.07P1P1938300.1	HUMLU.APOL.r2.07P1G1938300	HlPTvE1ph1	PT								18.53	13.825	14.877	12.828	15.62	15.855	10.979	9.192	9.935	11.016	10.853	10.706	11.254	12.988	12.706
HUMLU.APOL.r2.07P2P1943200.1	HUMLU.APOL.r2.07P2G1943200	HlPTvE1ph2	PT								18.53	13.825	14.877	12.828	15.62	15.855	10.979	9.192	9.935	11.016	10.853	10.706	11.254	12.988	12.706
HUMLU.APOL.r2.08P1P2097300.1	HUMLU.APOL.r2.08P1G2097300	HlPTpq2ph1	PT								1.259	16.288	1.288	0.591	1.058	1.864	0.285	1.012	0.666	0.651	0.619	0.694	0.646	0.676	0.977
HUMLU.APOL.r2.08P1P2185200.1	HUMLU.APOL.r2.08P1G2185200	HlPTpq1ph1	PT								9.993	10.239	11.924	10.595	9.925	12.143	8.507	8.657	9.996	6.526	7.506	7.626	7.303	7.54	7.476
HUMLU.APOL.r2.08P1P2379100.1	HUMLU.APOL.r2.08P1G2379100	HlPTpq3ph1	PT								0	0.362	0	0	0	0	0	0	0	0	0	0	0	0	0
HUMLU.APOL.r2.08P2P2161000.1	HUMLU.APOL.r2.08P2G2161000	HlPTpq1ph2	PT								9.993	10.239	11.924	10.595	9.925	12.143	8.507	8.657	9.996	6.526	7.506	7.626	7.303	7.54	7.476
HUMLU.APOL.r2.09P1P2577500.1	HUMLU.APOL.r2.09P1G2577500	HlPPTph1-putative	PT		1.02772	3.91828e-36	P1				7.946	6.567	9.525	11.34	8.411	9.307	9.324	11.703	10.428	10.243	11.293	11.666	11.003	11.011	10.6
HUMLU.APOL.r2.09P2P2561800.1	HUMLU.APOL.r2.09P2G2561800	HlPPTph2-putative	PT		1.02772	3.91828e-36	P1				3.998	4.09	4.602	6.953	5.311	4.947	3.753	4.701	5.51	5.407	4.303	5.554	4.395	4.855	4.724
HUMLU.APOL.r2.10P1P3067800.1	HUMLU.APOL.r2.10P1G3067800	HlPT1ph1	PT								432.471	21.201	770.414	1370.92	1371.33	706.226	1667.5	2416.18	4441.8	1833.56	1866.69	2004.78	1305.02	1575.76	1253.97
HUMLU.APOL.r2.10P2P3021100.1	HUMLU.APOL.r2.10P2G3021100	HlPT1ph2	PT								370.679	12.885	759.437	1329.04	1179.88	694.535	1448.4	2345.94	3950.88	1626.97	1626.29	1739.34	1093.21	1315.32	1051.67
HUMLU.APOL.r2.10P1P3068010.1	HUMLU.APOL.r2.10P1G3068010	HlPT2ph1	PT								350.089	13.217	530.557	1002.05	1095.17	483.685	1074.65	2168.43	3347.42	1366.28	1317.09	1454.44	1064.54	1148.99	911.135
HUMLU.APOL.r2.10P2P3021310.1	HUMLU.APOL.r2.10P2G3021310	HlPT2ph2	PT								159.795	6.718	260.736	445.572	593.102	222.058	601.207	1008.95	1584.11	746.839	807.06	836.769	559.168	690.607	543.384
HUMLU.APOL.r2.04P1P1272900.1	HUMLU.APOL.r2.04P1G1272900	HlPKSBph1	PK		-1.5014	0.0382758	P2				0.242	0.02	0.337	0.433	0.566	0.461	0.269	1.226	0.854	0	0.039	0	0	0	0
HUMLU.APOL.r2.04P2P1252900.1	HUMLU.APOL.r2.04P2G1252900	HlPKSBph2	PK	2	-1.5014	0.0382758	P2	hydroxyalkyl alpha-pyrone synthase *(PKS)	chalcone and stilbene synthase protein	Type III polyketide synthase B	0.242	0.02	0.139	0.404	0.351	0.148	0.426	0.806	0.606	1.29	1.741	1.594	1.528	1.265	1.298
HUMLU.APOL.r2.05P1P1490700.1	HUMLU.APOL.r2.05P1G1490700	HlPKSAph1	PK		-1.36362	0.0428387	P2				0.305	0.112	0	0	0.206	0.127	0.013	0.027	0	0.034	0	0	0	0	0.05
HUMLU.APOL.r2.05P2P1492000.1	HUMLU.APOL.r2.05P2G1492000	HlPKSAph2	PK		-1.36362	0.0428387	P2				0.177	0.179	0.315	0.218	0.135	0.359	0.013	0.027	0.036	0	0.223	0.065	0.077	0.103	0.122
HUMLU.APOL.r2.09P1P2444600.1	HUMLU.APOL.r2.09P1G2444600	HlCHS1ph1	PK		-0.609322	3.32073e-12	P2				765.981	774.828	660.457	928.549	613.601	679.183	898.515	1256.24	1212.22	907.068	997.433	1056.99	607.993	700.728	594.02
HUMLU.APOL.r2.09P1P2444600.1	HUMLU.APOL.r2.09P1G2444600	HlCHS1ph1	PK		2.40135	1.57992e-90	P1				765.981	774.828	660.457	928.549	613.601	679.183	898.515	1256.24	1212.22	907.068	997.433	1056.99	607.993	700.728	594.02
HUMLU.APOL.r2.09P2P2429300.1	HUMLU.APOL.r2.09P2G2429300	HlCHS1ph2a	PK		2.40135	1.57992e-90	P1				112.263	163.122	106.222	100.861	68.202	109.983	214.068	193.034	203.399	289.68	336.121	327.932	103.86	148.95	109.092
HUMLU.APOL.r2.09P2P2429400.1	HUMLU.APOL.r2.09P2G2429400	HlCHS1ph2b	PK		-0.609322	3.32073e-12	P2				1043.22	838.98	901.455	1460.46	1034.01	914.858	1441.34	2106.32	2047.19	1389.76	1573.3	1651.3	967.402	1151	944.455
HUMLU.APOL.r2.09P1P2799400.1	HUMLU.APOL.r2.09P1G2799400	HlCHS2ph1	PK	2	2.09071	1.93292e-06	P1	chalcone synthase	chalcone synthase protein	Chalcone synthase 2	5.959	81.179	22.484	5.985	9.826	19.495	47.53	12.371	93.654	246.866	240.879	252.129	111.603	131.839	102.79
HUMLU.APOL.r2.09P2P2785500.1	HUMLU.APOL.r2.09P2G2785500	HlCHS2ph2	PK	2	2.09071	1.93292e-06	P1	chalcone synthase	chalcone synthase protein	Chalcone synthase 2	2.235	55	6.827	1.522	2.957	5.937	7.203	2.491	28.061	35.219	33.939	34.556	15.192	14.563	11.901
HUMLU.APOL.r2.09P1P2809000.1	HUMLU.APOL.r2.09P1G2809000	HlCHS5ph1	PK		-2.78152	5.56495e-19	P2				0.185	0	0.657	1.134	0.635	0.478	1.275	2.235	2.731	0.545	0.694	0.424	0.611	1.009	1.042
HUMLU.APOL.r2.09P2P2796600.1	HUMLU.APOL.r2.09P2G2796600	HlCHS5ph2	PK	2	-2.78152	5.56495e-19	P2	chalcone synthase	chalcone synthase protein	Phloroisovalerophenone synthase	1.433	0.467	1.7	2.594	4.28	1.487	14.317	7.221	10.224	14.629	14.713	17.401	6.036	7.426	6.819
HUMLU.APOL.r2.09P1P2809100.1	HUMLU.APOL.r2.09P1G2809100	HlCHS3ph1	PK								0	0	0	0	0	0	0	0	0	0	0	0	0	0	0
HUMLU.APOL.r2.09P2P2796700.1	HUMLU.APOL.r2.09P2G2796700	HlCHS3ph2	PK								0	0	0	0	0	0	0	0	0	0	0	0	0	0	0
HUMLU.APOL.r2.09P1P2809200.1	HUMLU.APOL.r2.09P1G2809200	HlCHS4ph1	PK								670.317	3.128	588.479	1706.42	1597.44	587.699	1893.73	4600.09	4001.65	1356.85	1974.06	1615.26	1235.07	1486.1	1416.37
HUMLU.APOL.r2.09P2P2796800.1	HUMLU.APOL.r2.09P2G2796800	HlCHS4ph2	PK								709.545	32.093	1179.78	1809.5	2778.34	1000.41	3755.57	4905.57	7194.39	4712.28	4303.13	4905.22	2620.88	3129.53	2477.92
HUMLU.APOL.r2.09P1P2809300.1	HUMLU.APOL.r2.09P1G2809300	HlVPSph1	PK					chalcone synthase	chalcone synthase protein	Phloroisovalerophenone synthase	2610.09	112.196	3374.78	6102.93	10263.9	2877.61	13782.2	19417.1	25109.2	18124.2	19524.3	20880.9	9010.32	11386.2	9517.79
HUMLU.APOL.r2.09P2P2796900.1	HUMLU.APOL.r2.09P2G2796900	HlVPSph2	PK					chalcone synthase	chalcone synthase protein	Phloroisovalerophenone synthase	4202.41	143.023	5739.51	10306.4	18846.2	4785.42	30233	40519.7	56795.3	37273.4	39463.4	42882.1	16941.4	21616.7	17877
HUMLU.APOL.r2.01P1P0388800.1	HUMLU.APOL.r2.01P1G0388800	HlAFS2	TPS								0	0.22	0.272	0.027	0.157	0.232	0.041	0.104	0.033	0.104	0	0	0.272	0.271	0.419
HUMLU.APOL.r2.01P1P0389000.1	HUMLU.APOL.r2.01P1G0389000	HlTPSb10ph1	TPS								1.019	0.209	0.704	0	0.206	0.99	0	0	0.037	0	0	0.082	0	0	0
HUMLU.APOL.r2.01P1P0389300.1	HUMLU.APOL.r2.01P1G0389300		TPS					mono-/sesquiterpene-/diterpene synthase	3s 6e nerolidol synthase 1 chloroplastic	(3S,6E)-nerolidol synthase 1, chloroplastic	13.757	1.895	46.572	76.007	66.448	40.965	122.143	222.532	477.477	206.005	222.519	228.364	82.77	120.368	93.785
HUMLU.APOL.r2.01P1P0389400.1	HUMLU.APOL.r2.01P1G0389400	HlTPSg14ph1	TPS	1	2.29412	3.0914e-05	P1	mono-/sesquiterpene-/diterpene synthase	3s 6e nerolidol synthase 1 chloroplastic	(3S,6E)-nerolidol synthase 1, chloroplastic	2.352	2.664	1.728	0.296	0.496	1.932	0.165	0.294	0.023	0.063	0	0.02	0.016	0.065	0.062
HUMLU.APOL.r2.01P1P0389500.1	HUMLU.APOL.r2.01P1G0389500		TPS	2	13.8335	1.30223e-59	P1	mono-/sesquiterpene-/diterpene synthase	3s 6e nerolidol synthase 1 chloroplastic	(3S,6E)-nerolidol synthase 1, chloroplastic	20.135	3.498	57.295	105.416	89.755	50.129	226.986	346.5	678.648	484.029	444.649	451.348	171.766	187.381	152.976
HUMLU.APOL.r2.01P1P0390100.1	HUMLU.APOL.r2.01P1G0390100	HlTPSb11ph1	TPS		-3.46381	4.68639e-06	P2				0.019	0	0	0	0	0	0.106	0	0	0	0	0	0	0	0
HUMLU.APOL.r2.01P1P0390200.1	HUMLU.APOL.r2.01P1G0390200		TPS	3	3.10298	0.0228754	P1	mono-/sesquiterpene-/diterpene synthase	3s 6e nerolidol synthase 1 chloroplastic	(3S,6E)-nerolidol synthase 1, chloroplastic	0.29	0	0.961	1.094	1.085	0.293	0.466	4.752	4.837	0	0	0	0	0	0
HUMLU.APOL.r2.01P1P0390300.1	HUMLU.APOL.r2.01P1G0390300	HlTPSg13ph1	TPS								0	0	0.059	0.021	0.018	0	0	0	0	0	0	0	0	0	0
HUMLU.APOL.r2.01P1P0390400.1	HUMLU.APOL.r2.01P1G0390400	HlTPSg15ph1	TPS								0.439	0.255	0.057	0.033	0.218	0.28	0.029	0	0	0	0	0	0	0	0
HUMLU.APOL.r2.01P1P0390500.1	HUMLU.APOL.r2.01P1G0390500	HlTPSg3ph1	TPS		4.75067	7.15879e-06	P1				0	0	0.145	0	0.164	0.049	0.222	0	1.145	0.223	0.44	0.731	0.133	0.306	0.313
HUMLU.APOL.r2.01P1P0390600.1	HUMLU.APOL.r2.01P1G0390600	HlTPSg17ph1	TPS								0	0	0.017	0	0	0	0	0	0	0	0	0	0	0	0
HUMLU.APOL.r2.01P1P0390700.1	HUMLU.APOL.r2.01P1G0390700	HlTPSg4ph1	TPS		3.37066	0.00339233	P1				0.12	0.038	0.088	0.124	0.162	0.111	0	0.358	0.474	0	0.031	0.022	0	0	0.033
HUMLU.APOL.r2.01P1P0390800.1	HUMLU.APOL.r2.01P1G0390800		TPS								0	0	0	0	0	0	0	0	0	0	0	0	0	0	0
HUMLU.APOL.r2.01P1P0390900.1	HUMLU.APOL.r2.01P1G0390900		TPS								0	0	0	0	0	0	0	0	0	0	0	0	0	0	0
HUMLU.APOL.r2.01P1P0391000.1	HUMLU.APOL.r2.01P1G0391000	HlTPSg5ph1	TPS								0	0.045	0	0.139	0	0	0	0.356	0	0.062	0	0	0	0.141	0
HUMLU.APOL.r2.01P1P0391100.1	HUMLU.APOL.r2.01P1G0391100	HlTPSg18ph1	TPS								0	0	0.034	0.017	0.054	0	0	0	0	0	0	0	0	0	0
HUMLU.APOL.r2.01P1P0391200.1	HUMLU.APOL.r2.01P1G0391200	HlTPSg6ph1	TPS								0.225	0	0.036	0	0	0	0	0	0	0.057	0	0.024	0	0	0
HUMLU.APOL.r2.01P1P0391300.1	HUMLU.APOL.r2.01P1G0391300	HlTPSg8ph1	TPS		3.25542	1.10556e-06	P1				0.104	0.029	0.151	0.088	0.051	0.039	0.113	0.387	0.79	0.267	0.28	0.218	0.072	0.168	0.09
HUMLU.APOL.r2.01P2P0371000.1	HUMLU.APOL.r2.01P2G0371000	HlAFS1	TPS		-3.46381	4.68639e-06	P2				0.332	0.555	0.379	0.054	0.212	0.371	0.036	0.083	0.075	0.021	0.06	0	0.061	0.112	0.235
HUMLU.APOL.r2.01P2P0371300.1	HUMLU.APOL.r2.01P2G0371300	HlTPSg16ph2	TPS		2.29412	3.0914e-05	P1				0.618	0.595	0.213	0.015	0.195	0.21	0.067	0	0	0	0	0	0	0	0.051
HUMLU.APOL.r2.01P2P0371400.1	HUMLU.APOL.r2.01P2G0371400		TPS		13.8335	1.30223e-59	P1				0.211	0.14	0	0	0	0	0	0	0	0	0	0	0	0	0
HUMLU.APOL.r2.01P2P0371400.1	HUMLU.APOL.r2.01P2G0371400		TPS		3.10298	0.0228754	P1				0.211	0.14	0	0	0	0	0	0	0	0	0	0	0	0	0
HUMLU.APOL.r2.01P2P0371600.1	HUMLU.APOL.r2.01P2G0371600		TPS								0	0	0	0	0	0	0	0	0	0	0	0	0	0	0
HUMLU.APOL.r2.01P2P0372000.1	HUMLU.APOL.r2.01P2G0372000	HlTPSg12ph2	TPS								0	0	0	0	0	0	0.045	0	0	0	0	0	0	0	0
HUMLU.APOL.r2.01P2P0372200.1	HUMLU.APOL.r2.01P2G0372200	HlTPSg19ph2	TPS								0.106	0.066	0.079	0	0	0.04	0	0	0	0	0	0	0	0	0
HUMLU.APOL.r2.01P2P0372300.1	HUMLU.APOL.r2.01P2G0372300	HlTPSg10ph1	TPS								0	0	0	0	0	0	0	0	0	0	0	0.023	0	0	0
HUMLU.APOL.r2.01P2P0372400.1	HUMLU.APOL.r2.01P2G0372400	HlTPSg7ph2	TPS								0	0	0	0	0	0	0	0	0	0	0	0	0	0	0
HUMLU.APOL.r2.01P2P0372400.1	HUMLU.APOL.r2.01P2G0372400	HlTPSg7ph2	TPS		4.75067	7.15879e-06	P1				0	0	0	0	0	0	0	0	0	0	0	0	0	0	0
HUMLU.APOL.r2.01P2P0372400.1	HUMLU.APOL.r2.01P2G0372400	HlTPSg7ph2	TPS		3.37066	0.00339233	P1				0	0	0	0	0	0	0	0	0	0	0	0	0	0	0
HUMLU.APOL.r2.01P2P0372400.1	HUMLU.APOL.r2.01P2G0372400	HlTPSg7ph2	TPS								0	0	0	0	0	0	0	0	0	0	0	0	0	0	0
HUMLU.APOL.r2.01P2P0372500.1	HUMLU.APOL.r2.01P2G0372500	HlTPSg9ph2	TPS		3.25542	1.10556e-06	P1				0	0	0	0.043	0	0	0.018	0.016	0.097	0	0.037	0.023	0	0.068	0.015
HUMLU.APOL.r2.01P2P0372700.1	HUMLU.APOL.r2.01P2G0372700	HlTPSg11ph2	TPS								0	0	0	0	0	0	0	0	0	0	0	0	0	0	0
HUMLU.APOL.r2.04P1P1235900.1	HUMLU.APOL.r2.04P1G1235900	HlCPSph1-putative	TPS								0.018	0.372	0.01	0.005	0.005	0	0.006	0.024	0	0	0.014	0	0	0	0
HUMLU.APOL.r2.04P2P1114600.1	HUMLU.APOL.r2.04P2G1114600	HlEKS-putative	TPS								3.224	2.373	4.389	4.416	5.017	4.447	5.636	4.957	6.652	4.534	4.389	4.666	5.616	5.805	6.517
HUMLU.APOL.r2.04P2P1215400.1	HUMLU.APOL.r2.04P2G1215400	HlCPSph2-putative	TPS								0	0.169	0.01	0.005	0.005	0.027	0.006	0	0	0	0	0	0	0.011	0
HUMLU.APOL.r2.05P1P1590000.1	HUMLU.APOL.r2.05P1G1590000	HlTPSb7ph1	TPS								0.308	0.272	0.258	0.16	0.143	0.41	0.118	0.124	0.09	0.022	0.13	0.092	0.11	0.116	0.016
HUMLU.APOL.r2.05P2P1587900.1	HUMLU.APOL.r2.05P2G1587900	HlTPSb8ph2	TPS								72.108	44.898	56.393	33.33	28.529	59.601	20.014	12.751	9.213	16.148	17.676	13.888	19.29	21.512	19.564
HUMLU.APOL.r2.05P1P1590110.1	HUMLU.APOL.r2.05P1G1590110	HlTPSb8ph1	TPS								1.214	1.545	1.837	0.855	1.292	1.853	1.206	0.687	0.262	0.404	0.919	0.818	0.731	0.628	0.827
HUMLU.APOL.r2.05P2P1588000.1	HUMLU.APOL.r2.05P2G1588000		TPS	1				EC_4.2 carbon-oxygen lyase	alpha terpineol synthase chloroplastic	Myrcene synthase, chloroplastic	13.185	13.848	10.543	4.234	6.272	13.123	3.865	1.9	3.072	3.255	2.54	2.174	4.131	2.979	3.533
HUMLU.APOL.r2.05P1P1593900.1	HUMLU.APOL.r2.05P1G1593900	HlTPSb9ph1	TPS								0.035	0	0	0.018	0	0.017	0	0	0	0	0	0	0	0	0
HUMLU.APOL.r2.05P2P1588100.1	HUMLU.APOL.r2.05P2G1588100	HlTPSb7ph2	TPS								0.768	0.482	0.411	0.237	0.332	0.491	0.137	0.024	0.044	0.053	0.138	0.172	0.122	0.197	0.139
HUMLU.APOL.r2.05P1P1594000.1	HUMLU.APOL.r2.05P1G1594000	HlTPSb14ph1	TPS								0	0.016	0.017	0	0	0	0	0	0	0	0.025	0.025	0.02	0	0
HUMLU.APOL.r2.05P2P1596900.1	HUMLU.APOL.r2.05P2G1596900		TPS								0	0	0	0	0	0	0	0	0	0	0	0	0	0	0
HUMLU.APOL.r2.05P1P1598800.1	HUMLU.APOL.r2.05P1G1598800		TPS								0	0	0	0	0	0	0	0	0	0	0	0	0	0	0
HUMLU.APOL.r2.05P2P1597000.1	HUMLU.APOL.r2.05P2G1597000	HlTPSb5ph2	TPS								0	0	0	0	0	0	0	0	0	0	0	0	0	0	0
HUMLU.APOL.r2.05P1P1598900.1	HUMLU.APOL.r2.05P1G1598900	HlTPSb5ph1	TPS								0	0	0	0	0	0	0	0	0	0	0	0	0	0	0
HUMLU.APOL.r2.05P2P1597100.1	HUMLU.APOL.r2.05P2G1597100	HlTPSb1ph1	TPS								0	0	0	0	0	0	0	0	0	0	0	0	0	0	0
HUMLU.APOL.r2.05P1P1599000.1	HUMLU.APOL.r2.05P1G1599000	HlTPSb2ph1	TPS								0	0	0	0	0	0	0	0	0	0	0	0	0	0	0
HUMLU.APOL.r2.05P2P1597200.1	HUMLU.APOL.r2.05P2G1597200	HlTPSb3ph2	TPS								0	0	0	0	0	0	0	0	0	0	0	0	0.031	0.008	0
HUMLU.APOL.r2.05P1P1599100.1	HUMLU.APOL.r2.05P1G1599100	HlTPSb3ph1	TPS								0	0	0	0	0	0	0	0	0	0	0	0	0.031	0.008	0
HUMLU.APOL.r2.05P2P1597300.1	HUMLU.APOL.r2.05P2G1597300		TPS								0	0	0	0	0	0	0	0	0	0	0	0	0	0	0
HUMLU.APOL.r2.05P1P1599200.1	HUMLU.APOL.r2.05P1G1599200		TPS								0	0	0	0	0	0	0	0	0	0	0	0	0	0	0
HUMLU.APOL.r2.05P1P1599310.1	HUMLU.APOL.r2.05P1G1599310	HlTPSb4ph1	TPS					mono-/sesquiterpene-/diterpene synthase	alpha pinene synthase chloroplastic	Myrcene synthase, chloroplastic	0.111	3.878	1.19	0.595	0.265	1.016	4.51	2.001	2.563	1.909	2.113	1.87	2.452	3.618	2.234
HUMLU.APOL.r2.05P2P1597410.1	HUMLU.APOL.r2.05P2G1597410	HlTPSb4ph2	TPS					mono-/sesquiterpene-/diterpene synthase	alpha pinene synthase chloroplastic	Myrcene synthase, chloroplastic	0.111	3.878	1.19	0.595	0.265	1.016	4.51	2.001	2.563	1.909	2.113	1.87	2.452	3.618	2.234
HUMLU.APOL.r2.05P1P1599320.1	HUMLU.APOL.r2.05P1G1599320	HlMTS2ph1	TPS	2				mono-/sesquiterpene-/diterpene synthase	alpha synthase chloroplastic	Myrcene synthase, chloroplastic	5.816	4.531	25.642	38.281	44.429	22.016	494.9	137.437	204.676	986.239	1174.48	1235.83	302.606	587.521	399.973
HUMLU.APOL.r2.05P2P1597420.1	HUMLU.APOL.r2.05P2G1597420	HlMTS2ph2	TPS	2				mono-/sesquiterpene-/diterpene synthase	alpha synthase chloroplastic	Myrcene synthase, chloroplastic	5.816	4.531	25.642	38.281	44.429	22.016	494.902	137.437	204.676	986.244	1174.49	1235.83	302.607	587.523	399.973
HUMLU.APOL.r2.06P1P1612900.1	HUMLU.APOL.r2.06P1G1612900	HlSTS1ph1	TPS	3				mono-/sesquiterpene-/diterpene synthase	delta cadinene synthase isozyme	Alpha-humulene synthase	517.731	43.568	860.786	1657.24	1886.28	786.245	2669.05	3867.17	6571.81	2970.71	3171.18	3284.84	1800.86	2687.47	1909.31
HUMLU.APOL.r2.06P2P1611300.1	HUMLU.APOL.r2.06P2G1611300	HlSTS1ph2	TPS	3				mono-/sesquiterpene-/diterpene synthase	delta cadinene synthase isozyme	Alpha-humulene synthase	517.735	43.568	860.687	1657.18	1886.28	786.247	2668.96	3867.16	6572.69	2970.7	3171.22	3284.88	1800.85	2687.46	1909.29
HUMLU.APOL.r2.06P1P1613000.1	HUMLU.APOL.r2.06P1G1613000	HlTPSa4ph1	TPS	2	2.87203	1.13265e-09	P1	mono-/sesquiterpene-/diterpene synthase	delta cadinene synthase isozyme	Alpha-humulene synthase	22.728	40.148	39.744	63.772	109.375	33.153	437.695	140.782	193.488	685.592	713.372	747.686	357.213	534.734	383.038
HUMLU.APOL.r2.06P2P1611400.1	HUMLU.APOL.r2.06P2G1611400	HlTPSa4ph2	TPS	2	2.87203	1.13265e-09	P1	mono-/sesquiterpene-/diterpene synthase	delta cadinene synthase isozyme	Alpha-humulene synthase	0.128	8.84	0.863	0.953	10.149	0.622	91.636	16.488	3.569	179.879	166.183	168.728	108.527	111.723	85.139
HUMLU.APOL.r2.06P1P1613100.1	HUMLU.APOL.r2.06P1G1613100	HlTPSa5ph1	TPS	2				mono-/sesquiterpene-/diterpene synthase	delta cadinene synthase isozyme	Germacrene-A synthase	0.637	8.004	1.638	2.259	2.365	1.622	6.55	3.739	6.871	36.383	20.413	20.9	12.077	19.817	11.172
HUMLU.APOL.r2.06P2P1611500.1	HUMLU.APOL.r2.06P2G1611500	HlTPSa5ph2	TPS	2				mono-/sesquiterpene-/diterpene synthase	delta cadinene synthase isozyme	Alpha-humulene synthase	0.917	2.3	2.269	2.673	2.877	1.506	9.021	5.679	6.876	4.857	20.532	12.049	17.526	13.467	13.127
HUMLU.APOL.r2.06P1P1613300.1	HUMLU.APOL.r2.06P1G1613300		TPS	2				mono-/sesquiterpene-/diterpene synthase	delta cadinene synthase isozyme	Alpha-humulene synthase	0.1	4.503	1.085	1.759	1.094	0.45	3.422	0.472	4.514	27.569	19.489	26.82	10.403	26.056	12.236
HUMLU.APOL.r2.06P1P1613200.1	HUMLU.APOL.r2.06P1G1613200		TPS	2				EC_4.2 carbon-oxygen lyase	delta cadinene synthase	Alpha-humulene synthase	0	27.343	0	0	0	0	0	0	0	253.57	240.286	132.621	50.565	6.734	0
HUMLU.APOL.r2.06P2P1611600.1	HUMLU.APOL.r2.06P2G1611600	HlSTS2ph2	TPS								0.019	2.865	0.416	0.083	0.235	0.3	0.503	0.297	0.752	0.643	0.632	0.658	0.347	0.445	0.333
HUMLU.APOL.r2.06P1P1613400.1	HUMLU.APOL.r2.06P1G1613400	HlSTS2ph1	TPS								0.019	2.865	0.416	0.083	0.235	0.3	0.503	0.297	0.752	0.643	0.632	0.658	0.347	0.445	0.333
HUMLU.APOL.r2.06P2P1617800.1	HUMLU.APOL.r2.06P2G1617800	HlTPSa1ph2	TPS								0.007	0.007	0.015	0	0	0.014	0.044	0.09	0.666	0	0.01	0	0.042	0.017	0
HUMLU.APOL.r2.06P2P1617800.1	HUMLU.APOL.r2.06P2G1617800	HlTPSa1ph2	TPS								0.007	0.007	0.015	0	0	0.014	0.044	0.09	0.666	0	0.01	0	0.042	0.017	0
HUMLU.APOL.r2.06P1P1618900.1	HUMLU.APOL.r2.06P1G1618900	HlTPSa1ph1	TPS								0.007	0.007	0.015	0	0	0.014	0.044	0.09	0	0	0.01	0.043	0.042	0.017	0
HUMLU.APOL.r2.06P2P1619900.1	HUMLU.APOL.r2.06P2G1619900	HlTPSa2ph2	TPS								0	0	0	0	0	0	0	0	0	0	0	0	0	0	0
HUMLU.APOL.r2.06P1P1620300.1	HUMLU.APOL.r2.06P1G1620300	HlTPSa2ph1	TPS								0	0.081	0.015	0.014	0	0.041	0	0	0	0	0	0	0	0	0
HUMLU.APOL.r2.06P2P1620100.1	HUMLU.APOL.r2.06P2G1620100	HlTPSa6ph2	TPS								0	0	0	0	0	0	0	0	0	0	0	0	0	0	0
HUMLU.APOL.r2.06P1P1762600.1	HUMLU.APOL.r2.06P1G1762600	HlTPSa3ph1	TPS								0.455	1.588	0.706	0.185	1.625	0.569	1.689	0.649	0.903	1.985	0.95	1.141	3.371	2.719	3.66
HUMLU.APOL.r2.06P2P1770300.1	HUMLU.APOL.r2.06P2G1770300	HlTPSa3ph2	TPS	4				mono-/sesquiterpene-/diterpene synthase	delta cadinene synthase	(-)-germacrene D synthase	0.244	0.94	0.446	0.457	2.115	0.702	1.999	1.077	0.973	0.875	0.95	1.108	3.21	1.749	2.744
HUMLU.APOL.r2.06P1P1824800.1	HUMLU.APOL.r2.06P1G1824800	HlTPSa11ph1	TPS								0	0	0	0	0	0	0	0	0	0	0	0	0	0	0
HUMLU.APOL.r2.06P2P1831700.1	HUMLU.APOL.r2.06P2G1831700	HlTPSa11ph2	TPS								0	0	0	0	0	0	0	0	0	0	0	0	0	0	0
HUMLU.APOL.r2.06P1P1850000.1	HUMLU.APOL.r2.06P1G1850000	HlTPSa9ph1	TPS								0.434	0.208	0.631	0	0.015	0.591	0	0	0	0	0	0	0	0	0
HUMLU.APOL.r2.06P2P1852700.1	HUMLU.APOL.r2.06P2G1852700		TPS								0	0	0	0	0	0	0	0	0	0	0	0	0	0	0
HUMLU.APOL.r2.06P1P1850100.1	HUMLU.APOL.r2.06P1G1850100	HlTPSa8ph1	TPS								0	0	0	0	0	0	0	0	0	0	0	0	0	0	0
HUMLU.APOL.r2.06P2P1852800.1	HUMLU.APOL.r2.06P2G1852800	HlTPSa7ph2	TPS								0	0	0	0	0	0	0	0	0	0	0	0	0	0	0
HUMLU.APOL.r2.06P1P1850200.1	HUMLU.APOL.r2.06P1G1850200	HlTPSa10ph1	TPS								0	0	0	0	0	0	0	0	0	0	0	0	0	0	0
HUMLU.APOL.r2.06P2P1852900.1	HUMLU.APOL.r2.06P2G1852900	HlTPSa8ph2	TPS								0	0	0.018	0	0	0	0	0	0	0	0	0	0	0	0
HUMLU.APOL.r2.06P2P1852900.1	HUMLU.APOL.r2.06P2G1852900	HlTPSa8ph2	TPS								0	0	0.018	0	0	0	0	0	0	0	0	0	0	0	0
HUMLU.APOL.r2.07P1P1982600.1	HUMLU.APOL.r2.07P1G1982600	HlTPSf1ph1	TPS								0	0	0.043	0	0	0.014	0	0	0	0	0	0	0	0	0
HUMLU.APOL.r2.07P2P1987200.1	HUMLU.APOL.r2.07P2G1987200	HlTPSf1ph2a	TPS								0	0	0	0	0	0	0	0	0	0	0	0	0	0	0
HUMLU.APOL.r2.08P1P2150510.1	HUMLU.APOL.r2.08P1G2150510		TPS								0.624	0.013	0.088	0.368	1.685	0.082	0.608	0.321	0.306	0.785	0.561	0.614	0.586	0.437	0.496
HUMLU.APOL.r2.08P2P2126310.1	HUMLU.APOL.r2.08P2G2126310		TPS								0.624	0.013	0.088	0.368	1.685	0.082	0.608	0.321	0.306	0.785	0.561	0.614	0.586	0.437	0.496
HUMLU.APOL.r2.08P1P2150520.1	HUMLU.APOL.r2.08P1G2150520		TPS								0.557	0.103	0.171	0.7	2.115	0.107	1.06	0.067	0.18	1.503	1.612	1.065	0.824	0.924	0.629
HUMLU.APOL.r2.08P2P2126320.1	HUMLU.APOL.r2.08P2G2126320		TPS								0.557	0.103	0.171	0.7	2.115	0.107	1.06	0.067	0.18	1.503	1.612	1.065	0.824	0.924	0.629
HUMLU.APOL.r2.08P1P2150800.1	HUMLU.APOL.r2.08P1G2150800	HlMTS1ph1	TPS	2				mono-/sesquiterpene-/diterpene synthase	alpha synthase chloroplastic	Probable monoterpene synthase MTS1, chloroplastic	86.406	6.117	92.283	173.021	240.619	79.88	329.315	382.486	618.26	409.701	421.03	463.503	282.654	345.778	254.076
HUMLU.APOL.r2.08P2P2126600.1	HUMLU.APOL.r2.08P2G2126600	HlMTS1ph2	TPS	2				mono-/sesquiterpene-/diterpene synthase	alpha synthase chloroplastic	Probable monoterpene synthase MTS1, chloroplastic	86.406	6.117	92.283	173.021	240.621	79.88	329.315	382.486	618.264	409.772	421.03	463.481	282.646	345.777	254.077
HUMLU.APOL.r2.08P2P2401200.1	HUMLU.APOL.r2.08P2G2401200	HlTPSf1ph2b	TPS								0	0	0.011	0	0	0.009	0	0	0.015	0	0	0	0	0	0.01
HUMLU.APOL.r2.09P1P2728800.1	HUMLU.APOL.r2.09P1G2728800	HlTPSg1ph1	TPS								0	0	0	0	0	0	0	0	0	0	0	0	0	0	0
HUMLU.APOL.r2.09P2P2714000.1	HUMLU.APOL.r2.09P2G2714000		TPS								1.547	0.512	0.41	0.368	1.07	0.495	0.765	0.214	0.047	0.218	0.125	0.169	0.367	0.235	0.192
HUMLU.APOL.r2.09P1P2729200.1	HUMLU.APOL.r2.09P1G2729200	HlTPSg2ph1	TPS								0.013	0	0	0	0.014	0	0	0	0	0	0	0	0	0	0
HUMLU.APOL.r2.09P2P2714400.1	HUMLU.APOL.r2.09P2G2714400	HlTPSg2ph2	TPS								0	0	0	0	0	0	0	0	0	0	0	0	0	0	0
HUMLU.APOL.r2.09P1P2730700.1	HUMLU.APOL.r2.09P1G2730700	HlTPSb12ph1	TPS								0	0	0	0	0.014	0	0	0	0.045	0	0	0	0	0	0
HUMLU.APOL.r2.09P2P2715700.1	HUMLU.APOL.r2.09P2G2715700	HlTPSb12ph2	TPS								0	0	0	0	0	0	0	0	0	0	0	0	0	0	0.01
HUMLU.APOL.r2.09P1P2737200.1	HUMLU.APOL.r2.09P1G2737200	HlTPSb13ph1	TPS	1	-1.61903	2.12362e-07	P2	mono-/sesquiterpene-/diterpene synthase	alpha terpineol synthase chloroplastic	Probable terpene synthase 9	3.719	1.758	2.799	1.112	1.028	3.104	0.058	0.515	0.196	0	0	0.098	0.175	0.203	0.378
HUMLU.APOL.r2.09P2P2722300.1	HUMLU.APOL.r2.09P2G2722300	HlTPSb13ph2	TPS	1	-1.61903	2.12362e-07	P2	mono-/sesquiterpene-/diterpene synthase	alpha synthase chloroplastic	Probable terpene synthase 9	9.039	5.657	7.791	3.568	1.678	10.198	0.884	1.608	1.612	0.083	0.118	0.123	0.474	0.575	0.656
