# Supplementary material for: Extensive variation between chromosomes of North American and European hop
Source: Nat Commun. 2026 May 27;17:4110. doi: 10.1038/s41467-026-72379-8 (PMC13216280; doi:10.1038/s41467-026-72379-8)
Supplement: Supplementary file 16 — Supplementary Data 13 [file 41467_2026_72379_MOESM16_ESM.xlsx]

## Sheet: Sheet1
Overview on MEP and MVA pathway genes on annotation and expression during cone development in cv. Apollo.
Described genes of the MEP and MVA pathway were extracted from Arabidopsis thaliana genetic resources and used to annotate corresponding genes in Apollo cv. Information on these reference genes is given in the table as well as the homology search results for each annotation. In addition, differentially expressed gene cluster association (DEG cluster 1-4) is provided, as determined from lupulin gl…
Pathway	Enzyme	Variant	Query	Transcript	Phase	E-value	Score	%Gaps	Gene	DEG cluster	Gland_S1_1	Gland_S1_2	Gland_S1_3	Gland_S2_1	Gland_S2_2	Gland_S2_3	Gland_S3_1	Gland_S3_2	Gland_S3_3	Gland_S4_1	Gland_S4_2	Gland_S4_3	Gland_S5_1	Gland_S5_2	Gland_S5_3
MEP	CMK	1	AB037877.1 Arabidopsis thaliana ATCDPMEK mRNA for 4-(cytidine 5'-phospho)-2-C-methyl-D-erithritol kinase, complete cds	HUMLU.APOL.r2.02P1T0626700.1	P1	0	836	0.3	HUMLU.APOL.r2.02P1G0626700	3	78.199	12.982	107.948	223.129	201.126	104.092	256.111	427.954	513.43	276.126	274.807	276.709	200.896	234.947	194.795
MEP	CMK	1	AB037877.1 Arabidopsis thaliana ATCDPMEK mRNA for 4-(cytidine 5'-phospho)-2-C-methyl-D-erithritol kinase, complete cds	HUMLU.APOL.r2.02P2T0608400.1	P2	0	836	0.3	HUMLU.APOL.r2.02P2G0608400	3	78.199	12.982	107.948	223.129	201.126	104.092	256.111	427.95	513.429	276.126	274.807	276.709	200.896	234.947	194.795
MEP	DXR	1	AF148852.1 Arabidopsis thaliana 1-deoxy-D-xylulose 5-phosphate reductoisomerase (DXR) mRNA, complete cds	HUMLU.APOL.r2.03P1T0774900.1	P1	0	1,042.00	0	HUMLU.APOL.r2.03P1G0774900	3	105.824	14.81	155.25	272.572	269.171	143.086	363.75	524.025	729.223	404.49	388.295	397.337	253.64	294.04	251.538
MEP	DXR	1	AF148852.1 Arabidopsis thaliana 1-deoxy-D-xylulose 5-phosphate reductoisomerase (DXR) mRNA, complete cds	HUMLU.APOL.r2.03P2T0758200.1	P2	2.54e-42	195	2.02	HUMLU.APOL.r2.03P2G0758200	NA	118.506	16.777	181.396	311.403	299.105	168.468	402.368	570.035	809.831	441.213	425.128	425.171	283.832	321.978	277.158
MEP	DXS	1	U27099.1 Arabidopsis thaliana DEF (CLA1) mRNA, complete cds	HUMLU.APOL.r2.09P1T2501900.1	P1	0	1,690.00	0.1	HUMLU.APOL.r2.09P1G2501900	3	257.488	28.082	366.122	647.551	773.47	326.743	1064.48	1609.2	2054.89	1257.77	1188.12	1213.03	771.462	882.369	717.61
MEP	DXS	1	U27099.1 Arabidopsis thaliana DEF (CLA1) mRNA, complete cds	HUMLU.APOL.r2.09P2T2485400.1	P2	0	1,690.00	0.1	HUMLU.APOL.r2.09P2G2485400	3	264.811	35.745	437.089	700.821	802.556	386.258	1091.78	1591.75	2287.18	1264.21	1224.1	1240.73	829.581	963.242	780.117
MEP	HDR	1	AY168881.1 Arabidopsis thaliana ISPH (ISPH) mRNA, complete cds	HUMLU.APOL.r2.04P1T1168900.1	P1	0	1,005.00	0	HUMLU.APOL.r2.04P1G1168900	3	248.495	64.348	388.821	691.095	645.311	342.504	896.786	1382.02	1889.44	1031.6	1053.95	1085.13	707.895	788.094	661.867
MEP	HDR	1	AY168881.1 Arabidopsis thaliana ISPH (ISPH) mRNA, complete cds	HUMLU.APOL.r2.04P2T1130300.1	P2	0	995	0	HUMLU.APOL.r2.04P2G1130300	3	225.784	70.549	430.801	725.703	606.353	379.183	962.213	1408.16	2223.02	1054.87	1037.62	1103.24	771.633	847.712	718.228
MEP	HDS	1	AF434673.1 Arabidopsis thaliana GcpE mRNA, complete cds; nuclear gene for chloroplast product	HUMLU.APOL.r2.02P1T0590100.1	P1	0	1,954.00	0.14	HUMLU.APOL.r2.02P1G0590100	NA	237.225	28.542	377.188	654.889	650.754	356.047	827.023	1342.34	1771.58	895.448	842.336	842.223	638.302	711.653	602.62
MEP	HDS	1	AF434673.1 Arabidopsis thaliana GcpE mRNA, complete cds; nuclear gene for chloroplast product	HUMLU.APOL.r2.02P2T0571700.1	P2	0	1,954.00	0.14	HUMLU.APOL.r2.02P2G0571700	NA	237.225	28.542	377.19	654.893	650.831	356.045	827.021	1342.09	1771.88	895.448	842.305	842.171	638.302	711.653	601.717
MEP	IDI	1	U49259.1 Arabidopsis thaliana isopentenyl diphosphate:dimethylallyl diphosphate isomerase (IPP2) mRNA, complete cds	HUMLU.APOL.r2.02P1T0441600.1	P1	1.49e-175	685	0	HUMLU.APOL.r2.02P1G0441600	NA	835.017	85.191	1366.89	2145.73	2954.89	1135.12	4164.69	4950.52	7476.45	4917.39	5165.85	5699.62	3404.95	3727.76	3130.21
MEP	IDI	1	U49259.1 Arabidopsis thaliana isopentenyl diphosphate:dimethylallyl diphosphate isomerase (IPP2) mRNA, complete cds	HUMLU.APOL.r2.02P2T0422800.1	P2	1.49e-175	685	0	HUMLU.APOL.r2.02P2G0422800	NA	835.02	85.191	1366.9	2145.73	2954.87	1135.12	4164.66	4950.03	7476.4	4917.39	5166.19	5699.44	3404.23	3727.1	3130.2
MEP	MCT	1	AF230737.1 Arabidopsis thaliana 4-Diphosphocytidyl-2C-methyl-D-erythritol synthase (ISPD) mRNA, complete cds	HUMLU.APOL.r2.04P1T1129400.1	P1	1.12e-125	501	0	HUMLU.APOL.r2.04P1G1129400	NA	59.469	9.3	91.565	190.441	120.842	88.181	164.426	295.888	339.855	182.394	185.201	178.308	116.733	142.655	122.124
MEP	MCT	1	AF230737.1 Arabidopsis thaliana 4-Diphosphocytidyl-2C-methyl-D-erythritol synthase (ISPD) mRNA, complete cds	HUMLU.APOL.r2.04P2T1099100.1	P2	5.81e-123	491	0	HUMLU.APOL.r2.04P2G1099100	3	60.934	10.189	89.889	193.268	143.954	94.121	176.786	335.172	371.126	205.728	197.818	196.828	128.212	154.715	124.731
MEP	MDS	1	AF321531.1 Arabidopsis thaliana 2C-methyl-D-erythritol 2,4-cyclodiphosphate synthase (ispF) mRNA, complete cds; chloroplast gene for chloroplast product	HUMLU.APOL.r2.05P1T1369400.1	P1	1.3e-91	374	5	HUMLU.APOL.r2.05P1G1369400	3	228.36	21.295	222.392	498.745	643.115	207.575	816.053	1172.92	1188.27	988.929	918.541	891.341	661.15	646.859	584.67
MEP	MDS	1	AF321531.1 Arabidopsis thaliana 2C-methyl-D-erythritol 2,4-cyclodiphosphate synthase (ispF) mRNA, complete cds; chloroplast gene for chloroplast product	HUMLU.APOL.r2.05P2T1369000.1	P2	5.53e-90	369	5	HUMLU.APOL.r2.05P2G1369000	2	215.983	26.878	225.408	482.469	610.212	206.541	822.395	1106.02	1245.72	1133.87	1094.36	1123.48	719	712.348	636.759
MVA	AACT	1	AY091271.1 Arabidopsis thaliana putative acetyl-CoA C-acetyltransferase (At5g48230) mRNA, complete cds	HUMLU.APOL.r2.09P1T2639300.1	P1	0	1,076.00	0	HUMLU.APOL.r2.09P1G2639300	NA	43.574	39.031	64.615	73.62	75.42	61.572	86.959	108.737	166.289	103.46	108.503	116.007	88.46	105.605	93.712
MVA	AACT	1	AY091271.1 Arabidopsis thaliana putative acetyl-CoA C-acetyltransferase (At5g48230) mRNA, complete cds	HUMLU.APOL.r2.09P2T2623500.1	P2	0	1,081.00	0	HUMLU.APOL.r2.09P2G2623500	NA	48.248	53.004	63.801	83.663	91.547	60.095	129.371	133.24	197.682	184.087	181.303	179.948	128.738	144.428	124.948
MVA	AACT	2	AY091271.1 Arabidopsis thaliana putative acetyl-CoA C-acetyltransferase (At5g48230) mRNA, complete cds	HUMLU.APOL.r2.01P1T0343800.1	P1	0	888	0	HUMLU.APOL.r2.01P1G0343800	NA	11.987	18.983	19.781	19.428	17.314	19.93	19.691	16.956	13.534	15.441	19.418	14.323	15.965	15.934	16.001
MVA	AACT	2	AY091271.1 Arabidopsis thaliana putative acetyl-CoA C-acetyltransferase (At5g48230) mRNA, complete cds	HUMLU.APOL.r2.01P2T0327500.1	P2	0	888	0	HUMLU.APOL.r2.01P2G0327500	NA	18.312	15.557	12.137	13.998	11.025	12.051	12.397	15.16	20.605	16.107	13.073	17.987	12.284	13.842	11.592
MVA	HMGR	1	X15032.1 Arabidopsis thaliana mRNA for 3-hydroxy-3-methylglutaryl CoA reductase (EC 1.1.1.34)	HUMLU.APOL.r2.10P1T2941200.1	P1	0	1023	0.32	HUMLU.APOL.r2.10P1G2941200	NA	18.723	36.855	22.709	15.439	13.336	23.35	11.371	12.022	8.169	10.954	11.622	9.298	14.846	14.651	16.683
MVA	HMGR	1	X15032.1 Arabidopsis thaliana mRNA for 3-hydroxy-3-methylglutaryl CoA reductase (EC 1.1.1.34)	HUMLU.APOL.r2.10P2T2817300.1	P2	0	1135	3.44	HUMLU.APOL.r2.10P2G2817300	NA	14.748	21.351	18.746	14.935	12.025	19.663	9.416	11.863	7.401	7.15	9.296	9.089	12.74	11.709	13.899
MVA	HMGR	2	X15032.1 Arabidopsis thaliana mRNA for 3-hydroxy-3-methylglutaryl CoA reductase (EC 1.1.1.34)	HUMLU.APOL.r2.07P1T1990900.1	P1	0	860	0.19	HUMLU.APOL.r2.07P1G1990900	NA	0	0	0	0	0	0	0	0	0	0	0	0	0	0	0
MVA	HMGR	2	X15032.1 Arabidopsis thaliana mRNA for 3-hydroxy-3-methylglutaryl CoA reductase (EC 1.1.1.34)	HUMLU.APOL.r2.07P2T1995300.1	P2	0	865	0.19	HUMLU.APOL.r2.07P2G1995300	NA	0.024	0	0.105	0	0.111	0.032	0.159	0.026	0	0.056	0.113	0.124	0	0	0.072
MVA	HMGS	1	BT008492.1 Arabidopsis thaliana At4g11820 gene, complete cds	HUMLU.APOL.r2.05P1T1391700.1	P1	0	953	0.69	HUMLU.APOL.r2.05P1G1391700	NA	28.93	40.617	32.802	28.704	17.304	33.805	13.489	17.833	15.365	10.497	11.223	10.764	18.056	19.611	21.558
MVA	HMGS	1	BT008492.1 Arabidopsis thaliana At4g11820 gene, complete cds	HUMLU.APOL.r2.05P2T1391300.1	P2	0	953	0.69	HUMLU.APOL.r2.05P2G1391300	NA	32.688	46.268	32.678	31.584	24.074	32.073	17.898	20.552	20.228	14.137	16.148	15.509	22.163	24.036	25.068
MVA	MK	1	BT002104.1 Arabidopsis thaliana mevalonate kinase (At5g27450) mRNA	HUMLU.APOL.r2.02P1T0487700.1	P1	2.62e-103	418	3.2	HUMLU.APOL.r2.02P1G0487700	NA	7.419	7.889	7.203	6.931	6.657	7.903	6.481	6.152	4.563	5.368	5.137	4.355	6.936	6.924	8.342
MVA	MK	1	BT002104.1 Arabidopsis thaliana mevalonate kinase (At5g27450) mRNA	HUMLU.APOL.r2.02P2T0469100.1	P2	2.62e-103	418	3.2	HUMLU.APOL.r2.02P2G0469100	NA	7.419	7.889	7.203	6.931	6.657	7.903	6.481	6.152	4.563	5.368	5.137	4.355	6.936	6.924	8.342
MVA	MVD	1	BT008769.1 Arabidopsis thaliana At2g38700 gene	HUMLU.APOL.r2.01P1T0137100.1	P1	0	1,038.00	2.29	HUMLU.APOL.r2.01P1G0137100	NA	12.59	16.219	16.931	12.885	15.763	15.792	15.629	11.278	12.921	13.233	15.23	15.763	13.282	16.404	16.139
MVA	MVD	1	BT008769.1 Arabidopsis thaliana At2g38700 gene	HUMLU.APOL.r2.01P2T0125000.1	P2	0	1,023.00	2.29	HUMLU.APOL.r2.01P2G0125000	NA	14.44	18.454	19.068	14.723	16.026	17.318	20.493	17.504	22.688	17.902	19.302	20.525	16.928	20.466	18.348
MVA	PMK	1	AK175308.1 Arabidopsis thaliana mRNA for hypothetical protein, complete cds, clone: RAFL21-74-F02	HUMLU.APOL.r2.05P1T1470700.1	P1	0	752	1.99	HUMLU.APOL.r2.05P1G1470700	NA	8.517	8.225	9.256	11.156	11.031	9.097	13.394	12.449	16.739	11.144	11.24	12.045	10.666	11.191	10.136
MVA	PMK	1	AK175308.1 Arabidopsis thaliana mRNA for hypothetical protein, complete cds, clone: RAFL21-74-F02	HUMLU.APOL.r2.05P2T1468700.1	P2	0	752	1.99	HUMLU.APOL.r2.05P2G1468700	NA	8.428	7.828	9.04	9.761	9.516	8.907	10.993	10.817	11.254	9.746	9.005	10.283	9.843	10.654	10.285
MVA	PMK	2	AK175308.1 Arabidopsis thaliana mRNA for hypothetical protein, complete cds, clone: RAFL21-74-F02	HUMLU.APOL.r2.03P1T0815000.1	P1	0	731	2.7	HUMLU.APOL.r2.03P1G0815000	NA	0	0	0.434	0	0.393	0	0.075	0	1.099	0	0.394	0	0.166	0.189	0.643
MVA	PMK	3	AK175308.1 Arabidopsis thaliana mRNA for hypothetical protein, complete cds, clone: RAFL21-74-F02	HUMLU.APOL.r2.09P1T2751200.1	P1	0	726	2.7	HUMLU.APOL.r2.09P1G2751200	NA	0.472	0.584	0.261	0.981	0.401	0.899	0.854	0.961	0.51	0.546	0.112	0.604	0.631	1.206	0.523
MVA	PMK	4	AK175308.1 Arabidopsis thaliana mRNA for hypothetical protein, complete cds, clone: RAFL21-74-F02	HUMLU.APOL.r2.05P1T1535800.1	P1	0	726	2.86	HUMLU.APOL.r2.05P1G1535800	NA	0	0	0	0	0	0	0	0	0	0	0	0	0	0	0
MVA	PMK	5	AK175308.1 Arabidopsis thaliana mRNA for hypothetical protein, complete cds, clone: RAFL21-74-F02	HUMLU.APOL.r2.06P1T1721200.1	P1	0	723	2	HUMLU.APOL.r2.06P1G1721200	NA	0.025	0	0	0.026	0.08	0	0.297	0.201	0	0	0	0	0.555	1.039	0.566
MVA	PMK	6	AK175308.1 Arabidopsis thaliana mRNA for hypothetical protein, complete cds, clone: RAFL21-74-F02	HUMLU.APOL.r2.05P1T1499600.1	P1	0	718	2	HUMLU.APOL.r2.05P1G1499600	NA	0	0	0	0	0	0	0	0	0	0	0	0	0	0	0
