# Supplementary material for: Extensive variation between chromosomes of North American and European hop
Source: Nat Commun. 2026 May 27;17:4110. doi: 10.1038/s41467-026-72379-8 (PMC13216280; doi:10.1038/s41467-026-72379-8)
Supplement: Supplementary file 17 — Supplementary Data 14 [file 41467_2026_72379_MOESM17_ESM.xlsx]

## Sheet: Sheet1
Gene content chr08 Eu introgression
p1_id	p1_core	p1_chr	p2_id	p2_core	p2_chr	class	hit_pident	hit_evalue	hit_qcov	scov	p2_hit_chr	p1w_window	p2w_window	p2w_chrom	p1_Gland_S1_avg	p1_Gland_S2_avg	p1_Gland_S3_avg	p1_Gland_S4_avg	p1_Gland_S5_avg	p2_Gland_S1_avg	p2_Gland_S2_avg	p2_Gland_S3_avg	p2_Gland_S4_avg	p2_Gland_S5_avg	p1_sum_expr	p1_max_expr	p1_peak_stage	p2_sum_expr	p2_max_expr	p2_peak_stage	Category	Combined_group	description
HUMLU.APOL.r2.08P1P2328400.1	HUMLU.APOL.r2.08P1P2328400	chr08.1	HUMLU.APOL.r2.08P2P2305700.1	HUMLU.APOL.r2.08P2P2305700	chr08.2	RBH	100	0	100	100	chr08.2	262	260	chr08.2	415333333	502666667	93333333	97	108666667	415333333	502666667	93333333	97	108666667	1217	502666667	S2	1217	502666667	S2	Defense & Metabolic Co-activation	identical_ortholog_not_expressed	Lignin degradation and detoxification of lignin-derived products
HUMLU.APOL.r2.08P1P2328500.1	HUMLU.APOL.r2.08P1P2328500	chr08.1	HUMLU.APOL.r2.08P2P2305800.1	HUMLU.APOL.r2.08P2P2305800	chr08.2	RBH	100	0	100	100	chr08.2	262	260	chr08.2	294666667	476	326	18	288666667	294666667	476	326	18	288666667	1565333333	476	S2	1565333333	476	S2	Defense & Metabolic Co-activation	identical_ortholog_not_expressed	Lignin degradation and detoxification of lignin-derived products
HUMLU.APOL.r2.08P1P2328600.1	HUMLU.APOL.r2.08P1P2328600	chr08.1	HUMLU.APOL.r2.08P2P2305900.1	HUMLU.APOL.r2.08P2P2305900	chr08.2	RBH	100	2.3e-90	100	100	chr08.2	262	260	chr08.2	0	0	0	0	0	0	0	0	0	0	0	0	NA	0	0	NA	Defense & Metabolic Co-activation	identical_ortholog_not_expressed	Ribonuclease H protein
HUMLU.APOL.r2.08P1P2328700.1	HUMLU.APOL.r2.08P1P2328700	chr08.1	HUMLU.APOL.r2.08P2P2306000.1	HUMLU.APOL.r2.08P2P2306000	chr08.2	RBH	100	0	100	100	chr08.2	262	260	chr08.2	0	0	0	0	0	0	0	0	0	0	0	0	NA	0	0	NA	Defense & Metabolic Co-activation	identical_ortholog_not_expressed	Lignin degradation and detoxification of lignin-derived products
HUMLU.APOL.r2.08P1P2328800.1	HUMLU.APOL.r2.08P1P2328800	chr08.1	HUMLU.APOL.r2.08P2P2306100.1	HUMLU.APOL.r2.08P2P2306100	chr08.2	RBH	100	0	100	100	chr08.2	262	260	chr08.2	598333333	724666667	672	820333333	1557666667	598333333	724666667	672	820333333	1557666667	4373	1557666667	S5	4373	1557666667	S5	Defense & Metabolic Co-activation	identical_ortholog_low_expression	Lignin degradation and detoxification of lignin-derived products
HUMLU.APOL.r2.08P1P2328900.1	HUMLU.APOL.r2.08P1P2328900	chr08.1	HUMLU.APOL.r2.08P2P2306200.1	HUMLU.APOL.r2.08P2P2306200	chr08.2	RBH	100	8.2e-141	100	100	chr08.2	262	260	chr08.2	3285233333	3002466667	1570366667	18636	2771833333	3285233333	3002466667	1570366667	18636	2771833333	124935	3285233333	S1	124935	3285233333	S1	Protein Synthesis & Proteostasis	identical_ortholog_expressed	60S ribosomal Protein
HUMLU.APOL.r2.08P1P2329000.1	HUMLU.APOL.r2.08P1P2329000	chr08.1	HUMLU.APOL.r2.08P2P2306300.1	HUMLU.APOL.r2.08P2P2306300	chr08.2	RBH	100	0	100	100	chr08.2	262	260	chr08.2	4580333333	327333333	272666667	622333333	1541	4580333333	327333333	272666667	622333333	1541	7343666667	4580333333	S1	7343666667	4580333333	S1	Metabolic & Energy Supply	identical_ortholog_low_expression	Belongs to the iron ascorbate-dependent oxidoreductase family
HUMLU.APOL.r2.08P1P2337700.1	HUMLU.APOL.r2.08P1P2337700	chr08.1	HUMLU.APOL.r2.08P2P2314600.1	HUMLU.APOL.r2.08P2P2314600	chr08.2	RBH	100	2.5e-145	100	100	chr08.2	268	267	chr08.2	5691333333	4167666667	4386	7680333333	5146	7447666667	3054666667	2903333333	2462666667	3076666667	2707133333	7680333333	S4	18945	7447666667	S1	Unclassified	identical_ortholog_expressed	-
HUMLU.APOL.r2.08P1P2338400.1	HUMLU.APOL.r2.08P1P2338400	chr08.1	HUMLU.APOL.r2.08P2P2315800.1	HUMLU.APOL.r2.08P2P2315800	chr08.2	RBH	100	0	100	100	chr08.2	269	267	chr08.2	58598	8497933333	1451866667	1931436667	1193493333	3406333333	4125166667	52776	4209433333	37965	601257	1931436667	S4	2081503333	52776	S3	Organelle & Transcriptional Regulation	identical_ortholog_expressed	Agamous-like MADS-box protein AGL9 homolog
HUMLU.APOL.r2.08P1P2341200.1	HUMLU.APOL.r2.08P1P2341200	chr08.1	HUMLU.APOL.r2.08P2P2318800.1	HUMLU.APOL.r2.08P2P2318800	chr08.2	RBH	100	0	100	100	chr08.2	270	269	chr08.2	7753666667	5458666667	3267666667	2555	3814666667	4510333333	303	1941666667	1523333333	2468	2284966667	7753666667	S1	1347333333	4510333333	S1	Metabolic & Energy Supply	identical_ortholog_expressed	ACT domain
HUMLU.APOL.r2.08P1P2342200.1	HUMLU.APOL.r2.08P1P2342200	chr08.1	HUMLU.APOL.r2.08P2P2320100.1	HUMLU.APOL.r2.08P2P2320100	chr08.2	RBH	100	4.8e-89	100	100	chr08.2	271	270	chr08.2	303	182666667	0	27666667	22333333	919	146	0	27666667	22333333	535666667	303	S1	1115	919	S1	Metabolic & Energy Supply	identical_ortholog_not_expressed	protein disulfide oxidoreductase activity
HUMLU.APOL.r2.08P1P2342800.1	HUMLU.APOL.r2.08P1P2342800	chr08.1	HUMLU.APOL.r2.08P2P2320700.1	HUMLU.APOL.r2.08P2P2320700	chr08.2	RBH	100	0	100	100	chr08.2	271	270	chr08.2	4673533333	5385666667	9601866667	73144	5246766667	4376133333	4255033333	5800533333	5638766667	4564666667	3222223333	9601866667	S3	2463513333	5800533333	S3	Organelle & Transcriptional Regulation	identical_ortholog_expressed	NAC transcription factor
HUMLU.APOL.r2.08P1P2346300.1	HUMLU.APOL.r2.08P1P2346300	chr08.1	HUMLU.APOL.r2.08P2P2324600.1	HUMLU.APOL.r2.08P2P2324600	chr08.2	RBH	100	0	100	100	chr08.2	273	272	chr08.2	1652766667	1581433333	1546733333	20984	1631	1627466667	15104	1485466667	18661	1655233333	8510333333	20984	S4	8144666667	18661	S4	Organelle & Transcriptional Regulation	identical_ortholog_expressed	ranBP2-type zinc finger protein
HUMLU.APOL.r2.08P1P2347000.1	HUMLU.APOL.r2.08P1P2347000	chr08.1	HUMLU.APOL.r2.08P2P2325500.1	HUMLU.APOL.r2.08P2P2325500	chr08.2	RBH	100	0	100	100	chr08.2	273	273	chr08.2	3226926667	284515	1898196667	1399803333	1949596667	3226966667	284515	1898196667	1399803333	1949626667	1131967333	3226926667	S1	1131974333	3226966667	S1	Metabolic & Energy Supply	identical_ortholog_expressed	The light-harvesting complex (LHC) functions as a light receptor, it captures and delivers excitation energy to photosystems with which it is closely associated
HUMLU.APOL.r2.08P1P2348900.1	HUMLU.APOL.r2.08P1P2348900	chr08.1	HUMLU.APOL.r2.08P2P2327700.1	HUMLU.APOL.r2.08P2P2327700	chr08.2	RBH	100	1.6e-134	100	100	chr08.2	274	274	chr08.2	2494853333	246592	143071	1713253333	194142	2055126667	2003936667	1154646667	1431403333	1602203333	1004615667	2494853333	S1	8247316667	2055126667	S1	Protein Synthesis & Proteostasis	identical_ortholog_expressed	Belongs to the universal ribosomal protein uL22 family
HUMLU.APOL.r2.08P1P2349100.1	HUMLU.APOL.r2.08P1P2349100	chr08.1	HUMLU.APOL.r2.08P2P2328000.1	HUMLU.APOL.r2.08P2P2328000	chr08.2	RBH	100	0	100	100	chr08.2	274	274	chr08.2	18353	1172233333	7987	7847666667	9871333333	1183866667	7657	4902666667	3986666667	5405666667	5578133333	18353	S1	3379066667	1183866667	S1	Protein Synthesis & Proteostasis	identical_ortholog_expressed	F-box kelch-repeat protein
HUMLU.APOL.r2.08P1P2352900.1	HUMLU.APOL.r2.08P1P2352900	chr08.1	HUMLU.APOL.r2.08P2P2331900.1	HUMLU.APOL.r2.08P2P2331900	chr08.2	RBH	100	0	100	100	chr08.2	276	276	chr08.2	476666667	433666667	11	44	115	476666667	433666667	11	44	115	1179333333	476666667	S1	1179333333	476666667	S1	Organelle & Transcriptional Regulation	identical_ortholog_not_expressed	Remorin, C-terminal region
HUMLU.APOL.r2.08P1P2353200.1	HUMLU.APOL.r2.08P1P2353200	chr08.1	HUMLU.APOL.r2.08P2P2332100.1	HUMLU.APOL.r2.08P2P2332100	chr08.2	RBH	100	3.5e-123	100	100	chr08.2	276	276	chr08.2	1031466667	9364333333	1049966667	1068666667	1073166667	8841	9328333333	10457	1085933333	12224	51597	1073166667	S5	5170966667	12224	S5	Organelle & Transcriptional Regulation	identical_ortholog_expressed	membrane protein YuiD-like
HUMLU.APOL.r2.08P1P2354900.1	HUMLU.APOL.r2.08P1P2354900	chr08.1	HUMLU.APOL.r2.08P2P2334500.1	HUMLU.APOL.r2.08P2P2334500	chr08.2	RBH	100	6.3e-73	100	100	chr08.2	277	276	chr08.2	1215056667	8550633333	6216766667	5331633333	1006813333	7411066667	63407	5684233333	39188	8013233333	4231773333	1215056667	S1	3136803333	8013233333	S5	Metabolic & Energy Supply	identical_ortholog_expressed	NADH-ubiquinone reductase complex 1 MLRQ subunit
HUMLU.APOL.r2.08P1P2355100.1	HUMLU.APOL.r2.08P1P2355100	chr08.1	HUMLU.APOL.r2.08P2P2334800.1	HUMLU.APOL.r2.08P2P2334800	chr08.2	RBH	100	4.3e-153	100	100	chr08.2	277	276	chr08.2	9254	8823	2424	1153666667	4748333333	7323	6555	1586666667	1413333333	3851333333	26403	9254	S1	2072933333	7323	S1	Protein Synthesis & Proteostasis	identical_ortholog_expressed	Mitotic spindle checkpoint protein
HUMLU.APOL.r2.08P1P2362700.1	HUMLU.APOL.r2.08P1P2362700	chr08.1	HUMLU.APOL.r2.08P2P2342100.1	HUMLU.APOL.r2.08P2P2342100	chr08.2	RBH	100	0	100	100	chr08.2	281	280	chr08.2	1022933333	1476666667	2718966667	2841733333	2246433333	8791	13019	2174666667	32078	23134	1030673333	2841733333	S4	9876866667	32078	S4	Protein Synthesis & Proteostasis	identical_ortholog_expressed	Zinc finger, C3HC4 type (RING finger)
HUMLU.APOL.r2.08P1P2363600.1	HUMLU.APOL.r2.08P1P2363600	chr08.1	HUMLU.APOL.r2.08P2P2343600.1	HUMLU.APOL.r2.08P2P2343600	chr08.2	RBH	100	3.2e-47	100	3842	chr08.2	282	281	chr08.2	3123306667	2291153333	1886263333	207499	1744836667	2772563333	2268373333	148396	1435106667	15984	1112055	3123306667	S1	9558403333	2772563333	S1	Metabolic & Energy Supply	identical_ortholog_expressed	Photosystem II core complex proteins psbY
HUMLU.APOL.r2.08P1P2363700.1	HUMLU.APOL.r2.08P1P2363700	chr08.1	HUMLU.APOL.r2.08P2P2343200.1	HUMLU.APOL.r2.08P2P2343200	chr08.2	RBH	100	0	100	100	chr08.2	282	281	chr08.2	2226333333	1309666667	8619666667	6935	11256	1897633333	1647066667	9546666667	8334333333	1428866667	6217066667	2226333333	S1	6761666667	1897633333	S1	Metabolic & Energy Supply	identical_ortholog_expressed	Belongs to the short-chain dehydrogenases reductases (SDR) family
HUMLU.APOL.r2.08P1P2364300.1	HUMLU.APOL.r2.08P1P2364300	chr08.1	HUMLU.APOL.r2.08P2P2344000.1	HUMLU.APOL.r2.08P2P2344000	chr08.2	RBH	100	0	100	100	chr08.2	282	281	chr08.2	3446133333	35352	22356	20405	2546566667	3031366667	31392	19544	17917	23388	13804	35352	S2	1225546667	31392	S2	Metabolic & Energy Supply	identical_ortholog_expressed	assists the folding of proteins upon ATP hydrolysis
HUMLU.APOL.r2.08P1P2368700.1	HUMLU.APOL.r2.08P1P2368700	chr08.1	HUMLU.APOL.r2.09P2P2427600.1	HUMLU.APOL.r2.09P2P2427600	chr09.2	RBH	100	0	100	100	chr09.2	284	NA	NA	2	0	0	0	0	2	0	0	0	0	2	2	S1	2	2	S1	Organelle & Transcriptional Regulation	identical_ortholog_not_expressed	Protein FAR1-RELATED SEQUENCE
HUMLU.APOL.r2.08P1P2374900.1	HUMLU.APOL.r2.08P1P2374900	chr08.1	HUMLU.APOL.r2.08P2P2355700.1	HUMLU.APOL.r2.08P2P2355700	chr08.2	RBH	100	2.3e-103	100	100	chr08.2	286	287	chr08.2	3734963333	323335	20321	232609	2621906667	3734963333	323335	20321	232609	2621906667	1394841	3734963333	S1	1394841	3734963333	S1	Protein Synthesis & Proteostasis	identical_ortholog_expressed	Belongs to the universal ribosomal protein uL15 family
HUMLU.APOL.r2.08P1P2375100.1	HUMLU.APOL.r2.08P1P2375100	chr08.1	HUMLU.APOL.r2.08P2P2355900.1	HUMLU.APOL.r2.08P2P2355900	chr08.2	RBH	100	4.2e-82	100	100	chr08.2	286	287	chr08.2	6517666667	5753	4306666667	6753666667	7045333333	153	2253333333	992	2313	1609666667	3037633333	7045333333	S5	8698	2313	S4	Organelle & Transcriptional Regulation	identical_ortholog_expressed	mediator of RNA polymerase II transcription subunit
HUMLU.APOL.r2.08P1P2379300.1	HUMLU.APOL.r2.08P1P2379300	chr08.1	HUMLU.APOL.r2.08P2P2360200.1	HUMLU.APOL.r2.08P2P2360200	chr08.2	RBH	100	0	100	100	chr08.2	288	289	chr08.2	1754786667	3638683333	7893466667	6204403333	4592233333	2983263333	6414926667	1586911333	1307480333	9529803333	2408357333	7893466667	S3	4787191	1586911333	S3	Metabolic & Energy Supply	identical_ortholog_expressed	ATP-citrate synthase alpha chain protein
HUMLU.APOL.r2.08P1P2336700.1	HUMLU.APOL.r2.08P1P2336700	chr08.1	HUMLU.APOL.r2.08P2P2313400.1	HUMLU.APOL.r2.08P2P2313400	chr08.2	RBH	100	0	9822	100	chr08.2	267	266	chr08.2	1302633333	11458	7274333333	3187333333	9046	14511	1228433333	9902666667	3958	8632333333	43992	1302633333	S1	4928833333	14511	S1	Biosynthetic Tailoring & Export	identical_ortholog_expressed	Heparan-alpha-glucosaminide N-acetyltransferase-like
HUMLU.APOL.r2.08P1P2336600.1	HUMLU.APOL.r2.08P1P2336600	chr08.1	HUMLU.APOL.r2.08P2P2313300.1	HUMLU.APOL.r2.08P2P2313300	chr08.2	RBH	100	0	9631	100	chr08.2	267	266	chr08.2	144448	2953033333	9822	11197	34765	9649566667	1737166667	7137	7012	24877	2297623333	144448	S1	1528933333	9649566667	S1	Biosynthetic Tailoring & Export	identical_ortholog_expressed	Catalyzes xyloglucan endohydrolysis (XEH) and or endotransglycosylation (XET). Cleaves and religates xyloglucan polymers, an essential constituent of the primary cell wall, and thereby participates in cell wall construction of growing tissues
HUMLU.APOL.r2.08P1P2358600.1	HUMLU.APOL.r2.08P1P2358600	chr08.1	HUMLU.APOL.r2.03P2P0781600.1	HUMLU.APOL.r2.03P2P0781600	chr03.2	RBH	100	8e-104	9412	8276	chr03.2	280	NA	NA	325333333	496666667	249333333	46333333	0	67666667	0	0	4	0	1117666667	496666667	S2	107666667	67666667	S1	Biosynthetic Tailoring & Export	identical_ortholog_not_expressed	Protein farnesyltransferase subunit
HUMLU.APOL.r2.08P1P2337600.1	HUMLU.APOL.r2.08P1P2337600	chr08.1	HUMLU.APOL.r2.08P2P2314500.1	HUMLU.APOL.r2.08P2P2314500	chr08.2	RBH	100	1.5e-68	7984	9706	chr08.2	268	267	chr08.2	1956903333	177524	1819976667	208344	187029	2422066667	2292833333	2238133333	29447	2155833333	950585	208344	S4	1205356667	29447	S4	Organelle & Transcriptional Regulation	identical_ortholog_expressed	nuclear transport factor
HUMLU.APOL.r2.08P1P2379800.1	HUMLU.APOL.r2.08P1P2379800	chr08.1	HUMLU.APOL.r2.08P2P2360700.1	HUMLU.APOL.r2.08P2P2360700	chr08.2	RBH	100	1.2e-111	7659	100	chr08.2	288	289	chr08.2	387161	3431126667	2082323333	217579	2465013333	1703383333	167632	9393166667	1305536667	1494023333	1402586333	387161	S1	711858	1703383333	S1	Protein Synthesis & Proteostasis	identical_ortholog_expressed	Ubiquitin-40S ribosomal protein
HUMLU.APOL.r2.08P1P2332200.1	HUMLU.APOL.r2.08P1P2332200	chr08.1	HUMLU.APOL.r2.08P2P2309500.1	HUMLU.APOL.r2.08P2P2309500	chr08.2	RBH	9984	0	100	100	chr08.2	265	263	chr08.2	4612066667	4702533333	3414766667	27757	37679	45723	4421333333	34539	2788766667	36703	1927296667	4702533333	S2	189066	45723	S1	Metabolic & Energy Supply	ortholog_expressed	V-type proton ATPase catalytic subunit
HUMLU.APOL.r2.08P1P2378600.1	HUMLU.APOL.r2.08P1P2378600	chr08.1	HUMLU.APOL.r2.08P2P2359700.1	HUMLU.APOL.r2.08P2P2359700	chr08.2	RBH	9984	0	100	100	chr08.2	288	288	chr08.2	1255033333	9949	4642	3886333333	5775	10906	9003	4573333333	2815	4789333333	3680266667	1255033333	S1	3208666667	10906	S1	Defense & Metabolic Co-activation	ortholog_expressed	Belongs to the protein kinase superfamily. Ser Thr protein kinase family
HUMLU.APOL.r2.08P1P2348200.1	HUMLU.APOL.r2.08P1P2348200	chr08.1	HUMLU.APOL.r2.08P2P2326800.1	HUMLU.APOL.r2.08P2P2326800	chr08.2	RBH	9983	0	100	100	chr08.2	274	273	chr08.2	756666667	881333333	62	944	2254	1531333333	1366	985333333	1031	1695	5456	2254	S5	6608666667	1695	S5	Organelle & Transcriptional Regulation	ortholog_expressed	65-kDa microtubule-associated protein
HUMLU.APOL.r2.08P1P2337500.1	HUMLU.APOL.r2.08P1P2337500	chr08.1	HUMLU.APOL.r2.08P2P2314400.2	HUMLU.APOL.r2.08P2P2314400	chr08.2	RBH	998	0	100	9711	chr08.2	268	267	chr08.2	8564	7839	8031	6565333333	7476333333	8241666667	8671	10707	9526333333	9479666667	3847566667	8564	S1	4662566667	10707	S3	Defense & Metabolic Co-activation	ortholog_expressed	Histidine kinase
HUMLU.APOL.r2.08P1P2367500.1	HUMLU.APOL.r2.08P1P2367500	chr08.1	HUMLU.APOL.r2.08P2P2346900.1	HUMLU.APOL.r2.08P2P2346900	chr08.2	RBH	998	0	9197	100	chr08.2	284	283	chr08.2	0	6	18666667	0	0	1364333333	693666667	345666667	57666667	155	24666667	18666667	S3	2616333333	1364333333	S1	Biosynthetic Tailoring & Export	ortholog_expressed	Belongs to the glycosyl hydrolase 5 (cellulase A) family
HUMLU.APOL.r2.08P1P2340300.1	HUMLU.APOL.r2.08P1P2340300	chr08.1	HUMLU.APOL.r2.07P2P2068500.1	HUMLU.APOL.r2.07P2P2068500	chr07.2	RBH	9978	0	100	100	chr07.2	269	NA	NA	0	0	0	0	0	0	0	0	0	0	0	0	NA	0	0	NA	Biosynthetic Tailoring & Export	ortholog_not_expressed	strictosidine synthase activity
HUMLU.APOL.r2.08P1P2353900.1	HUMLU.APOL.r2.08P1P2353900	chr08.1	HUMLU.APOL.r2.08P2P2333100.1	HUMLU.APOL.r2.08P2P2333100	chr08.2	RBH	9978	0	100	100	chr08.2	276	276	chr08.2	0	3	0	0	0	0	3	0	0	0	3	3	S2	3	3	S2	Biosynthetic Tailoring & Export	ortholog_not_expressed	lysine histidine transporter
HUMLU.APOL.r2.08P1P2364600.1	HUMLU.APOL.r2.08P1P2364600	chr08.1	HUMLU.APOL.r2.08P2P2344300.1	HUMLU.APOL.r2.08P2P2344300	chr08.2	RBH	9977	0	100	100	chr08.2	282	281	chr08.2	9665333333	9286666667	8501666667	6652333333	9831333333	1025166667	9812666667	8095666667	6581333333	954	4393733333	9831333333	S5	4428133333	1025166667	S1	Organelle & Transcriptional Regulation	ortholog_expressed	Belongs to the actin family
HUMLU.APOL.r2.08P1P2362600.1	HUMLU.APOL.r2.08P1P2362600	chr08.1	HUMLU.APOL.r2.08P2P2342000.1	HUMLU.APOL.r2.08P2P2342000	chr08.2	RBH	9977	0	9443	100	chr08.2	281	280	chr08.2	6237666667	6993	3181666667	1805666667	3390333333	3914666667	4209666667	2769	1836	303	2160833333	6993	S2	1575933333	4209666667	S2	Defense & Metabolic Co-activation	ortholog_expressed	LRR receptor-like serine threonine-protein kinase
HUMLU.APOL.r2.08P1P2336900.1	HUMLU.APOL.r2.08P1P2336900	chr08.1	HUMLU.APOL.r2.08P2P2313600.1	HUMLU.APOL.r2.08P2P2313600	chr08.2	RBH	9977	0	8574	9886	chr08.2	268	266	chr08.2	3541666667	34497	3277766667	4715166667	5047366667	43525	4299733333	4250933333	4905866667	6258433333	2003166667	5047366667	S5	2406746667	6258433333	S5	Protein Synthesis & Proteostasis	ortholog_expressed	eukaryotic peptide chain release factor subunit
HUMLU.APOL.r2.08P1P2335300.1	HUMLU.APOL.r2.08P1P2335300	chr08.1	HUMLU.APOL.r2.08P2P2312500.1	HUMLU.APOL.r2.08P2P2312500	chr08.2	RBH	9975	0	100	100	chr08.2	267	265	chr08.2	5375	5353666667	5021333333	589	6517	3875	4373	3973	3675333333	3965	28157	6517	S5	1986133333	4373	S2	Unclassified	ortholog_expressed	-
HUMLU.APOL.r2.08P1P2364700.1	HUMLU.APOL.r2.08P1P2364700	chr08.1	HUMLU.APOL.r2.08P2P2344400.1	HUMLU.APOL.r2.08P2P2344400	chr08.2	RBH	9975	0	100	100	chr08.2	282	281	chr08.2	8966333333	8174666667	4296666667	4523	6825666667	11805	1128733333	5724333333	5076333333	8726666667	3278633333	8966333333	S1	4261966667	11805	S1	Organelle & Transcriptional Regulation	ortholog_expressed	Oxysterol-binding protein-related protein
HUMLU.APOL.r2.08P1P2371900.1	HUMLU.APOL.r2.08P1P2371900	chr08.1	HUMLU.APOL.r2.08P2P2351700.1	HUMLU.APOL.r2.08P2P2351700	chr08.2	RBH	9975	0	100	100	chr08.2	286	286	chr08.2	9492666667	8028	4151	3920666667	4143	1808433333	1325366667	8884	9072333333	9491	2973533333	9492666667	S1	5878533333	1808433333	S1	Biosynthetic Tailoring & Export	ortholog_expressed	Belongs to the 'GDSL' lipolytic enzyme family
HUMLU.APOL.r2.08P1P2332400.1	HUMLU.APOL.r2.08P1P2332400	chr08.1	HUMLU.APOL.r2.08P2P2309700.1	HUMLU.APOL.r2.08P2P2309700	chr08.2	RBH	9974	0	100	8275	chr08.2	265	263	chr08.2	2520666667	2054	117	2065	2321333333	4158333333	3296666667	3261	3353666667	3496333333	10131	2520666667	S1	17566	4158333333	S1	Protein Synthesis & Proteostasis	ortholog_expressed	F-box kelch-repeat protein
HUMLU.APOL.r2.08P1P2332000.1	HUMLU.APOL.r2.08P1P2332000	chr08.1	HUMLU.APOL.r2.08P2P2309300.1	HUMLU.APOL.r2.08P2P2309300	chr08.2	RBH	9972	0	100	100	chr08.2	265	263	chr08.2	8027666667	7356333333	5929666667	6605666667	7214333333	6130666667	526	5321333333	5918	5529666667	3513366667	8027666667	S1	2815966667	6130666667	S1	Organelle & Transcriptional Regulation	ortholog_expressed	Surfeit locus protein 6
HUMLU.APOL.r2.08P1P2346700.1	HUMLU.APOL.r2.08P1P2346700	chr08.1	HUMLU.APOL.r2.08P2P2325200.1	HUMLU.APOL.r2.08P2P2325200	chr08.2	RBH	9972	0	100	100	chr08.2	273	272	chr08.2	3666667	8333333	0	0	4666667	3666667	0	0	0	4666667	16666667	8333333	S2	8333333	4666667	S5	Biosynthetic Tailoring & Export	ortholog_not_expressed	molybdenum cofactor sulfurtransferase activity
HUMLU.APOL.r2.08P1P2355200.1	HUMLU.APOL.r2.08P1P2355200	chr08.1	HUMLU.APOL.r2.08P2P2334900.1	HUMLU.APOL.r2.08P2P2334900	chr08.2	RBH	9972	0	100	100	chr08.2	277	276	chr08.2	3709333333	3648333333	3433	3030333333	3127	4295666667	4251333333	3224666667	2749666667	3555333333	16948	3709333333	S1	1807666667	4295666667	S1	Protein Synthesis & Proteostasis	ortholog_expressed	YqaJ-like viral recombinase domain
HUMLU.APOL.r2.08P1P2354500.1	HUMLU.APOL.r2.08P1P2354500	chr08.1	HUMLU.APOL.r2.08P2P2333900.1	HUMLU.APOL.r2.08P2P2333900	chr08.2	RBH	9971	0	100	100	chr08.2	276	276	chr08.2	6930933333	79059	8126933333	73437	6873633333	8808066667	86298	6331266667	6074566667	71659	371811	8126933333	S3	370096	8808066667	S1	Metabolic & Energy Supply	ortholog_expressed	Belongs to the glyceraldehyde-3-phosphate dehydrogenase family
HUMLU.APOL.r2.08P1P2354700.1	HUMLU.APOL.r2.08P1P2354700	chr08.1	HUMLU.APOL.r2.08P2P2334400.1	HUMLU.APOL.r2.08P2P2334400	chr08.2	RBH	9971	0	100	100	chr08.2	277	276	chr08.2	7656833333	7706033333	61091	5993933333	6234766667	2145446667	213141	1974326667	15573	1714176667	3370066667	7706033333	S2	952266	2145446667	S1	Metabolic & Energy Supply	ortholog_expressed	Belongs to the glyceraldehyde-3-phosphate dehydrogenase family
HUMLU.APOL.r2.08P1P2374400.1	HUMLU.APOL.r2.08P1P2374400	chr08.1	HUMLU.APOL.r2.08P2P2355000.1	HUMLU.APOL.r2.08P2P2355000	chr08.2	RBH	9966	0	100	100	chr08.2	286	286	chr08.2	5756	3337	2178	3127333333	3037666667	4213666667	1930666667	1271333333	2286333333	178	17436	5756	S1	11482	4213666667	S1	Biosynthetic Tailoring & Export	ortholog_expressed	Sodium-phosphate symporter which plays a fundamental housekeeping role in phosphate transport
HUMLU.APOL.r2.08P1P2368600.1	HUMLU.APOL.r2.08P1P2368600	chr08.1	HUMLU.APOL.r2.02P2P0494900.1	HUMLU.APOL.r2.02P2P0494900	chr02.2	RBH	9965	0	7979	100	chr02.2	284	NA	NA	0	0	0	0	0	0	3333333	0	0	0	0	0	NA	3333333	3333333	S2	Unclassified	ortholog_not_expressed	Domain of unknown function (DUF1985)
HUMLU.APOL.r2.08P1P2333200.1	HUMLU.APOL.r2.08P1P2333200	chr08.1	HUMLU.APOL.r2.08P2P2310500.1	HUMLU.APOL.r2.08P2P2310500	chr08.2	RBH	9964	0	100	100	chr08.2	266	264	chr08.2	5848	5981666667	3755666667	4552666667	4310333333	6609333333	6242333333	4509333333	3996333333	4220333333	2444833333	5981666667	S2	2557766667	6609333333	S1	Organelle & Transcriptional Regulation	ortholog_expressed	ADP-ribosylation factor GTPase-activating protein
HUMLU.APOL.r2.08P1P2334900.1	HUMLU.APOL.r2.08P1P2334900	chr08.1	HUMLU.APOL.r2.08P2P2311900.1	HUMLU.APOL.r2.08P2P2311900	chr08.2	RBH	9964	0	100	100	chr08.2	266	265	chr08.2	8479333333	1857433333	1018166667	5249666667	9436333333	101211	1687433333	5651333333	1664	4051333333	1282353333	8479333333	S1	129452	101211	S1	Unclassified	ortholog_expressed	Random slug protein 5-like
HUMLU.APOL.r2.08P1P2365100.1	HUMLU.APOL.r2.08P1P2365100	chr08.1	HUMLU.APOL.r2.08P2P2344800.1	HUMLU.APOL.r2.08P2P2344800	chr08.2	RBH	9964	0	7632	100	chr08.2	282	281	chr08.2	106666667	55666667	0	24333333	37666667	0	23333333	69666667	16666667	25333333	224333333	106666667	S1	135	69666667	S3	Protein Synthesis & Proteostasis	ortholog_not_expressed	Belongs to the peptidase C1 family
HUMLU.APOL.r2.08P1P2336000.1	HUMLU.APOL.r2.08P1P2336000	chr08.1	HUMLU.APOL.r2.08P2P2313000.1	HUMLU.APOL.r2.08P2P2313000	chr08.2	RBH	9963	0	100	100	chr08.2	267	265	chr08.2	6159833333	5486966667	3330266667	29124	43804	6542433333	6144533333	40353	3796833333	5164966667	2226986667	6159833333	S1	2568406667	6542433333	S1	Protein Synthesis & Proteostasis	ortholog_expressed	Calnexin homolog
HUMLU.APOL.r2.08P1P2349800.1	HUMLU.APOL.r2.08P1P2349800	chr08.1	HUMLU.APOL.r2.08P2P2329200.1	HUMLU.APOL.r2.08P2P2329200	chr08.2	RBH	9963	0	100	100	chr08.2	275	274	chr08.2	6714066667	7478966667	79204	78675	6875666667	69956	7509033333	79937	7741266667	69363	368566	79204	S3	371759	79937	S3	Protein Synthesis & Proteostasis	ortholog_expressed	The proteasome is a multicatalytic proteinase complex which is characterized by its ability to cleave peptides with Arg, Phe, Tyr, Leu, and Glu adjacent to the leaving group at neutral or slightly basic pH
HUMLU.APOL.r2.08P1P2361500.1	HUMLU.APOL.r2.08P1P2361500	chr08.1	HUMLU.APOL.r2.08P2P2340500.1	HUMLU.APOL.r2.08P2P2340500	chr08.2	RBH	9961	0	100	100	chr08.2	281	280	chr08.2	1597333333	2952333333	1510133333	1675633333	9255666667	6	26666667	129333333	168	6666667	45663	1675633333	S4	336666667	168	S4	Biosynthetic Tailoring & Export	ortholog_expressed	cytochrome P450
HUMLU.APOL.r2.08P1P2345500.1	HUMLU.APOL.r2.08P1P2345500	chr08.1	HUMLU.APOL.r2.08P2P2322600.1	HUMLU.APOL.r2.08P2P2322600	chr08.2	RBH	9958	0	100	100	chr08.2	273	271	chr08.2	3282333333	3961666667	2366333333	1211666667	1280666667	3339666667	4425333333	2500333333	1798666667	159	1210266667	3961666667	S2	13654	4425333333	S2	Protein Synthesis & Proteostasis	ortholog_expressed	Belongs to the peptidase S10 family
HUMLU.APOL.r2.08P1P2376300.1	HUMLU.APOL.r2.08P1P2376300	chr08.1	HUMLU.APOL.r2.08P2P2356900.1	HUMLU.APOL.r2.08P2P2356900	chr08.2	RBH	9958	0	100	100	chr08.2	287	287	chr08.2	4233833333	3132133333	2339766667	26175	2571133333	5756066667	51224	4137766667	4132366667	3947233333	1489436667	4233833333	S1	2309583333	5756066667	S1	Metabolic & Energy Supply	ortholog_expressed	Glutamate--glyoxylate aminotransferase
HUMLU.APOL.r2.08P1P2377200.1	HUMLU.APOL.r2.08P1P2377200	chr08.1	HUMLU.APOL.r2.08P2P2357800.1	HUMLU.APOL.r2.08P2P2357800	chr08.2	RBH	9957	0	100	100	chr08.2	287	287	chr08.2	7296	9076	1284433333	1420433333	1283266667	1676966667	1836833333	2406833333	2448833333	2078	5625333333	1420433333	S4	1044746667	2448833333	S4	Biosynthetic Tailoring & Export	ortholog_expressed	palmitoyl-(protein) hydrolase activity
HUMLU.APOL.r2.08P1P2335000.1	HUMLU.APOL.r2.08P1P2335000	chr08.1	HUMLU.APOL.r2.08P2P2312200.1	HUMLU.APOL.r2.08P2P2312200	chr08.2	RBH	9955	0	100	100	chr08.2	267	265	chr08.2	72091	95645	1346406667	1312253333	1218046667	6729866667	9385033333	1452463333	1264393333	9972166667	5554066667	1346406667	S3	5325563333	1452463333	S3	Metabolic & Energy Supply	ortholog_expressed	Transaldolase/Fructose-6-phosphate aldolase
HUMLU.APOL.r2.08P1P2345900.1	HUMLU.APOL.r2.08P1P2345900	chr08.1	HUMLU.APOL.r2.08P2P2324100.1	HUMLU.APOL.r2.08P2P2324100	chr08.2	RBH	9953	0	100	100	chr08.2	273	272	chr08.2	4987333333	7402666667	1253066667	9529	7701666667	4458333333	5727333333	9147	8374666667	6448666667	4215133333	1253066667	S3	34156	9147	S3	Protein Synthesis & Proteostasis	ortholog_expressed	F-box only protein
HUMLU.APOL.r2.08P1P2362800.1	HUMLU.APOL.r2.08P1P2362800	chr08.1	HUMLU.APOL.r2.08P2P2342200.2	HUMLU.APOL.r2.08P2P2342200	chr08.2	RBH	9953	0	100	100	chr08.2	281	280	chr08.2	61666667	0	8	30333333	0	61333333	7	63	10333333	55333333	1	61666667	S1	197	63	S3	Organelle & Transcriptional Regulation	ortholog_not_expressed	coreceptor activity involved in Wnt signaling pathway, planar cell polarity pathway
HUMLU.APOL.r2.08P1P2366600.1	HUMLU.APOL.r2.08P1P2366600	chr08.1	HUMLU.APOL.r2.03P2P0764000.1	HUMLU.APOL.r2.03P2P0764000	chr03.2	RBH	9953	0	100	100	chr03.2	283	NA	NA	0	0	0	0	0	0	0	0	0	0	0	0	NA	0	0	NA	Defense & Metabolic Co-activation	ortholog_not_expressed	DDE superfamily endonuclease
HUMLU.APOL.r2.08P1P2353800.1	HUMLU.APOL.r2.08P1P2353800	chr08.1	HUMLU.APOL.r2.08P2P2332800.1	HUMLU.APOL.r2.08P2P2332800	chr08.2	RBH	9952	0	100	100	chr08.2	276	276	chr08.2	2394333333	2342666667	520333333	188	1402666667	2983333333	2333666667	512666667	766666667	1504666667	6848	2394333333	S1	8101	2983333333	S1	Protein Synthesis & Proteostasis	ortholog_expressed	May play an essential role at the early stage of chromosomal DNA replication by coupling the polymerase alpha primase complex to the cellular replication machinery
HUMLU.APOL.r2.08P1P2376500.1	HUMLU.APOL.r2.08P1P2376500	chr08.1	HUMLU.APOL.r2.08P2P2357000.1	HUMLU.APOL.r2.08P2P2357000	chr08.2	RBH	9952	0	100	100	chr08.2	287	287	chr08.2	5933	7471333333	9401666667	1392133333	9848333333	6707	8923666667	11517	14508	12221	4657566667	1392133333	S4	5387666667	14508	S4	Defense & Metabolic Co-activation	ortholog_expressed	Ribose-phosphate pyrophosphokinase
HUMLU.APOL.r2.08P1P2347600.1	HUMLU.APOL.r2.08P1P2347600	chr08.1	HUMLU.APOL.r2.08P2P2326100.1	HUMLU.APOL.r2.08P2P2326100	chr08.2	RBH	9951	0	100	100	chr08.2	274	273	chr08.2	6422666667	6255333333	446	4210666667	5033	5452	5314333333	4466333333	5186	4517	2638166667	6422666667	S1	2493566667	5452	S1	Protein Synthesis & Proteostasis	ortholog_expressed	regulation of homologous chromosome segregation
HUMLU.APOL.r2.08P1P2348000.1	HUMLU.APOL.r2.08P1P2348000	chr08.1	HUMLU.APOL.r2.08P2P2326600.1	HUMLU.APOL.r2.08P2P2326600	chr08.2	RBH	9951	1.5e-148	100	100	chr08.2	274	273	chr08.2	9701666667	9690333333	8733	9822	1182533333	10755	1013633333	7768666667	9265	1089066667	4977233333	1182533333	S5	4881566667	1089066667	S5	Metabolic & Energy Supply	ortholog_expressed	Mitochondrial import receptor subunit
HUMLU.APOL.r2.08P1P2366000.1	HUMLU.APOL.r2.08P1P2366000	chr08.1	HUMLU.APOL.r2.08P2P2345800.1	HUMLU.APOL.r2.08P2P2345800	chr08.2	RBH	9951	0	100	100	chr08.2	283	282	chr08.2	289	973666667	524	211	907333333	511333333	969	845	679	95	2905	973666667	S2	3954333333	969	S2	Organelle & Transcriptional Regulation	ortholog_expressed	Protein SIEVE ELEMENT OCCLUSION
HUMLU.APOL.r2.08P1P2347200.1	HUMLU.APOL.r2.08P1P2347200	chr08.1	HUMLU.APOL.r2.08P2P2325600.1	HUMLU.APOL.r2.08P2P2325600	chr08.2	RBH	995	0	100	100	chr08.2	273	273	chr08.2	1183	20393	4620966667	4566533333	2668566667	9541	1608	3069733333	3113466667	1450366667	1507836667	4620966667	S3	1019566667	3113466667	S4	Protein Synthesis & Proteostasis	ortholog_expressed	f-box protein
HUMLU.APOL.r2.08P1P2372500.1	HUMLU.APOL.r2.08P1P2372500	chr08.1	HUMLU.APOL.r2.08P2P2352500.1	HUMLU.APOL.r2.08P2P2352500	chr08.2	RBH	9949	0	100	100	chr08.2	286	286	chr08.2	5925333333	5625333333	5810333333	2471666667	4618666667	6309	5420333333	55	2787666667	5615333333	2445133333	5925333333	S1	2563233333	6309	S1	Biosynthetic Tailoring & Export	ortholog_expressed	Glycosyl transferase, family 17
HUMLU.APOL.r2.08P1P2339700.1	HUMLU.APOL.r2.08P1P2339700	chr08.1	HUMLU.APOL.r2.08P2P2317000.1	HUMLU.APOL.r2.08P2P2317000	chr08.2	RBH	9948	0	100	100	chr08.2	269	268	chr08.2	0	14333333	0	5666667	8333333	56666667	63666667	36666667	59666667	41	28333333	14333333	S2	257666667	63666667	S2	Defense & Metabolic Co-activation	ortholog_not_expressed	regulation of auxin polar transport
HUMLU.APOL.r2.08P1P2346500.1	HUMLU.APOL.r2.08P1P2346500	chr08.1	HUMLU.APOL.r2.08P2P2324900.1	HUMLU.APOL.r2.08P2P2324900	chr08.2	RBH	9947	5.8e-133	100	100	chr08.2	273	272	chr08.2	174527	1686936667	7183933333	8339833333	1443146667	1491556667	1265863333	6667133333	86696	1346613333	642773	174527	S1	5637706667	1491556667	S1	Defense & Metabolic Co-activation	ortholog_expressed	Plant lipid transfer protein / seed storage protein / trypsin-alpha amylase inhibitor domain family
HUMLU.APOL.r2.08P1P2370500.1	HUMLU.APOL.r2.08P1P2370500	chr08.1	HUMLU.APOL.r2.08P2P2350500.1	HUMLU.APOL.r2.08P2P2350500	chr08.2	RBH	9946	0	100	100	chr08.2	285	285	chr08.2	71	79333333	29	34666667	62	22	118666667	121	23333333	81333333	276	79333333	S2	366333333	121	S3	Unclassified	ortholog_not_expressed	-
HUMLU.APOL.r2.08P1P2375800.1	HUMLU.APOL.r2.08P1P2375800	chr08.1	HUMLU.APOL.r2.08P2P2356400.2	HUMLU.APOL.r2.08P2P2356400	chr08.2	RBH	9945	0	100	9371	chr08.2	287	287	chr08.2	1947866667	2337166667	2995433333	52535	3325	1050266667	13153	1294533333	31374	2047933333	1585896667	52535	S4	8845433333	31374	S4	Defense & Metabolic Co-activation	ortholog_expressed	amine oxidase
HUMLU.APOL.r2.08P1P2349300.1	HUMLU.APOL.r2.08P1P2349300	chr08.1	HUMLU.APOL.r2.08P2P2328200.1	HUMLU.APOL.r2.08P2P2328200	chr08.2	RBH	9944	0	100	8419	chr08.2	274	274	chr08.2	1073733333	11695	1267433333	1467466667	13638	7114	7825	6925333333	7941666667	7317	6341933333	1467466667	S4	37123	7941666667	S4	Protein Synthesis & Proteostasis	ortholog_expressed	Mannosyl-oligosaccharide glucosidase
HUMLU.APOL.r2.08P1P2351800.1	HUMLU.APOL.r2.08P1P2351800	chr08.1	HUMLU.APOL.r2.08P2P2330700.1	HUMLU.APOL.r2.08P2P2330700	chr08.2	RBH	9943	0	100	100	chr08.2	275	275	chr08.2	3906333333	4147666667	4029	5205333333	4980666667	3647	3614333333	3866	5207666667	4384333333	22269	5205333333	S4	2071933333	5207666667	S4	Metabolic & Energy Supply	ortholog_expressed	ATP-dependent RNA helicase
HUMLU.APOL.r2.08P1P2372600.1	HUMLU.APOL.r2.08P1P2372600	chr08.1	HUMLU.APOL.r2.08P2P2352400.1	HUMLU.APOL.r2.08P2P2352400	chr08.2	RBH	9943	3.5e-127	875	9943	chr08.2	286	286	chr08.2	421	189666667	79333333	53333333	160333333	4	0	78333333	31666667	0	903666667	421	S1	15	78333333	S3	Unclassified	ortholog_not_expressed	NA
HUMLU.APOL.r2.08P1P2333400.1	HUMLU.APOL.r2.08P1P2333400	chr08.1	HUMLU.APOL.r2.08P2P2310700.1	HUMLU.APOL.r2.08P2P2310700	chr08.2	RBH	9942	0	100	100	chr08.2	266	264	chr08.2	5687333333	7637	1855666667	2245766667	1217266667	4783666667	5848	13169	1421166667	8161	6651133333	2245766667	S4	4617333333	1421166667	S4	Organelle & Transcriptional Regulation	ortholog_expressed	Myb/SANT-like DNA-binding domain
HUMLU.APOL.r2.08P1P2370600.1	HUMLU.APOL.r2.08P1P2370600	chr08.1	HUMLU.APOL.r2.08P2P2350600.1	HUMLU.APOL.r2.08P2P2350600	chr08.2	RBH	9942	0	100	100	chr08.2	285	285	chr08.2	534666667	553	239666667	279666667	45	526666667	431666667	242666667	182666667	227333333	2057	553	S2	1611	526666667	S1	Organelle & Transcriptional Regulation	ortholog_expressed	Pentatricopeptide repeat-containing protein At1g13040
HUMLU.APOL.r2.08P1P2354400.1	HUMLU.APOL.r2.08P1P2354400	chr08.1	HUMLU.APOL.r2.08P2P2333700.1	HUMLU.APOL.r2.08P2P2333700	chr08.2	RBH	9941	5.3e-123	100	100	chr08.2	276	276	chr08.2	1464166667	1476366667	1635633333	1877066667	1670433333	14046	14532	23318	2807466667	1949	8123666667	1877066667	S4	9946066667	2807466667	S4	Organelle & Transcriptional Regulation	ortholog_expressed	DNL zinc finger
HUMLU.APOL.r2.08P1P2359300.1	HUMLU.APOL.r2.08P1P2359300	chr08.1	HUMLU.APOL.r2.08P2P2338700.1	HUMLU.APOL.r2.08P2P2338700	chr08.2	RBH	9941	0	100	100	chr08.2	280	279	chr08.2	178666667	0	85666667	12333333	20333333	89333333	16666667	0	0	1	297	178666667	S1	116	89333333	S1	Organelle & Transcriptional Regulation	ortholog_not_expressed	Transcription factor that specifically binds AT-rich DNA sequences related to the nuclear matrix attachment regions (MARs)
HUMLU.APOL.r2.08P1P2375400.1	HUMLU.APOL.r2.08P1P2375400	chr08.1	HUMLU.APOL.r2.08P2P2356200.1	HUMLU.APOL.r2.08P2P2356200	chr08.2	RBH	9941	0	100	100	chr08.2	287	287	chr08.2	96	14	59	308333333	574666667	8333333	21666667	0	25666667	0	1052	574666667	S5	55666667	25666667	S4	Biosynthetic Tailoring & Export	ortholog_not_expressed	Belongs to the multi antimicrobial extrusion (MATE) (TC 2.A.66.1) family
HUMLU.APOL.r2.08P1P2378800.1	HUMLU.APOL.r2.08P1P2378800	chr08.1	HUMLU.APOL.r2.08P2P2359900.1	HUMLU.APOL.r2.08P2P2359900	chr08.2	RBH	9941	0	100	100	chr08.2	288	288	chr08.2	157666667	22666667	66666667	12666667	3	531666667	158333333	101666667	64333333	40333333	289666667	157666667	S1	896333333	531666667	S1	Organelle & Transcriptional Regulation	ortholog_not_expressed	Homeobox protein knotted-1-like
HUMLU.APOL.r2.08P1P2349000.1	HUMLU.APOL.r2.08P1P2349000	chr08.1	HUMLU.APOL.r2.08P2P2327800.1	HUMLU.APOL.r2.08P2P2327800	chr08.2	RBH	9939	0	100	100	chr08.2	274	274	chr08.2	3361333333	3499	4681666667	5153	3488	4452333333	4543666667	5778666667	7708	5054	20183	5153	S4	2753666667	7708	S4	Protein Synthesis & Proteostasis	ortholog_expressed	ribosome biogenesis GTPase
HUMLU.APOL.r2.08P1P2346200.1	HUMLU.APOL.r2.08P1P2346200	chr08.1	HUMLU.APOL.r2.08P2P2324500.1	HUMLU.APOL.r2.08P2P2324500	chr08.2	RBH	9938	0	10021	10021	chr08.2	273	272	chr08.2	42225	2923033333	27812	24143	2341733333	3346233333	2284533333	21231	19939	2035966667	1468276667	42225	S1	1178373333	3346233333	S1	Organelle & Transcriptional Regulation	ortholog_expressed	Squamosa promoter-binding-like protein
HUMLU.APOL.r2.08P1P2335100.1	HUMLU.APOL.r2.08P1P2335100	chr08.1	HUMLU.APOL.r2.08P2P2312300.1	HUMLU.APOL.r2.08P2P2312300	chr08.2	RBH	9938	0	100	100	chr08.2	267	265	chr08.2	6075933333	7175933333	6894833333	9274866667	84467	4881766667	5597966667	42031	5314866667	5669166667	3786826667	9274866667	S4	2566686667	5669166667	S5	Biosynthetic Tailoring & Export	ortholog_expressed	Belongs to the cytochrome P450 family
HUMLU.APOL.r2.08P1P2333500.1	HUMLU.APOL.r2.08P1P2333500	chr08.1	HUMLU.APOL.r2.08P2P2310800.1	HUMLU.APOL.r2.08P2P2310800	chr08.2	RBH	9937	0	100	100	chr08.2	266	264	chr08.2	4476	4033666667	2274666667	1516	2804	4190666667	4323	2398	1851333333	2909333333	1510433333	4476	S1	1567233333	4323	S2	Biosynthetic Tailoring & Export	ortholog_expressed	histone-lysine N-methyltransferase, H3 lysine-9 specific
HUMLU.APOL.r2.08P1P2375900.1	HUMLU.APOL.r2.08P1P2375900	chr08.1	HUMLU.APOL.r2.08P2P2356500.1	HUMLU.APOL.r2.08P2P2356500	chr08.2	RBH	9936	0	100	100	chr08.2	287	287	chr08.2	1500333333	2187666667	3741333333	4671666667	3575666667	1375	1645333333	2316	3239666667	2558	1567666667	4671666667	S4	11134	3239666667	S4	Organelle & Transcriptional Regulation	ortholog_expressed	Armadillo repeat only
HUMLU.APOL.r2.08P1P2352100.1	HUMLU.APOL.r2.08P1P2352100	chr08.1	HUMLU.APOL.r2.08P2P2331000.1	HUMLU.APOL.r2.08P2P2331000	chr08.2	RBH	9936	0	932	100	chr08.2	276	275	chr08.2	6473333333	7455333333	3892333333	2451333333	4164333333	6236	6281	4589333333	2907333333	4179333333	2443666667	7455333333	S2	24193	6281	S2	Biosynthetic Tailoring & Export	ortholog_expressed	belongs to the metallo- dependent hydrolases superfamily. Urease alpha subunit family
HUMLU.APOL.r2.08P1P2349900.1	HUMLU.APOL.r2.08P1P2349900	chr08.1	HUMLU.APOL.r2.08P2P2329300.1	HUMLU.APOL.r2.08P2P2329300	chr08.2	RBH	9935	0	100	100	chr08.2	275	274	chr08.2	6138666667	4227	3699333333	3259666667	3936	8258333333	6285666667	4117333333	3789666667	4215333333	2126066667	6138666667	S1	2666633333	8258333333	S1	Biosynthetic Tailoring & Export	ortholog_expressed	RING-type E3 ubiquitin transferase
HUMLU.APOL.r2.08P1P2352800.1	HUMLU.APOL.r2.08P1P2352800	chr08.1	HUMLU.APOL.r2.08P2P2331800.1	HUMLU.APOL.r2.08P2P2331800	chr08.2	RBH	9934	0	100	100	chr08.2	276	275	chr08.2	14144	14621	16861	17257	1581766667	1522066667	15967	1880766667	1926266667	17367	7870066667	17257	S4	86625	1926266667	S4	Defense & Metabolic Co-activation	ortholog_expressed	Cyclin-dependent kinase
HUMLU.APOL.r2.08P1P2333700.1	HUMLU.APOL.r2.08P1P2333700	chr08.1	HUMLU.APOL.r2.08P2P2311000.1	HUMLU.APOL.r2.08P2P2311000	chr08.2	RBH	9934	0	858	100	chr08.2	266	264	chr08.2	1828566667	17552	1431433333	1259833333	15802	1266166667	14983	1436933333	1331733333	13753	7855233333	1828566667	S1	6908433333	14983	S2	Protein Synthesis & Proteostasis	ortholog_expressed	Ubiquitin thioesterase otubain-like
HUMLU.APOL.r2.08P1P2329300.1	HUMLU.APOL.r2.08P1P2329300	chr08.1	HUMLU.APOL.r2.08P2P2306600.1	HUMLU.APOL.r2.08P2P2306600	chr08.2	RBH	9932	0	100	100	chr08.2	263	260	chr08.2	1102266667	1102366667	3921	4346666667	1044933333	9098333333	8371666667	2173666667	2408333333	6114333333	4076333333	1102366667	S2	2816633333	9098333333	S1	Unclassified	ortholog_expressed	Protein of unknown function (DUF1666)
HUMLU.APOL.r2.08P1P2367900.1	HUMLU.APOL.r2.08P1P2367900	chr08.1	HUMLU.APOL.r2.08P2P2347300.1	HUMLU.APOL.r2.08P2P2347300	chr08.2	RBH	9932	0	100	100	chr08.2	284	283	chr08.2	160333333	220666667	274666667	108333333	138	348	148333333	95666667	107	209666667	902	274666667	S3	908666667	348	S1	Metabolic & Energy Supply	ortholog_not_expressed	E3 ubiquitin-protein ligase
HUMLU.APOL.r2.08P1P2337000.1	HUMLU.APOL.r2.08P1P2337000	chr08.1	HUMLU.APOL.r2.08P2P2313700.1	HUMLU.APOL.r2.08P2P2313700	chr08.2	RBH	9931	0	100	100	chr08.2	268	266	chr08.2	14048	1320766667	10247	10344	1269333333	1585833333	17001	1510766667	1539033333	1807833333	6054	14048	S1	8143566667	1807833333	S5	Protein Synthesis & Proteostasis	ortholog_expressed	U2 small nuclear ribonucleoprotein
HUMLU.APOL.r2.08P1P2345000.1	HUMLU.APOL.r2.08P1P2345000	chr08.1	HUMLU.APOL.r2.08P2P2323000.1	HUMLU.APOL.r2.08P2P2323000	chr08.2	RBH	9931	2.9e-99	100	100	chr08.2	273	271	chr08.2	1444833333	1058266667	4249666667	3279	2911666667	1576066667	1079666667	3409	2083666667	2389	3547133333	1444833333	S1	34439	1576066667	S1	Metabolic & Energy Supply	ortholog_expressed	Carrier of the growing fatty acid chain in fatty acid biosynthesis
HUMLU.APOL.r2.08P1P2329600.1	HUMLU.APOL.r2.08P1P2329600	chr08.1	HUMLU.APOL.r2.08P2P2307000.1	HUMLU.APOL.r2.08P2P2307000	chr08.2	RBH	9929	0	100	100	chr08.2	263	261	chr08.2	129256	142267	8276833333	4522733333	53912	280793	2758616667	132028	5254266667	6831133333	4534306667	142267	S2	8095366667	280793	S1	Defense & Metabolic Co-activation	ortholog_expressed	Endochitinase-like
HUMLU.APOL.r2.08P1P2338100.1	HUMLU.APOL.r2.08P1P2338100	chr08.1	HUMLU.APOL.r2.08P2P2315000.1	HUMLU.APOL.r2.08P2P2315000	chr08.2	RBH	9929	0	100	100	chr08.2	268	267	chr08.2	9966	10051	1279566667	1052966667	1050366667	1113133333	1202766667	1410333333	1149533333	1194966667	53846	1279566667	S3	6070733333	1410333333	S3	Organelle & Transcriptional Regulation	ortholog_expressed	Calmodulin-binding transcription activator
HUMLU.APOL.r2.08P1P2343600.1	HUMLU.APOL.r2.08P1P2343600	chr08.1	HUMLU.APOL.r2.08P2P2321600.1	HUMLU.APOL.r2.08P2P2321600	chr08.2	RBH	9929	0	100	100	chr08.2	272	271	chr08.2	4599	3888666667	2159	1918333333	229	5856333333	5183333333	3214666667	2540333333	3516333333	14855	4599	S1	20311	5856333333	S1	Organelle & Transcriptional Regulation	ortholog_expressed	Armadillo beta-catenin repeat family protein
HUMLU.APOL.r2.08P1P2343700.1	HUMLU.APOL.r2.08P1P2343700	chr08.1	HUMLU.APOL.r2.08P2P2321700.1	HUMLU.APOL.r2.08P2P2321700	chr08.2	RBH	9929	1.9e-101	100	100	chr08.2	272	271	chr08.2	4330966667	3909066667	64652	9671433333	6174566667	4061933333	3929266667	5821266667	8426666667	56292	3055123333	9671433333	S4	2786833333	8426666667	S4	Organelle & Transcriptional Regulation	ortholog_expressed	Possible membrane-associated motif in LPS-induced tumor necrosis factor alpha factor (LITAF), also known as PIG7, and other animal proteins.
HUMLU.APOL.r2.08P1P2344500.1	HUMLU.APOL.r2.08P1P2344500	chr08.1	HUMLU.APOL.r2.08P2P2323500.1	HUMLU.APOL.r2.08P2P2323500	chr08.2	RBH	9927	0	9384	9416	chr08.2	272	272	chr08.2	5773666667	5936	6304666667	10102	7600333333	6226666667	5793	8259333333	1183766667	9253666667	3571666667	10102	S4	4137033333	1183766667	S4	Organelle & Transcriptional Regulation	ortholog_expressed	Sterile alpha motif.
HUMLU.APOL.r2.08P1P2372100.1	HUMLU.APOL.r2.08P1P2372100	chr08.1	HUMLU.APOL.r2.08P2P2352000.1	HUMLU.APOL.r2.08P2P2352000	chr08.2	RBH	9927	0	5635	9761	chr08.2	286	286	chr08.2	771	658	299	104333333	350666667	1417333333	1127666667	257666667	295666667	842	2183	771	S1	3940333333	1417333333	S1	Defense & Metabolic Co-activation	paralog_low_expression	Protein phosphatase 2C
HUMLU.APOL.r2.08P1P2330100.1	HUMLU.APOL.r2.08P1P2330100	chr08.1	HUMLU.APOL.r2.08P2P2307600.1	HUMLU.APOL.r2.08P2P2307600	chr08.2	RBH	9926	0	100	100	chr08.2	263	262	chr08.2	3850666667	4485066667	23023	1198606667	147773	30411	3985633333	7400333333	1234666667	3076666667	1331437	4485066667	S2	81979	3985633333	S2	Defense & Metabolic Co-activation	ortholog_expressed	Endochitinase
HUMLU.APOL.r2.08P1P2334400.1	HUMLU.APOL.r2.08P1P2334400	chr08.1	HUMLU.APOL.r2.08P2P2311500.1	HUMLU.APOL.r2.08P2P2311500	chr08.2	RBH	9926	0	100	100	chr08.2	266	264	chr08.2	2930633333	18272	1760333333	17217	2231566667	32562	20012	1598566667	1489333333	1990633333	1047143333	2930633333	S1	1033593333	32562	S1	Unclassified	ortholog_expressed	Random slug protein 5-like
HUMLU.APOL.r2.08P1P2355300.1	HUMLU.APOL.r2.08P1P2355300	chr08.1	HUMLU.APOL.r2.08P2P2335000.2	HUMLU.APOL.r2.08P2P2335000	chr08.2	RBH	9926	0	100	8286	chr08.2	277	276	chr08.2	4883666667	5599	6709	5187333333	5880333333	4787333333	514	5590333333	5087333333	4595	2825933333	6709	S3	252	5590333333	S3	Protein Synthesis & Proteostasis	ortholog_expressed	f-box protein
HUMLU.APOL.r2.08P1P2364100.1	HUMLU.APOL.r2.08P1P2364100	chr08.1	HUMLU.APOL.r2.08P2P2343800.1	HUMLU.APOL.r2.08P2P2343800	chr08.2	RBH	9926	0	100	9945	chr08.2	282	281	chr08.2	10192	1078766667	9007666667	8685666667	8445	1095766667	1187466667	10004	9438333333	9499666667	47118	1078766667	S2	5177433333	1187466667	S2	Organelle & Transcriptional Regulation	ortholog_expressed	ultraviolet-B receptor UVR8
HUMLU.APOL.r2.08P1P2364200.1	HUMLU.APOL.r2.08P1P2364200	chr08.1	HUMLU.APOL.r2.08P2P2343900.1	HUMLU.APOL.r2.08P2P2343900	chr08.2	RBH	9925	0	9926	100	chr08.2	282	281	chr08.2	3067433333	19035	3302666667	1199333333	2004	2240833333	2218866667	3681666667	1713666667	2892333333	5621533333	3067433333	S1	5288466667	2240833333	S1	Biosynthetic Tailoring & Export	ortholog_expressed	Pectate lyase
HUMLU.APOL.r2.08P1P2341300.1	HUMLU.APOL.r2.08P1P2341300	chr08.1	HUMLU.APOL.r2.08P2P2318900.1	HUMLU.APOL.r2.08P2P2318900	chr08.2	RBH	9924	0	100	100	chr08.2	270	269	chr08.2	4402066667	4704166667	52026	4692766667	4277333333	5342433333	6961566667	9107633333	9681933333	7328233333	2327893333	52026	S3	384218	9681933333	S4	Protein Synthesis & Proteostasis	ortholog_expressed	PPIases accelerate the folding of proteins. It catalyzes the cis-trans isomerization of proline imidic peptide bonds in oligopeptides
HUMLU.APOL.r2.08P1P2364500.1	HUMLU.APOL.r2.08P1P2364500	chr08.1	HUMLU.APOL.r2.08P2P2344200.1	HUMLU.APOL.r2.08P2P2344200	chr08.2	RBH	9923	0	100	100	chr08.2	282	281	chr08.2	7293666667	6324333333	3397333333	3120666667	4851666667	7657	6177333333	3846	2855	4315333333	2498766667	7293666667	S1	2485066667	7657	S1	Protein Synthesis & Proteostasis	ortholog_expressed	RNA recognition motif
HUMLU.APOL.r2.08P1P2335800.1	HUMLU.APOL.r2.08P1P2335800	chr08.1	HUMLU.APOL.r2.08P2P2312800.1	HUMLU.APOL.r2.08P2P2312800	chr08.2	RBH	9923	0	9879	100	chr08.2	267	265	chr08.2	1011333333	1039333333	525333333	496666667	613666667	837333333	906333333	242666667	221	365333333	3686333333	1039333333	S2	2572666667	906333333	S2	Organelle & Transcriptional Regulation	ortholog_expressed	Pentatricopeptide repeat-containing protein At4g18750, chloroplastic-like
HUMLU.APOL.r2.08P1P2365800.1	HUMLU.APOL.r2.08P1P2365800	chr08.1	HUMLU.APOL.r2.08P2P2345600.1	HUMLU.APOL.r2.08P2P2345600	chr08.2	RBH	9921	0	100	100	chr08.2	283	282	chr08.2	396666667	753	759666667	488	987	684333333	1040333333	983666667	790333333	1147333333	3384333333	987	S5	4646	1147333333	S5	Organelle & Transcriptional Regulation	ortholog_expressed	Sieve element occlusion C-terminus
HUMLU.APOL.r2.08P1P2372800.1	HUMLU.APOL.r2.08P1P2372800	chr08.1	HUMLU.APOL.r2.08P2P2352600.1	HUMLU.APOL.r2.08P2P2352600	chr08.2	RBH	9921	0	100	100	chr08.2	286	286	chr08.2	14005	1675366667	8201	5816666667	9134333333	1953933333	24428	1300066667	8859333333	1451833333	5391066667	1675366667	S2	8034566667	24428	S2	Organelle & Transcriptional Regulation	ortholog_expressed	Belongs to the NPH3 family
HUMLU.APOL.r2.08P1P2343100.1	HUMLU.APOL.r2.08P1P2343100	chr08.1	HUMLU.APOL.r2.08P2P2321000.1	HUMLU.APOL.r2.08P2P2321000	chr08.2	RBH	992	0	100	100	chr08.2	271	270	chr08.2	5002966667	65602	8661866667	49904	5804866667	4155333333	5421433333	70339	4164933333	47968	310203	8661866667	S3	255724	70339	S3	Metabolic & Energy Supply	ortholog_expressed	The pyruvate dehydrogenase complex catalyzes the overall conversion of pyruvate to acetyl-CoA and CO(2)
HUMLU.APOL.r2.08P1P2378400.1	HUMLU.APOL.r2.08P1P2378400	chr08.1	HUMLU.APOL.r2.08P2P2359300.1	HUMLU.APOL.r2.08P2P2359300	chr08.2	RBH	992	0	100	9674	chr08.2	287	288	chr08.2	3889666667	4914333333	6379	4639333333	48	4950666667	5223333333	6540666667	4139	4818666667	2462233333	6379	S3	2567233333	6540666667	S3	Defense & Metabolic Co-activation	ortholog_expressed	Cysteine-rich receptor-like protein kinase
HUMLU.APOL.r2.08P1P2331800.1	HUMLU.APOL.r2.08P1P2331800	chr08.1	HUMLU.APOL.r2.08P2P2309100.1	HUMLU.APOL.r2.08P2P2309100	chr08.2	RBH	9919	0	100	100	chr08.2	265	263	chr08.2	4778	4265	2628666667	2604333333	3270666667	3011333333	2449	1866	1989666667	1901	1754666667	4778	S1	11217	3011333333	S1	Unclassified	ortholog_expressed	Protein of unknown function (DUF3754)
HUMLU.APOL.r2.08P1P2352000.1	HUMLU.APOL.r2.08P1P2352000	chr08.1	HUMLU.APOL.r2.08P2P2330900.1	HUMLU.APOL.r2.08P2P2330900	chr08.2	RBH	9918	2.4e-176	100	100	chr08.2	276	275	chr08.2	3762433333	64826	1016306667	136042	79677	35935	7184733333	1568253333	2027436667	129033	4198	136042	S4	5963843333	2027436667	S4	Defense & Metabolic Co-activation	ortholog_expressed	Belongs to the adenylate kinase family
HUMLU.APOL.r2.08P1P2353300.1	HUMLU.APOL.r2.08P1P2353300	chr08.1	HUMLU.APOL.r2.08P2P2332200.1	HUMLU.APOL.r2.08P2P2332200	chr08.2	RBH	9917	0	100	100	chr08.2	276	276	chr08.2	801	649333333	170333333	73666667	518666667	786333333	698333333	238333333	75333333	393666667	2213	801	S1	2192	786333333	S1	Metabolic & Energy Supply	ortholog_expressed	ATP-dependent DNA helicase
HUMLU.APOL.r2.08P1P2335700.1	HUMLU.APOL.r2.08P1P2335700	chr08.1	HUMLU.APOL.r2.08P2P2312700.1	HUMLU.APOL.r2.08P2P2312700	chr08.2	RBH	9916	0	100	100	chr08.2	267	265	chr08.2	26333333	3	0	0	0	24	3333333	5	9333333	0	29333333	26333333	S1	41666667	24	S1	Biosynthetic Tailoring & Export	ortholog_not_expressed	Potassium transporter
HUMLU.APOL.r2.08P1P2348400.1	HUMLU.APOL.r2.08P1P2348400	chr08.1	HUMLU.APOL.r2.08P2P2327000.1	HUMLU.APOL.r2.08P2P2327000	chr08.2	RBH	9916	1.6e-173	100	100	chr08.2	274	273	chr08.2	454666667	798666667	544333333	909	881666667	418333333	278666667	663666667	814666667	1779666667	3588333333	909	S4	3955	1779666667	S5	Biosynthetic Tailoring & Export	ortholog_expressed	Flavonoid 3',5'-methyltransferase-like
HUMLU.APOL.r2.08P1P2339600.1	HUMLU.APOL.r2.08P1P2339600	chr08.1	HUMLU.APOL.r2.08P2P2316900.1	HUMLU.APOL.r2.08P2P2316900	chr08.2	RBH	9916	0	993	9084	chr08.2	269	268	chr08.2	1894	1746333333	936333333	949666667	1362666667	1749	144	705666667	627666667	1391333333	6889	1894	S1	5913666667	1749	S1	Organelle & Transcriptional Regulation	ortholog_expressed	Pentatricopeptide repeat-containing protein
HUMLU.APOL.r2.08P1P2337200.1	HUMLU.APOL.r2.08P1P2337200	chr08.1	HUMLU.APOL.r2.08P2P2313900.1	HUMLU.APOL.r2.08P2P2313900	chr08.2	RBH	9915	5e-169	100	100	chr08.2	268	266	chr08.2	3163033333	31108	3005633333	16468	1999766667	3560566667	3261333333	36927	21003	2596166667	1292603333	3163033333	S1	1521106667	36927	S3	Unclassified	ortholog_expressed	-
HUMLU.APOL.r2.08P1P2336300.1	HUMLU.APOL.r2.08P1P2336300	chr08.1	HUMLU.APOL.r2.08P2P2313200.1	HUMLU.APOL.r2.08P2P2313200	chr08.2	RBH	9914	0	100	100	chr08.2	267	265	chr08.2	2638333333	2789333333	2703	1718333333	2758333333	2023	1901333333	1876666667	1372666667	2283666667	1260733333	2789333333	S2	9457333333	2283666667	S5	Defense & Metabolic Co-activation	ortholog_expressed	Respiratory burst oxidase homolog protein
HUMLU.APOL.r2.08P1P2368100.1	HUMLU.APOL.r2.08P1P2368100	chr08.1	HUMLU.APOL.r2.08P2P2347500.1	HUMLU.APOL.r2.08P2P2347500	chr08.2	RBH	9914	0	100	100	chr08.2	284	283	chr08.2	6644666667	6441666667	7538333333	7290666667	7578666667	7489666667	7055333333	7349333333	8553666667	9006333333	35494	7578666667	S5	3945433333	9006333333	S5	Unclassified	ortholog_expressed	-
HUMLU.APOL.r2.08P1P2359100.1	HUMLU.APOL.r2.08P1P2359100	chr08.1	HUMLU.APOL.r2.08P2P2338500.1	HUMLU.APOL.r2.08P2P2338500	chr08.2	RBH	9913	0	100	100	chr08.2	280	279	chr08.2	1453666667	1126666667	990666667	496	1149333333	3567	2390666667	2152666667	1026	2162	5216333333	1453666667	S1	1129833333	3567	S1	Biosynthetic Tailoring & Export	ortholog_expressed	Vinorine synthase-like
HUMLU.APOL.r2.08P1P2345400.1	HUMLU.APOL.r2.08P1P2345400	chr08.1	HUMLU.APOL.r2.08P2P2322700.1	HUMLU.APOL.r2.08P2P2322700	chr08.2	RBH	9911	0	10036	100	chr08.2	273	271	chr08.2	1738666667	16879	8124666667	6738	10254	15456	15385	7815333333	7046	10308	5938233333	1738666667	S1	5601033333	15456	S1	Unclassified	ortholog_expressed	-
HUMLU.APOL.r2.08P1P2345800.1	HUMLU.APOL.r2.08P1P2345800	chr08.1	HUMLU.APOL.r2.08P2P2323700.1	HUMLU.APOL.r2.08P2P2323700	chr08.2	RBH	9911	1.8e-167	100	100	chr08.2	273	272	chr08.2	4043333333	4201666667	3926666667	4743666667	4707333333	1852333333	1971666667	2638666667	2459333333	1955666667	2162266667	4743666667	S4	1087766667	2638666667	S3	Unclassified	ortholog_expressed	-
HUMLU.APOL.r2.08P1P2376800.1	HUMLU.APOL.r2.08P1P2376800	chr08.1	HUMLU.APOL.r2.08P2P2357300.1	HUMLU.APOL.r2.08P2P2357300	chr08.2	RBH	9911	0	100	100	chr08.2	287	287	chr08.2	8333333	0	0	0	0	9	0	0	13	0	8333333	8333333	S1	22	13	S4	Defense & Metabolic Co-activation	ortholog_not_expressed	Belongs to the peroxidase family. Classical plant (class III) peroxidase subfamily
HUMLU.APOL.r2.08P1P2346100.1	HUMLU.APOL.r2.08P1P2346100	chr08.1	HUMLU.APOL.r2.08P2P2324300.1	HUMLU.APOL.r2.08P2P2324300	chr08.2	RBH	9909	0	100	100	chr08.2	273	272	chr08.2	1365333333	864	627333333	489	401666667	2201	1445	1328666667	848	911333333	3747333333	1365333333	S1	6734	2201	S1	Metabolic & Energy Supply	ortholog_expressed	4-coumarate--CoA ligase-like
HUMLU.APOL.r2.08P1P2370300.1	HUMLU.APOL.r2.08P1P2370300	chr08.1	HUMLU.APOL.r2.08P2P2350300.1	HUMLU.APOL.r2.08P2P2350300	chr08.2	RBH	9909	0	100	100	chr08.2	285	285	chr08.2	13205	1299266667	11711	1455566667	1478	1498133333	1487733333	12577	1410333333	1459266667	6724433333	1478	S5	7113166667	1498133333	S1	Defense & Metabolic Co-activation	ortholog_expressed	belongs to the protein kinase superfamily
HUMLU.APOL.r2.08P1P2339300.1	HUMLU.APOL.r2.08P1P2339300	chr08.1	HUMLU.APOL.r2.08P2P2316600.1	HUMLU.APOL.r2.08P2P2316600	chr08.2	RBH	9908	0	100	100	chr08.2	269	268	chr08.2	5338333333	5454333333	6481	7427666667	7901	3483	3003333333	3794	4052666667	5453333333	3260233333	7901	S5	1978633333	5453333333	S5	Defense & Metabolic Co-activation	ortholog_expressed	Sphingosine-1-phosphate
HUMLU.APOL.r2.08P1P2343400.1	HUMLU.APOL.r2.08P1P2343400	chr08.1	HUMLU.APOL.r2.08P2P2321300.1	HUMLU.APOL.r2.08P2P2321300	chr08.2	RBH	9908	1.3e-154	100	100	chr08.2	271	271	chr08.2	1297633333	1096533333	638	5779	6828	13281	9671666667	4818666667	3636	5940666667	4292866667	1297633333	S1	37348	13281	S1	Defense & Metabolic Co-activation	ortholog_expressed	Somatic embryogenesis receptor kinase
HUMLU.APOL.r2.08P1P2378700.1	HUMLU.APOL.r2.08P1P2378700	chr08.1	HUMLU.APOL.r2.08P2P2359800.1	HUMLU.APOL.r2.08P2P2359800	chr08.2	RBH	9908	0	100	100	chr08.2	288	288	chr08.2	2835333333	2168333333	155	833666667	1910333333	4873666667	333	2240333333	1424	2882666667	9297666667	2835333333	S1	1475066667	4873666667	S1	Biosynthetic Tailoring & Export	ortholog_expressed	GDSL/SGNH-like Acyl-Esterase family found in Pmr5 and Cas1p
HUMLU.APOL.r2.08P1P2363500.1	HUMLU.APOL.r2.08P1P2363500	chr08.1	HUMLU.APOL.r2.08P2P2343000.1	HUMLU.APOL.r2.08P2P2343000	chr08.2	RBH	9906	0	100	100	chr08.2	282	281	chr08.2	9631333333	7395666667	5050666667	4653	6078	1798133333	17564	1245633333	10879	15007	3280866667	9631333333	S1	7388766667	1798133333	S1	Metabolic & Energy Supply	ortholog_expressed	Belongs to the short-chain dehydrogenases reductases (SDR) family
HUMLU.APOL.r2.08P1P2367300.1	HUMLU.APOL.r2.08P1P2367300	chr08.1	HUMLU.APOL.r2.08P2P2346700.1	HUMLU.APOL.r2.08P2P2346700	chr08.2	RBH	9906	0	100	9925	chr08.2	284	283	chr08.2	14333333	25	7	34666667	14	45666667	158666667	14333333	25666667	44666667	158	7	S3	289	158666667	S2	Biosynthetic Tailoring & Export	ortholog_not_expressed	Cytochrome p450
HUMLU.APOL.r2.08P1P2370400.1	HUMLU.APOL.r2.08P1P2370400	chr08.1	HUMLU.APOL.r2.08P2P2350400.1	HUMLU.APOL.r2.08P2P2350400	chr08.2	RBH	9906	8.4e-155	100	100	chr08.2	285	285	chr08.2	16666667	99333333	29666667	0	0	0	59	1	48333333	18666667	145666667	99333333	S2	136	59	S2	Unclassified	ortholog_not_expressed	-
HUMLU.APOL.r2.08P1P2330500.1	HUMLU.APOL.r2.08P1P2330500	chr08.1	HUMLU.APOL.r2.08P2P2307800.1	HUMLU.APOL.r2.08P2P2307800	chr08.2	RBH	9904	0	100	100	chr08.2	264	262	chr08.2	1540333333	1032	392666667	0	166666667	560666667	943666667	333666667	150666667	107666667	3131666667	1540333333	S1	2096333333	943666667	S2	Defense & Metabolic Co-activation	ortholog_expressed	Endochitinase
HUMLU.APOL.r2.08P1P2372200.1	HUMLU.APOL.r2.08P1P2372200	chr08.1	HUMLU.APOL.r2.08P2P2352100.1	HUMLU.APOL.r2.08P2P2352100	chr08.2	RBH	9903	0	100	100	chr08.2	286	286	chr08.2	6688	5546333333	5047333333	4560333333	3585666667	5855666667	569	4546333333	4235	3547666667	2542766667	6688	S1	2387466667	5855666667	S1	Metabolic & Energy Supply	ortholog_expressed	Histidine kinase-like ATPases
HUMLU.APOL.r2.08P1P2346800.1	HUMLU.APOL.r2.08P1P2346800	chr08.1	HUMLU.APOL.r2.08P2P2325300.1	HUMLU.APOL.r2.08P2P2325300	chr08.2	RBH	9902	3.2e-148	100	100	chr08.2	273	272	chr08.2	9192	9557333333	9378333333	1190033333	1039833333	1028133333	1306533333	12909	19746	14231	5042633333	1190033333	S4	7023266667	19746	S4	Unclassified	ortholog_expressed	Protein of unknown function (DUF493)
HUMLU.APOL.r2.08P1P2349200.1	HUMLU.APOL.r2.08P1P2349200	chr08.1	HUMLU.APOL.r2.08P2P2328100.1	HUMLU.APOL.r2.08P2P2328100	chr08.2	RBH	9902	0	100	100	chr08.2	274	274	chr08.2	7235666667	7018333333	5797333333	6446333333	7015666667	6274333333	5931333333	5632666667	6310666667	6319	3351333333	7235666667	S1	30468	6319	S5	Organelle & Transcriptional Regulation	ortholog_expressed	Nuclear pore complex protein
HUMLU.APOL.r2.08P1P2361300.1	HUMLU.APOL.r2.08P1P2361300	chr08.1	HUMLU.APOL.r2.08P2P2340300.1	HUMLU.APOL.r2.08P2P2340300	chr08.2	RBH	9902	0	100	100	chr08.2	281	280	chr08.2	2041666667	2007333333	2850666667	3013333333	2726666667	179	1737333333	2992	2571	2676	1263966667	3013333333	S4	1176633333	2992	S3	Biosynthetic Tailoring & Export	ortholog_expressed	Carboxylesterase family
HUMLU.APOL.r2.08P1P2365200.1	HUMLU.APOL.r2.08P1P2365200	chr08.1	HUMLU.APOL.r2.08P2P2344900.1	HUMLU.APOL.r2.08P2P2344900	chr08.2	RBH	9902	0	100	100	chr08.2	282	281	chr08.2	0	0	2666667	0	0	0	0	0	3333333	0	2666667	2666667	S3	3333333	3333333	S4	Defense & Metabolic Co-activation	ortholog_not_expressed	Multidrug resistance
HUMLU.APOL.r2.08P1P2375200.1	HUMLU.APOL.r2.08P1P2375200	chr08.1	HUMLU.APOL.r2.08P2P2356000.1	HUMLU.APOL.r2.08P2P2356000	chr08.2	RBH	9902	0	100	100	chr08.2	286	287	chr08.2	3299	3315	2260666667	1594033333	2172466667	28539	2576066667	1570966667	1481233333	1832866667	1264116667	3315	S2	1031503333	28539	S1	Biosynthetic Tailoring & Export	ortholog_expressed	Belongs to the multi antimicrobial extrusion (MATE) (TC 2.A.66.1) family
HUMLU.APOL.r2.08P1P2363200.1	HUMLU.APOL.r2.08P1P2363200	chr08.1	HUMLU.APOL.r2.08P2P2342700.1	HUMLU.APOL.r2.08P2P2342700	chr08.2	RBH	9901	5.1e-69	100	100	chr08.2	282	280	chr08.2	1066666667	883666667	142333333	983666667	733333333	1994333333	1024333333	1826	1363666667	1797666667	3809666667	1066666667	S1	8006	1994333333	S1	Defense & Metabolic Co-activation	ortholog_expressed	Regulator of G-protein signaling
HUMLU.APOL.r2.08P1P2374800.1	HUMLU.APOL.r2.08P1P2374800	chr08.1	HUMLU.APOL.r2.08P2P2355600.1	HUMLU.APOL.r2.08P2P2355600	chr08.2	RBH	9901	0	100	100	chr08.2	286	287	chr08.2	6684666667	6264333333	6185	6217	5874666667	6605	5742	4864666667	4849666667	4730333333	3122566667	6684666667	S1	2679166667	6605	S1	Biosynthetic Tailoring & Export	ortholog_expressed	ABC transporter B family member
HUMLU.APOL.r2.08P1P2339800.1	HUMLU.APOL.r2.08P1P2339800	chr08.1	HUMLU.APOL.r2.08P2P2317100.1	HUMLU.APOL.r2.08P2P2317100	chr08.2	RBH	9901	0	9926	100	chr08.2	269	268	chr08.2	0	0	0	0	0	0	0	0	0	0	0	0	NA	0	0	NA	Biosynthetic Tailoring & Export	ortholog_not_expressed	cobra-like protein
HUMLU.APOL.r2.08P1P2355000.1	HUMLU.APOL.r2.08P1P2355000	chr08.1	HUMLU.APOL.r2.08P2P2334600.1	HUMLU.APOL.r2.08P2P2334600	chr08.2	RBH	9901	0	9711	9937	chr08.2	277	276	chr08.2	539666667	262666667	76333333	258666667	299	1248666667	949666667	265333333	246333333	379666667	1436333333	539666667	S1	3089666667	1248666667	S1	Biosynthetic Tailoring & Export	ortholog_expressed	ABC transporter C family member
HUMLU.APOL.r2.08P1P2335600.1	HUMLU.APOL.r2.08P1P2335600	chr08.1	HUMLU.APOL.r2.08P2P2312600.1	HUMLU.APOL.r2.08P2P2312600	chr08.2	RBH	99	0	100	1005	chr08.2	267	265	chr08.2	1114666667	495	675	830333333	1372666667	863666667	599	1136333333	632	1497666667	4487666667	1372666667	S5	4728666667	1497666667	S5	Metabolic & Energy Supply	ortholog_expressed	Indole-3-acetic acid-amido synthetase GH3.17-like
HUMLU.APOL.r2.08P1P2346600.1	HUMLU.APOL.r2.08P1P2346600	chr08.1	HUMLU.APOL.r2.08P2P2325100.1	HUMLU.APOL.r2.08P2P2325100	chr08.2	RBH	9898	0	100	100	chr08.2	273	272	chr08.2	1214533333	8989666667	5872666667	2613	3449333333	6816	4940333333	295	942	1845	3307	1214533333	S1	1749333333	6816	S1	Biosynthetic Tailoring & Export	ortholog_expressed	Glucuronoxylan 4-O-methyltransferase
HUMLU.APOL.r2.08P1P2348700.1	HUMLU.APOL.r2.08P1P2348700	chr08.1	HUMLU.APOL.r2.08P2P2327500.1	HUMLU.APOL.r2.08P2P2327500	chr08.2	RBH	9897	0	100	100	chr08.2	274	274	chr08.2	2029	231	2329	2221	2354333333	1643666667	2475	2790666667	2508	2400666667	1124333333	2354333333	S5	11818	2790666667	S3	Protein Synthesis & Proteostasis	ortholog_expressed	Endoplasmic reticulum metallopeptidase
HUMLU.APOL.r2.08P1P2378000.1	HUMLU.APOL.r2.08P1P2378000	chr08.1	HUMLU.APOL.r2.08P2P2358700.1	HUMLU.APOL.r2.08P2P2358700	chr08.2	RBH	9897	0	100	100	chr08.2	287	288	chr08.2	15285	1807066667	2649566667	2109966667	17682	2201866667	2736833333	4704533333	3915933333	3135766667	98633	2649566667	S3	1669493333	4704533333	S3	Metabolic & Energy Supply	ortholog_expressed	Hydroxymethylglutaryl-CoA lyase
HUMLU.APOL.r2.08P1P2331900.1	HUMLU.APOL.r2.08P1P2331900	chr08.1	HUMLU.APOL.r2.08P2P2309200.1	HUMLU.APOL.r2.08P2P2309200	chr08.2	RBH	9895	0	100	100	chr08.2	265	263	chr08.2	3592333333	3403666667	2244666667	1716333333	1664666667	4661666667	3885666667	2975666667	2128333333	2737666667	1262166667	3592333333	S1	16389	4661666667	S1	Organelle & Transcriptional Regulation	ortholog_expressed	plastid-lipid-associated protein 10
HUMLU.APOL.r2.08P1P2354200.1	HUMLU.APOL.r2.08P1P2354200	chr08.1	HUMLU.APOL.r2.08P2P2333400.1	HUMLU.APOL.r2.08P2P2333400	chr08.2	RBH	9895	0	100	100	chr08.2	276	276	chr08.2	2453666667	2532666667	2897666667	3511	2795	2759666667	3399333333	4129	3985333333	3462666667	1419	3511	S4	17736	4129	S3	Biosynthetic Tailoring & Export	ortholog_expressed	RNA cap guanine-N2 methyltransferase
HUMLU.APOL.r2.08P1P2355400.1	HUMLU.APOL.r2.08P1P2355400	chr08.1	HUMLU.APOL.r2.08P2P2335100.1	HUMLU.APOL.r2.08P2P2335100	chr08.2	RBH	9895	0	100	100	chr08.2	277	276	chr08.2	1351166667	13473	11169	10409	1231933333	1178466667	12072	1033	9924666667	1141233333	60882	1351166667	S1	5552366667	12072	S2	Organelle & Transcriptional Regulation	ortholog_expressed	Signal-recognition-particle assembly has a crucial role in targeting secretory proteins to the rough endoplasmic reticulum membrane
HUMLU.APOL.r2.08P1P2334000.1	HUMLU.APOL.r2.08P1P2334000	chr08.1	HUMLU.APOL.r2.08P2P2311300.1	HUMLU.APOL.r2.08P2P2311300	chr08.2	RBH	9894	0	100	100	chr08.2	266	264	chr08.2	12934	1070633333	7690666667	5211666667	6143666667	10346	837	6548666667	5265333333	5684	4268633333	12934	S1	36214	10346	S1	Unclassified	ortholog_expressed	Uncharacterized integral membrane protein (DUF2301)
HUMLU.APOL.r2.08P1P2342400.1	HUMLU.APOL.r2.08P1P2342400	chr08.1	HUMLU.APOL.r2.08P2P2320300.1	HUMLU.APOL.r2.08P2P2320300	chr08.2	RBH	9893	0	10087	100	chr08.2	271	270	chr08.2	13804	1219333333	1126066667	1090166667	12328	6007666667	5149333333	5626	4436666667	5464	6048766667	13804	S1	2668366667	6007666667	S1	Defense & Metabolic Co-activation	ortholog_expressed	Belongs to the protein kinase superfamily
HUMLU.APOL.r2.08P1P2371000.1	HUMLU.APOL.r2.08P1P2371000	chr08.1	HUMLU.APOL.r2.08P2P2351000.1	HUMLU.APOL.r2.08P2P2351000	chr08.2	RBH	9892	0	10016	100	chr08.2	285	285	chr08.2	1145333333	8231	542	4606	4897666667	9384666667	7674333333	546	4241666667	4855	34608	1145333333	S1	3161566667	9384666667	S1	Metabolic & Energy Supply	ortholog_expressed	alpha-galactosidase
HUMLU.APOL.r2.08P1P2349400.1	HUMLU.APOL.r2.08P1P2349400	chr08.1	HUMLU.APOL.r2.08P2P2328800.1	HUMLU.APOL.r2.08P2P2328800	chr08.2	RBH	9892	0	100	10047	chr08.2	274	274	chr08.2	4563666667	4859333333	5478	4858333333	5122666667	5567333333	5401666667	5184	4416333333	4976	24882	5478	S3	2554533333	5567333333	S1	Metabolic & Energy Supply	ortholog_expressed	Pre-mRNA-splicing factor ATP-dependent RNA helicase
HUMLU.APOL.r2.08P1P2347800.1	HUMLU.APOL.r2.08P1P2347800	chr08.1	HUMLU.APOL.r2.08P2P2326500.1	HUMLU.APOL.r2.08P2P2326500	chr08.2	RBH	989	0	100	100	chr08.2	274	273	chr08.2	7046666667	293666667	49666667	9	158333333	1882333333	517333333	374	9	254	7557333333	7046666667	S1	3036666667	1882333333	S1	Biosynthetic Tailoring & Export	ortholog_expressed	Cytochrome p450
HUMLU.APOL.r2.08P1P2357900.1	HUMLU.APOL.r2.08P1P2357900	chr08.1	HUMLU.APOL.r2.09P2P2424800.1	HUMLU.APOL.r2.09P2P2424800	chr09.2	RBH	989	0	100	100	chr09.2	279	NA	NA	3	6	15333333	0	14333333	3	0	0	0	0	38666667	15333333	S3	3	3	S1	Biosynthetic Tailoring & Export	ortholog_not_expressed	Vinorine synthase-like
HUMLU.APOL.r2.08P1P2370700.1	HUMLU.APOL.r2.08P1P2370700	chr08.1	HUMLU.APOL.r2.08P2P2350700.1	HUMLU.APOL.r2.08P2P2350700	chr08.2	RBH	9888	0	8128	9972	chr08.2	285	285	chr08.2	9559	10508	15672	1632233333	1152766667	6768666667	6823	7777333333	8124666667	7282666667	63589	1632233333	S4	3677633333	8124666667	S4	Defense & Metabolic Co-activation	ortholog_expressed	Protein-tyrosine-phosphatase MKP1-like
HUMLU.APOL.r2.08P1P2346900.1	HUMLU.APOL.r2.08P1P2346900	chr08.1	HUMLU.APOL.r2.08P2P2325400.1	HUMLU.APOL.r2.08P2P2325400	chr08.2	RBH	9887	0	100	100	chr08.2	273	273	chr08.2	2577	2645	2751666667	3684	3194	2374666667	3134666667	3145333333	3461333333	3285333333	1485166667	3684	S4	1540133333	3461333333	S4	Metabolic & Energy Supply	ortholog_expressed	Alpha-ketoglutarate-dependent dioxygenase
HUMLU.APOL.r2.08P1P2353100.1	HUMLU.APOL.r2.08P1P2353100	chr08.1	HUMLU.APOL.r2.08P2P2332000.1	HUMLU.APOL.r2.08P2P2332000	chr08.2	RBH	9887	0	100	100	chr08.2	276	276	chr08.2	1089333333	1173666667	1097333333	954333333	795	751333333	805	1360333333	785333333	766666667	5109666667	1173666667	S2	4468666667	1360333333	S3	Metabolic & Energy Supply	ortholog_expressed	FAD binding domain
HUMLU.APOL.r2.08P1P2363400.1	HUMLU.APOL.r2.08P1P2363400	chr08.1	HUMLU.APOL.r2.08P2P2342900.1	HUMLU.APOL.r2.08P2P2342900	chr08.2	RBH	9886	0	9777	9962	chr08.2	282	280	chr08.2	14752	21739	13848	5861333333	1092666667	2341533333	3747566667	22811	12209	20356	67127	21739	S2	116267	3747566667	S2	Metabolic & Energy Supply	ortholog_expressed	Belongs to the short-chain dehydrogenases reductases (SDR) family
HUMLU.APOL.r2.08P1P2356500.1	HUMLU.APOL.r2.08P1P2356500	chr08.1	HUMLU.APOL.r2.08P2P2336300.1	HUMLU.APOL.r2.08P2P2336300	chr08.2	RBH	9885	0	100	100	chr08.2	277	277	chr08.2	5839	4424333333	5654333333	2844	3857333333	9889333333	1037633333	8288	8406333333	1053433333	22619	5839	S1	4749433333	1053433333	S5	Biosynthetic Tailoring & Export	ortholog_expressed	BAHD acyltransferase At5g47980-like
HUMLU.APOL.r2.08P1P2333900.1	HUMLU.APOL.r2.08P1P2333900	chr08.1	HUMLU.APOL.r2.08P2P2311200.1	HUMLU.APOL.r2.08P2P2311200	chr08.2	RBH	9883	0	100	100	chr08.2	266	264	chr08.2	8394	4411666667	2729	2218333333	3154	7467	3666333333	2035	1650666667	2027333333	20907	8394	S1	1684633333	7467	S1	Organelle & Transcriptional Regulation	ortholog_expressed	ethylene-responsive transcription factor
HUMLU.APOL.r2.08P1P2341400.1	HUMLU.APOL.r2.08P1P2341400	chr08.1	HUMLU.APOL.r2.08P2P2319000.1	HUMLU.APOL.r2.08P2P2319000	chr08.2	RBH	9883	0	100	9579	chr08.2	270	269	chr08.2	4014	3894666667	2005666667	1977666667	2106	4474	368	2264333333	2010333333	2619	13998	4014	S1	1504766667	4474	S1	Biosynthetic Tailoring & Export	ortholog_expressed	Amidohydrolase
HUMLU.APOL.r2.08P1P2342900.1	HUMLU.APOL.r2.08P1P2342900	chr08.1	HUMLU.APOL.r2.08P2P2320800.1	HUMLU.APOL.r2.08P2P2320800	chr08.2	RBH	9882	1.1e-53	100	100	chr08.2	271	270	chr08.2	64154	5325266667	4170933333	5895733333	5132066667	24554	2373133333	2039866667	20174	2342833333	269394	64154	S1	1122863333	24554	S1	Unclassified	ortholog_expressed	-
HUMLU.APOL.r2.08P1P2351600.1	HUMLU.APOL.r2.08P1P2351600	chr08.1	HUMLU.APOL.r2.08P2P2330400.1	HUMLU.APOL.r2.08P2P2330400	chr08.2	RBH	9882	1.1e-123	100	100	chr08.2	275	275	chr08.2	699666667	703	1271333333	1798	1664333333	1096	1252666667	2079	3147666667	2129666667	6136333333	1798	S4	9705	3147666667	S4	Protein Synthesis & Proteostasis	ortholog_expressed	OTU domain-containing protein
HUMLU.APOL.r2.08P1P2344900.1	HUMLU.APOL.r2.08P1P2344900	chr08.1	HUMLU.APOL.r2.08P2P2323200.1	HUMLU.APOL.r2.08P2P2323200	chr08.2	RBH	9881	0	100	100	chr08.2	272	272	chr08.2	1020333333	1332666667	1477333333	135	1421333333	1239666667	1454666667	1458666667	1430666667	1472	6601666667	1477333333	S3	7055666667	1472	S5	Organelle & Transcriptional Regulation	ortholog_expressed	Pentatricopeptide repeat-containing protein
HUMLU.APOL.r2.08P1P2375300.1	HUMLU.APOL.r2.08P1P2375300	chr08.1	HUMLU.APOL.r2.08P2P2356100.1	HUMLU.APOL.r2.08P2P2356100	chr08.2	RBH	9881	0	100	100	chr08.2	286	287	chr08.2	1326966667	1355033333	7685666667	7537666667	10101	8924333333	10245	7918666667	11901	11018	5214433333	1355033333	S2	50007	11901	S4	Biosynthetic Tailoring & Export	ortholog_expressed	Belongs to the multi antimicrobial extrusion (MATE) (TC 2.A.66.1) family
HUMLU.APOL.r2.08P1P2345200.1	HUMLU.APOL.r2.08P1P2345200	chr08.1	HUMLU.APOL.r2.08P2P2322900.1	HUMLU.APOL.r2.08P2P2322900	chr08.2	RBH	9881	0	9992	9708	chr08.2	273	271	chr08.2	1999333333	1925666667	1782	1282333333	2091	1942	1890333333	1730666667	1332	1921	9080333333	2091	S5	8816	1942	S1	Organelle & Transcriptional Regulation	ortholog_expressed	RNA polymerase II C-terminal domain phosphatase-like
HUMLU.APOL.r2.08P1P2362200.1	HUMLU.APOL.r2.08P1P2362200	chr08.1	HUMLU.APOL.r2.08P2P2341100.1	HUMLU.APOL.r2.08P2P2341100	chr08.2	RBH	9879	0	100	100	chr08.2	281	280	chr08.2	7956666667	9204333333	5925666667	3279666667	6304	6433666667	7366666667	4263333333	2305333333	4201	3267033333	9204333333	S2	2457	7366666667	S2	Organelle & Transcriptional Regulation	ortholog_expressed	ER membrane protein complex
HUMLU.APOL.r2.08P1P2346400.1	HUMLU.APOL.r2.08P1P2346400	chr08.1	HUMLU.APOL.r2.08P2P2324800.1	HUMLU.APOL.r2.08P2P2324800	chr08.2	RBH	9879	0	9726	9803	chr08.2	273	272	chr08.2	6274333333	8002333333	1098266667	8863666667	7584666667	6170333333	9210666667	13425	9360666667	7837333333	4170766667	1098266667	S3	46004	13425	S3	Organelle & Transcriptional Regulation	ortholog_expressed	YT521-B-like domain
HUMLU.APOL.r2.08P1P2329100.1	HUMLU.APOL.r2.08P1P2329100	chr08.1	HUMLU.APOL.r2.08P2P2306400.1	HUMLU.APOL.r2.08P2P2306400	chr08.2	RBH	9878	0	100	100	chr08.2	262	260	chr08.2	4957333333	4285	5543	6185333333	4301	3579	3471666667	4468333333	5127666667	4472	2527166667	6185333333	S4	2111866667	5127666667	S4	Protein Synthesis & Proteostasis	ortholog_expressed	F-box-like
HUMLU.APOL.r2.08P1P2370800.1	HUMLU.APOL.r2.08P1P2370800	chr08.1	HUMLU.APOL.r2.08P2P2350800.1	HUMLU.APOL.r2.08P2P2350800	chr08.2	RBH	9878	0	100	100	chr08.2	285	285	chr08.2	7504333333	6933333333	4928666667	7367333333	6823333333	6232666667	6316	3878	5798666667	5664666667	33557	7504333333	S1	2789	6316	S2	Organelle & Transcriptional Regulation	ortholog_expressed	Coilin N-terminus
HUMLU.APOL.r2.08P1P2344600.1	HUMLU.APOL.r2.08P1P2344600	chr08.1	HUMLU.APOL.r2.10P2P2910300.1	HUMLU.APOL.r2.10P2P2910300	chr10.2	RBH	9878	3.5e-51	7069	6613	chr10.2	272	NA	NA	0	0	0	0	0	0	0	0	0	0	0	0	NA	0	0	NA	Defense & Metabolic Co-activation	ortholog_not_expressed	UV radiation resistance-associated gene
HUMLU.APOL.r2.08P1P2372300.1	HUMLU.APOL.r2.08P1P2372300	chr08.1	HUMLU.APOL.r2.08P2P2352200.1	HUMLU.APOL.r2.08P2P2352200	chr08.2	RBH	9876	0	100	100	chr08.2	286	286	chr08.2	2129233333	2025066667	1380366667	10069	1147166667	25943	2423133333	14432	8337	1181366667	7688733333	2129233333	S1	84757	25943	S1	Unclassified	ortholog_expressed	BEST Arabidopsis thaliana protein match is Protein of
HUMLU.APOL.r2.08P1P2349700.1	HUMLU.APOL.r2.08P1P2349700	chr08.1	HUMLU.APOL.r2.08P2P2329100.1	HUMLU.APOL.r2.08P2P2329100	chr08.2	RBH	9875	0	10056	9986	chr08.2	275	274	chr08.2	3098333333	3365	2652	2195	3020666667	2414666667	2583	1878666667	1418	2607	14331	3365	S2	1090133333	2607	S5	Defense & Metabolic Co-activation	ortholog_expressed	Belongs to the protein kinase superfamily. Ser Thr protein kinase family
HUMLU.APOL.r2.08P1P2368200.1	HUMLU.APOL.r2.08P1P2368200	chr08.1	HUMLU.APOL.r2.08P2P2347600.1	HUMLU.APOL.r2.08P2P2347600	chr08.2	RBH	9875	0	9959	9918	chr08.2	284	283	chr08.2	133333333	181	209	241666667	223333333	511333333	779666667	730333333	483333333	730333333	988333333	241666667	S4	3235	779666667	S2	Organelle & Transcriptional Regulation	ortholog_expressed	C1 domain
HUMLU.APOL.r2.08P1P2365400.1	HUMLU.APOL.r2.08P1P2365400	chr08.1	HUMLU.APOL.r2.08P2P2345100.1	HUMLU.APOL.r2.08P2P2345100	chr08.2	RBH	9873	0	100	100	chr08.2	283	281	chr08.2	11666667	2	0	0	17	15333333	4666667	0	0	15	30666667	17	S5	35	15333333	S1	Organelle & Transcriptional Regulation	ortholog_not_expressed	Sieve element occlusion C-terminus
HUMLU.APOL.r2.08P1P2340200.1	HUMLU.APOL.r2.08P1P2340200	chr08.1	HUMLU.APOL.r2.08P2P2317500.2	HUMLU.APOL.r2.08P2P2317500	chr08.2	RBH	9872	3.6e-172	100	6456	chr08.2	269	268	chr08.2	1561166667	1376533333	1147566667	1104566667	12088	9813333333	7808333333	5879	5114333333	6591666667	6398633333	1561166667	S1	3520666667	9813333333	S1	Unclassified	ortholog_expressed	-
HUMLU.APOL.r2.08P1P2347400.1	HUMLU.APOL.r2.08P1P2347400	chr08.1	HUMLU.APOL.r2.08P2P2325900.1	HUMLU.APOL.r2.08P2P2325900	chr08.2	RBH	9871	6.6e-169	100	100	chr08.2	274	273	chr08.2	5218866667	2743166667	45194	7102566667	44929	46734	36308	5375233333	6896066667	51934	240769	7102566667	S4	257689	6896066667	S4	Biosynthetic Tailoring & Export	ortholog_expressed	REF SRPP-like protein
HUMLU.APOL.r2.08P1P2379200.1	HUMLU.APOL.r2.08P1P2379200	chr08.1	HUMLU.APOL.r2.08P2P2360100.1	HUMLU.APOL.r2.08P2P2360100	chr08.2	RBH	987	0	100	100	chr08.2	288	288	chr08.2	3845666667	3193	6401333333	6261	601	5952	2669333333	5606	6629666667	4003666667	25711	6401333333	S3	2486066667	6629666667	S4	Protein Synthesis & Proteostasis	ortholog_expressed	F-box kelch-repeat protein
HUMLU.APOL.r2.08P1P2333800.1	HUMLU.APOL.r2.08P1P2333800	chr08.1	HUMLU.APOL.r2.08P2P2311100.1	HUMLU.APOL.r2.08P2P2311100	chr08.2	RBH	987	0	9897	100	chr08.2	266	264	chr08.2	6404	6645	6326	5885333333	5832666667	4180666667	4055	1842333333	15	1583333333	31093	6645	S2	1316133333	4180666667	S1	Defense & Metabolic Co-activation	ortholog_expressed	DCD
HUMLU.APOL.r2.08P1P2376700.1	HUMLU.APOL.r2.08P1P2376700	chr08.1	HUMLU.APOL.r2.08P2P2357200.1	HUMLU.APOL.r2.08P2P2357200	chr08.2	RBH	9868	0	100	100	chr08.2	287	287	chr08.2	161666667	59333333	62	29666667	28666667	71666667	59	12	15	6	341333333	161666667	S1	163666667	71666667	S1	Protein Synthesis & Proteostasis	ortholog_not_expressed	synapsis
HUMLU.APOL.r2.08P1P2375600.1	HUMLU.APOL.r2.08P1P2375600	chr08.1	HUMLU.APOL.r2.08P2P2356300.1	HUMLU.APOL.r2.08P2P2356300	chr08.2	RBH	9865	0	10039	100	chr08.2	287	287	chr08.2	1058733333	1952566667	6141266667	7566966667	4596633333	1799966667	28456	59961	6317566667	4654966667	2131616667	7566966667	S4	216142	6317566667	S4	Biosynthetic Tailoring & Export	ortholog_expressed	Belongs to the multi antimicrobial extrusion (MATE) (TC 2.A.66.1) family
HUMLU.APOL.r2.08P1P2344800.1	HUMLU.APOL.r2.08P1P2344800	chr08.1	HUMLU.APOL.r2.08P2P2323300.1	HUMLU.APOL.r2.08P2P2323300	chr08.2	RBH	9865	0	8574	100	chr08.2	272	272	chr08.2	5602	4741666667	3200333333	4140666667	3381	6084	5492666667	3826666667	3585	3998666667	2106566667	5602	S1	22987	6084	S1	Biosynthetic Tailoring & Export	ortholog_expressed	Belongs to the tRNA nucleotidyltransferase poly(A) polymerase family
HUMLU.APOL.r2.08P1P2352700.1	HUMLU.APOL.r2.08P1P2352700	chr08.1	HUMLU.APOL.r2.08P2P2331600.1	HUMLU.APOL.r2.08P2P2331600	chr08.2	RBH	9863	0	100	100	chr08.2	276	275	chr08.2	1195333333	830666667	583666667	454666667	1211	104	847333333	368	413	643333333	4275333333	1211	S5	3311666667	104	S1	Unclassified	ortholog_expressed	Protein of unknown function (DUF3537)
HUMLU.APOL.r2.08P1P2377600.1	HUMLU.APOL.r2.08P1P2377600	chr08.1	HUMLU.APOL.r2.08P2P2358300.1	HUMLU.APOL.r2.08P2P2358300	chr08.2	RBH	9863	0	100	10021	chr08.2	287	288	chr08.2	1732266667	2301333333	2355666667	1403666667	1691933333	15401	19886	1750866667	1032266667	1315366667	9484866667	2355666667	S3	76272	19886	S2	Defense & Metabolic Co-activation	ortholog_expressed	Alpha-glucan water dikinase
HUMLU.APOL.r2.08P1P2332500.1	HUMLU.APOL.r2.08P1P2332500	chr08.1	HUMLU.APOL.r2.08P2P2309800.1	HUMLU.APOL.r2.08P2P2309800	chr08.2	RBH	9862	3.5e-156	100	8477	chr08.2	265	263	chr08.2	9557	1162766667	13414	1606966667	1243666667	3129333333	4000333333	4578333333	6886	4671666667	63105	1606966667	S4	2326566667	6886	S4	Biosynthetic Tailoring & Export	ortholog_expressed	tRNA-dihydrouridine20 synthase activity
HUMLU.APOL.r2.08P1P2376000.1	HUMLU.APOL.r2.08P1P2376000	chr08.1	HUMLU.APOL.r2.08P2P2356600.1	HUMLU.APOL.r2.08P2P2356600	chr08.2	RBH	986	0	100	100	chr08.2	287	287	chr08.2	2354333333	2158	1620666667	1423333333	1697	671	7293666667	7333	5320333333	5969333333	9253333333	2354333333	S1	3262633333	7333	S3	Protein Synthesis & Proteostasis	ortholog_expressed	f-box protein
HUMLU.APOL.r2.08P1P2335200.1	HUMLU.APOL.r2.08P1P2335200	chr08.1	HUMLU.APOL.r2.08P2P2312400.1	HUMLU.APOL.r2.08P2P2312400	chr08.2	RBH	9859	0	100	100	chr08.2	267	265	chr08.2	5059333333	5551333333	4894666667	6746333333	5763666667	7114	6183	542	7948666667	6704333333	2801533333	6746333333	S4	3337	7948666667	S4	Biosynthetic Tailoring & Export	ortholog_expressed	Protein NRT1 PTR FAMILY
HUMLU.APOL.r2.08P1P2352300.1	HUMLU.APOL.r2.08P1P2352300	chr08.1	HUMLU.APOL.r2.08P2P2331100.1	HUMLU.APOL.r2.08P2P2331100	chr08.2	RBH	9859	0	100	100	chr08.2	276	275	chr08.2	1140266667	9894333333	6064333333	646	6746	1468766667	12546	8491	9267333333	8992666667	4056733333	1140266667	S1	5398466667	1468766667	S1	Biosynthetic Tailoring & Export	ortholog_expressed	Plant lipoxygenase may be involved in a number of diverse aspects of plant physiology including growth and development, pest resistance, and senescence or responses to wounding
HUMLU.APOL.r2.08P1P2365600.1	HUMLU.APOL.r2.08P1P2365600	chr08.1	HUMLU.APOL.r2.08P2P2345400.1	HUMLU.APOL.r2.08P2P2345400	chr08.2	RBH	9859	0	100	100	chr08.2	283	282	chr08.2	9666667	34333333	73333333	13333333	41666667	158666667	169	131666667	128666667	170666667	172333333	73333333	S3	758666667	170666667	S5	Organelle & Transcriptional Regulation	ortholog_not_expressed	Sieve element occlusion C-terminus
HUMLU.APOL.r2.08P1P2373000.1	HUMLU.APOL.r2.08P1P2373000	chr08.1	HUMLU.APOL.r2.08P2P2352800.1	HUMLU.APOL.r2.08P2P2352800	chr08.2	RBH	9859	0	100	10024	chr08.2	286	286	chr08.2	1240866667	2408266667	13712	863	1508233333	15484	2665	13026	7341333333	1334766667	7391566667	2408266667	S2	75849	2665	S2	Organelle & Transcriptional Regulation	ortholog_expressed	ethylene-responsive transcription factor
HUMLU.APOL.r2.08P1P2377400.1	HUMLU.APOL.r2.08P1P2377400	chr08.1	HUMLU.APOL.r2.08P2P2358000.1	HUMLU.APOL.r2.08P2P2358000	chr08.2	RBH	9857	0	10083	100	chr08.2	287	288	chr08.2	3368333333	3975666667	3535333333	3085333333	3452333333	5619333333	5613	5082	4799	4784333333	17417	3975666667	S2	2589766667	5619333333	S1	Protein Synthesis & Proteostasis	ortholog_expressed	Neprosin
HUMLU.APOL.r2.08P1P2347300.1	HUMLU.APOL.r2.08P1P2347300	chr08.1	HUMLU.APOL.r2.08P2P2325800.1	HUMLU.APOL.r2.08P2P2325800	chr08.2	RBH	9856	5.2e-99	100	100	chr08.2	274	273	chr08.2	5457766667	6724766667	100583	1015593333	8113933333	5234233333	5848033333	9060633333	8364633333	67647	405107	1015593333	S4	3527223333	9060633333	S3	Metabolic & Energy Supply	ortholog_expressed	NADH-ubiquinone oxidoreductase 11 kDa subunit
HUMLU.APOL.r2.08P1P2378100.1	HUMLU.APOL.r2.08P1P2378100	chr08.1	HUMLU.APOL.r2.08P2P2358900.1	HUMLU.APOL.r2.08P2P2358900	chr08.2	RBH	9855	0	8185	8646	chr08.2	287	288	chr08.2	0	0	6666667	0	0	0	11666667	0	8333333	0	6666667	6666667	S3	2	11666667	S2	Biosynthetic Tailoring & Export	ortholog_not_expressed	Polygalacturonase
HUMLU.APOL.r2.08P1P2351400.1	HUMLU.APOL.r2.08P1P2351400	chr08.1	HUMLU.APOL.r2.08P2P2330200.1	HUMLU.APOL.r2.08P2P2330200	chr08.2	RBH	9854	0	100	1001	chr08.2	275	275	chr08.2	1458666667	1367666667	1093666667	996	1309666667	1799666667	1668666667	1063333333	617333333	1385	6225666667	1458666667	S1	6534	1799666667	S1	Organelle & Transcriptional Regulation	ortholog_expressed	N-terminal C2 in EEIG1 and EHBP1 proteins
HUMLU.APOL.r2.08P1P2364000.1	HUMLU.APOL.r2.08P1P2364000	chr08.1	HUMLU.APOL.r2.08P2P2343700.1	HUMLU.APOL.r2.08P2P2343700	chr08.2	RBH	9854	0	100	10037	chr08.2	282	281	chr08.2	9042666667	11348	1913533333	19662	1431233333	1351666667	2395033333	57346	60451	4061	7350033333	19662	S4	195874	60451	S4	Organelle & Transcriptional Regulation	ortholog_expressed	ALBINO3-like protein 1
HUMLU.APOL.r2.08P1P2343900.1	HUMLU.APOL.r2.08P1P2343900	chr08.1	HUMLU.APOL.r2.08P2P2322000.1	HUMLU.APOL.r2.08P2P2322000	chr08.2	RBH	9853	0	100	100	chr08.2	272	271	chr08.2	2733433333	2003833333	3324533333	33321	33465	3686333333	2747666667	34137	3538333333	3959966667	147404	33465	S5	17346	3959966667	S5	Organelle & Transcriptional Regulation	ortholog_expressed	GEM-like protein
HUMLU.APOL.r2.08P1P2377100.1	HUMLU.APOL.r2.08P1P2377100	chr08.1	HUMLU.APOL.r2.08P2P2357700.1	HUMLU.APOL.r2.08P2P2357700	chr08.2	RBH	9852	0	100	100	chr08.2	287	287	chr08.2	0	14333333	0	0	0	13	0	0	0	0	14333333	14333333	S2	13	13	S1	Metabolic & Energy Supply	ortholog_not_expressed	L-tryptophan--pyruvate aminotransferase 1-like
HUMLU.APOL.r2.08P1P2379400.1	HUMLU.APOL.r2.08P1P2379400	chr08.1	HUMLU.APOL.r2.08P2P2360300.1	HUMLU.APOL.r2.08P2P2360300	chr08.2	RBH	9851	0	100	100	chr08.2	288	289	chr08.2	2184733333	2077833333	15423	1795366667	1841133333	32416	2924033333	2211533333	27566	2749366667	9441366667	2184733333	S1	1388313333	32416	S1	Organelle & Transcriptional Regulation	ortholog_expressed	Signal recognition particle receptor subunit
HUMLU.APOL.r2.08P1P2356100.1	HUMLU.APOL.r2.08P1P2356100	chr08.1	HUMLU.APOL.r2.05P2P1588300.1	HUMLU.APOL.r2.05P2P1588300	chr05.2	RBH	9851	5.3e-86	9926	657	chr05.2	277	NA	NA	0	0	0	0	0	6673	7166666667	5728666667	5615333333	6922333333	0	0	NA	32106	7166666667	S2	Organelle & Transcriptional Regulation	ortholog_expressed	establishment or maintenance of cytoskeleton polarity
HUMLU.APOL.r2.08P1P2336800.1	HUMLU.APOL.r2.08P1P2336800	chr08.1	HUMLU.APOL.r2.08P2P2313500.1	HUMLU.APOL.r2.08P2P2313500	chr08.2	RBH	985	0	10025	100	chr08.2	267	266	chr08.2	3697666667	3497333333	1107333333	1464666667	2165	2067666667	1521333333	661333333	672	1056333333	11932	3697666667	S1	5978666667	2067666667	S1	Biosynthetic Tailoring & Export	ortholog_expressed	Histone-lysine N-methyltransferase
HUMLU.APOL.r2.08P1P2344300.1	HUMLU.APOL.r2.08P1P2344300	chr08.1	HUMLU.APOL.r2.08P2P2322300.1	HUMLU.APOL.r2.08P2P2322300	chr08.2	RBH	9849	1.1e-138	100	100	chr08.2	272	271	chr08.2	13409	9214	1036933333	6335666667	6439333333	22505	19693	20252	1249266667	1034533333	4576733333	13409	S1	85288	22505	S1	Organelle & Transcriptional Regulation	ortholog_expressed	Divergent CCT motif
HUMLU.APOL.r2.08P1P2379500.1	HUMLU.APOL.r2.08P1P2379500	chr08.1	HUMLU.APOL.r2.08P2P2360400.1	HUMLU.APOL.r2.08P2P2360400	chr08.2	RBH	9849	0	100	100	chr08.2	288	289	chr08.2	6124666667	7191	8528	6426333333	7842	4884666667	5731333333	8455333333	7562	7724	36112	8528	S3	3435733333	8455333333	S3	Unclassified	ortholog_expressed	-
HUMLU.APOL.r2.08P1P2340400.1	HUMLU.APOL.r2.08P1P2340400	chr08.1	HUMLU.APOL.r2.08P2P2317800.1	HUMLU.APOL.r2.08P2P2317800	chr08.2	RBH	9849	0	9851	100	chr08.2	270	268	chr08.2	66	693	124	354666667	2039	1024	1312333333	1349	911666667	2285666667	4986666667	2039	S5	6882666667	2285666667	S5	Unclassified	ortholog_expressed	Domain of unknown function (DUF4408)
HUMLU.APOL.r2.08P1P2354100.1	HUMLU.APOL.r2.08P1P2354100	chr08.1	HUMLU.APOL.r2.08P2P2333300.1	HUMLU.APOL.r2.08P2P2333300	chr08.2	RBH	9848	0	9925	5218	chr08.2	276	276	chr08.2	729666667	495333333	406333333	273666667	416666667	756333333	806	226333333	339333333	537	2321666667	729666667	S1	2665	806	S2	Organelle & Transcriptional Regulation	ortholog_expressed	Pentatricopeptide repeat-containing protein
HUMLU.APOL.r2.08P1P2373200.1	HUMLU.APOL.r2.08P1P2373200	chr08.1	HUMLU.APOL.r2.08P2P2352900.1	HUMLU.APOL.r2.08P2P2352900	chr08.2	RBH	9846	0	100	100	chr08.2	286	286	chr08.2	3255	3478666667	4238	509	6736666667	4957066667	3039233333	1567733333	7014333333	1258633333	2279833333	6736666667	S5	115241	4957066667	S1	Metabolic & Energy Supply	ortholog_expressed	Non-functional NADPH-dependent codeinone reductase 2-like
HUMLU.APOL.r2.08P1P2374700.1	HUMLU.APOL.r2.08P1P2374700	chr08.1	HUMLU.APOL.r2.08P2P2355300.1	HUMLU.APOL.r2.08P2P2355300	chr08.2	RBH	9846	0	9713	8475	chr08.2	286	286	chr08.2	6199333333	8016666667	1174866667	1202266667	9904666667	6231	7399333333	9098	9697666667	8670333333	47892	1202266667	S4	4109633333	9697666667	S4	Biosynthetic Tailoring & Export	ortholog_expressed	transferase activity, transferring glycosyl groups
HUMLU.APOL.r2.08P1P2355900.1	HUMLU.APOL.r2.08P1P2355900	chr08.1	HUMLU.APOL.r2.08P2P2335800.1	HUMLU.APOL.r2.08P2P2335800	chr08.2	RBH	9845	0	100	100	chr08.2	277	277	chr08.2	0	0	0	0	0	0	0	0	0	0	0	0	NA	0	0	NA	Biosynthetic Tailoring & Export	ortholog_not_expressed	BAHD acyltransferase At5g47980-like
HUMLU.APOL.r2.08P1P2340900.1	HUMLU.APOL.r2.08P1P2340900	chr08.1	HUMLU.APOL.r2.08P2P2319700.1	HUMLU.APOL.r2.08P2P2319700	chr08.2	RBH	9844	4.4e-90	100	100	chr08.2	270	270	chr08.2	0	0	0	0	0	177	36	0	0	0	0	0	NA	213	177	S1	Unclassified	ortholog_not_expressed	NA
HUMLU.APOL.r2.08P1P2369600.1	HUMLU.APOL.r2.08P1P2369600	chr08.1	HUMLU.APOL.r2.08P2P2348600.1	HUMLU.APOL.r2.08P2P2348600	chr08.2	RBH	9843	0	100	1002	chr08.2	285	284	chr08.2	676	966	908333333	19	14666667	1226333333	2242333333	1443	0	0	2584	966	S2	4911666667	2242333333	S2	Biosynthetic Tailoring & Export	ortholog_expressed	Cytochrome p450
HUMLU.APOL.r2.08P1P2378500.1	HUMLU.APOL.r2.08P1P2378500	chr08.1	HUMLU.APOL.r2.08P2P2359400.1	HUMLU.APOL.r2.08P2P2359400	chr08.2	RBH	9843	0	100	100	chr08.2	287	288	chr08.2	5492666667	573	3525333333	2788	3915	6566666667	5514	3921	2926666667	3811	21451	573	S2	2273933333	6566666667	S1	Biosynthetic Tailoring & Export	ortholog_expressed	Involved in the biosynthesis of phylloquinone (vitamin K1). Methyltransferase required for the conversion of 2-phytyl- 1,4-beta-naphthoquinol to phylloquinol
HUMLU.APOL.r2.08P1P2361100.1	HUMLU.APOL.r2.08P1P2361100	chr08.1	HUMLU.APOL.r2.08P2P2340200.1	HUMLU.APOL.r2.08P2P2340200	chr08.2	RBH	9842	0	100	100	chr08.2	281	280	chr08.2	412	871666667	1114666667	9666667	118666667	761	1688333333	1701	176	408666667	2526666667	1114666667	S3	4735	1701	S3	Biosynthetic Tailoring & Export	ortholog_expressed	Vinorine synthase-like
HUMLU.APOL.r2.08P1P2360300.1	HUMLU.APOL.r2.08P1P2360300	chr08.1	HUMLU.APOL.r2.08P2P2339700.1	HUMLU.APOL.r2.08P2P2339700	chr08.2	RBH	9841	0	100	100	chr08.2	281	280	chr08.2	6738	2390333333	1006166667	7209333333	10709	4512333333	4062666667	2057	6366333333	6540333333	3710833333	10709	S5	4205166667	2057	S3	Metabolic & Energy Supply	ortholog_expressed	Isoflavone reductase homolog
HUMLU.APOL.r2.08P1P2364900.1	HUMLU.APOL.r2.08P1P2364900	chr08.1	HUMLU.APOL.r2.08P2P2344600.1	HUMLU.APOL.r2.08P2P2344600	chr08.2	RBH	9841	0	100	100	chr08.2	282	281	chr08.2	5	0	0	0	0	1666667	0	0	0	12	5	5	S1	13666667	12	S5	Organelle & Transcriptional Regulation	ortholog_not_expressed	Protein terminal ear1
HUMLU.APOL.r2.08P1P2343200.1	HUMLU.APOL.r2.08P1P2343200	chr08.1	HUMLU.APOL.r2.08P2P2321100.1	HUMLU.APOL.r2.08P2P2321100	chr08.2	RBH	984	0	10016	10016	chr08.2	271	270	chr08.2	7962333333	8378666667	1096166667	1078666667	9852333333	7116666667	7723333333	949	9276666667	8854	4794166667	1096166667	S3	4246066667	949	S3	Biosynthetic Tailoring & Export	ortholog_expressed	Hydroxyproline-rich glycoprotein family protein
HUMLU.APOL.r2.08P1P2348600.1	HUMLU.APOL.r2.08P1P2348600	chr08.1	HUMLU.APOL.r2.08P2P2327200.1	HUMLU.APOL.r2.08P2P2327200	chr08.2	RBH	9838	0	100	9454	chr08.2	274	274	chr08.2	2646	2719333333	2649	2695666667	2544666667	3462	4049666667	4955666667	3883666667	4195666667	1325466667	2719333333	S2	2054666667	4955666667	S3	Biosynthetic Tailoring & Export	ortholog_expressed	arabinosyltransferase ARAD1
HUMLU.APOL.r2.08P1P2360100.1	HUMLU.APOL.r2.08P1P2360100	chr08.1	HUMLU.APOL.r2.08P2P2339600.1	HUMLU.APOL.r2.08P2P2339600	chr08.2	RBH	9838	0	100	100	chr08.2	281	280	chr08.2	0	0	0	0	0	0	0	0	0	0	0	0	NA	0	0	NA	Biosynthetic Tailoring & Export	ortholog_not_expressed	Vinorine synthase-like
HUMLU.APOL.r2.08P1P2331400.1	HUMLU.APOL.r2.08P1P2331400	chr08.1	HUMLU.APOL.r2.08P2P2308300.1	HUMLU.APOL.r2.08P2P2308300	chr08.2	RBH	9837	0	100	100	chr08.2	265	263	chr08.2	4256026667	3469236667	2207513333	1284253333	105758	587	22	286666667	107333333	279	1227461	4256026667	S1	148	587	S1	Defense & Metabolic Co-activation	ortholog_expressed	endochitinase
HUMLU.APOL.r2.08P1P2362500.1	HUMLU.APOL.r2.08P1P2362500	chr08.1	HUMLU.APOL.r2.08P2P2341700.1	HUMLU.APOL.r2.08P2P2341700	chr08.2	RBH	9837	0	100	100	chr08.2	281	280	chr08.2	4308	4652	6197	5755666667	4736333333	522	5534666667	5460333333	6181666667	5340333333	25649	6197	S3	27737	6181666667	S4	Protein Synthesis & Proteostasis	ortholog_expressed	Prokaryotic RING finger family 4
HUMLU.APOL.r2.08P1P2373600.1	HUMLU.APOL.r2.08P1P2373600	chr08.1	HUMLU.APOL.r2.08P2P2353200.1	HUMLU.APOL.r2.08P2P2353200	chr08.2	RBH	9837	0	100	100	chr08.2	286	286	chr08.2	2344666667	2608	2988666667	1215666667	2412	1055666667	971	1103	464333333	2115	11569	2988666667	S3	5709	2115	S5	Metabolic & Energy Supply	ortholog_expressed	Non-functional NADPH-dependent codeinone reductase 2-like
HUMLU.APOL.r2.08P1P2377300.1	HUMLU.APOL.r2.08P1P2377300	chr08.1	HUMLU.APOL.r2.08P2P2357900.1	HUMLU.APOL.r2.08P2P2357900	chr08.2	RBH	9837	0	100	100	chr08.2	287	288	chr08.2	1784666667	1948666667	1009333333	1118333333	1417666667	2208333333	2713333333	1474	1823	2186666667	7278666667	1948666667	S2	1040533333	2713333333	S2	Organelle & Transcriptional Regulation	ortholog_expressed	Pentatricopeptide repeat-containing protein
HUMLU.APOL.r2.08P1P2354000.1	HUMLU.APOL.r2.08P1P2354000	chr08.1	HUMLU.APOL.r2.08P2P2333200.1	HUMLU.APOL.r2.08P2P2333200	chr08.2	RBH	9835	0	100	100	chr08.2	276	276	chr08.2	6597	6741666667	4259666667	2785	4571666667	6167	7063666667	3865666667	2613	4058333333	24955	6741666667	S2	2376766667	7063666667	S2	Protein Synthesis & Proteostasis	ortholog_expressed	Ankyrin repeats (3 copies)
HUMLU.APOL.r2.08P1P2336100.1	HUMLU.APOL.r2.08P1P2336100	chr08.1	HUMLU.APOL.r2.08P2P2313100.1	HUMLU.APOL.r2.08P2P2313100	chr08.2	RBH	9833	3.2e-170	100	100	chr08.2	267	265	chr08.2	8972	7661333333	777	9389	8474333333	9191	8513666667	921	1117066667	1076266667	4226666667	9389	S4	48848	1117066667	S4	Organelle & Transcriptional Regulation	ortholog_expressed	SNARE associated Golgi protein
HUMLU.APOL.r2.08P1P2340700.1	HUMLU.APOL.r2.08P1P2340700	chr08.1	HUMLU.APOL.r2.08P2P2318400.1	HUMLU.APOL.r2.08P2P2318400	chr08.2	RBH	9832	0	100	100	chr08.2	270	269	chr08.2	817666667	714666667	513333333	28	291333333	361333333	312	280333333	68333333	114333333	2617	817666667	S1	1136333333	361333333	S1	Metabolic & Energy Supply	ortholog_expressed	Nitrate reductase is a key enzyme involved in the first step of nitrate assimilation in plants, fungi and bacteria
HUMLU.APOL.r2.08P1P2351700.1	HUMLU.APOL.r2.08P1P2351700	chr08.1	HUMLU.APOL.r2.08P2P2330500.1	HUMLU.APOL.r2.08P2P2330500	chr08.2	RBH	9832	0	9974	100	chr08.2	275	275	chr08.2	16666667	7	8333333	1	11333333	9666667	6666667	4	0	0	53333333	16666667	S1	20333333	9666667	S1	Protein Synthesis & Proteostasis	ortholog_not_expressed	Ankyrin repeat
HUMLU.APOL.r2.08P1P2342000.1	HUMLU.APOL.r2.08P1P2342000	chr08.1	HUMLU.APOL.r2.08P2P2319900.1	HUMLU.APOL.r2.08P2P2319900	chr08.2	RBH	9832	0	9972	5898	chr08.2	271	270	chr08.2	0	0	0	0	0	25333333	8666667	0	6666667	5	0	0	NA	45666667	25333333	S1	Organelle & Transcriptional Regulation	ortholog_not_expressed	ZINC FINGER protein
HUMLU.APOL.r2.08P1P2348500.1	HUMLU.APOL.r2.08P1P2348500	chr08.1	HUMLU.APOL.r2.08P2P2327100.1	HUMLU.APOL.r2.08P2P2327100	chr08.2	RBH	9831	1.1e-171	100	100	chr08.2	274	274	chr08.2	98333333	148666667	34333333	0	0	7	42666667	0	0	14666667	281333333	148666667	S2	64333333	42666667	S2	Biosynthetic Tailoring & Export	ortholog_not_expressed	Caffeoyl-CoA
HUMLU.APOL.r2.08P1P2341900.1	HUMLU.APOL.r2.08P1P2341900	chr08.1	HUMLU.APOL.r2.08P2P2319600.1	HUMLU.APOL.r2.08P2P2319600	chr08.2	RBH	9831	8.1e-127	9944	9779	chr08.2	271	270	chr08.2	1276433333	9974	7726	2052333333	3504666667	3211166667	2247033333	30926	1264066667	11027	3602133333	1276433333	S1	1091756667	3211166667	S1	Defense & Metabolic Co-activation	ortholog_expressed	Auxin responsive protein
HUMLU.APOL.r2.08P1P2343000.1	HUMLU.APOL.r2.08P1P2343000	chr08.1	HUMLU.APOL.r2.08P2P2320900.1	HUMLU.APOL.r2.08P2P2320900	chr08.2	RBH	9829	4.7e-79	100	100	chr08.2	271	270	chr08.2	0	0	0	0	0	0	0	0	0	0	0	0	NA	0	0	NA	Metabolic & Energy Supply	ortholog_not_expressed	ATPase activity, coupled to transmembrane movement of substances
HUMLU.APOL.r2.08P1P2351300.1	HUMLU.APOL.r2.08P1P2351300	chr08.1	HUMLU.APOL.r2.08P2P2330100.1	HUMLU.APOL.r2.08P2P2330100	chr08.2	RBH	9827	0	100	100	chr08.2	275	275	chr08.2	1835	1410666667	1343666667	297	1349333333	2647	2484666667	4105333333	2376	5007666667	6235666667	1835	S1	1662066667	5007666667	S5	Biosynthetic Tailoring & Export	ortholog_expressed	Belongs to the cytochrome P450 family
HUMLU.APOL.r2.08P1P2359400.1	HUMLU.APOL.r2.08P1P2359400	chr08.1	HUMLU.APOL.r2.08P2P2338800.1	HUMLU.APOL.r2.08P2P2338800	chr08.2	RBH	9827	0	100	100	chr08.2	280	279	chr08.2	0	0	0	0	0	29666667	0	0	0	0	0	0	NA	29666667	29666667	S1	Biosynthetic Tailoring & Export	ortholog_not_expressed	Vinorine synthase-like
HUMLU.APOL.r2.08P1P2355500.1	HUMLU.APOL.r2.08P1P2355500	chr08.1	HUMLU.APOL.r2.08P2P2335200.1	HUMLU.APOL.r2.08P2P2335200	chr08.2	RBH	9826	0	100	100	chr08.2	277	276	chr08.2	803666667	834666667	577666667	384	541	573333333	312666667	501	323666667	497333333	3141	834666667	S2	2208	573333333	S1	Defense & Metabolic Co-activation	ortholog_expressed	The B regulatory subunit might modulate substrate selectivity and catalytic activity, and also might direct the localization of the catalytic enzyme to a particular subcellular compartment
HUMLU.APOL.r2.08P1P2330200.1	HUMLU.APOL.r2.08P1P2330200	chr08.1	HUMLU.APOL.r2.08P2P2307500.1	HUMLU.APOL.r2.08P2P2307500	chr08.2	RBH	9825	2.2e-77	100	100	chr08.2	263	262	chr08.2	0	22333333	0	0	0	1794333333	1238666667	1193333333	2319333333	2087666667	22333333	22333333	S2	8633333333	2319333333	S4	Defense & Metabolic Co-activation	ortholog_expressed	May be involved in modulation of pathogen defense and leaf cell death
HUMLU.APOL.r2.08P1P2338700.1	HUMLU.APOL.r2.08P1P2338700	chr08.1	HUMLU.APOL.r2.08P2P2316000.1	HUMLU.APOL.r2.08P2P2316000	chr08.2	RBH	9824	0	100	10067	chr08.2	269	268	chr08.2	5168	4105	2598333333	1648333333	3589333333	5522	7417	1316266667	1076866667	7572	17109	5168	S1	4444233333	1316266667	S3	Protein Synthesis & Proteostasis	ortholog_expressed	DNA primase is the polymerase that synthesizes small RNA primers for the Okazaki fragments made during discontinuous DNA replication
HUMLU.APOL.r2.08P1P2377800.1	HUMLU.APOL.r2.08P1P2377800	chr08.1	HUMLU.APOL.r2.08P2P2358400.1	HUMLU.APOL.r2.08P2P2358400	chr08.2	RBH	9823	8.5e-118	8995	8586	chr08.2	287	288	chr08.2	526666667	365	0	86666667	176333333	130333333	53333333	22	0	0	1154666667	526666667	S1	205666667	130333333	S1	Defense & Metabolic Co-activation	ortholog_not_expressed	Plant invertase/pectin methylesterase inhibitor
HUMLU.APOL.r2.08P1P2368500.1	HUMLU.APOL.r2.08P1P2368500	chr08.1	HUMLU.APOL.r2.08P2P2348100.1	HUMLU.APOL.r2.08P2P2348100	chr08.2	RBH	9822	0	100	100	chr08.2	284	284	chr08.2	2435666667	1957533333	18451	1468633333	2156	1881	13738	1328166667	9997333333	1260866667	9862933333	2435666667	S1	6843566667	1881	S1	Biosynthetic Tailoring & Export	ortholog_expressed	Cytochrome p450
HUMLU.APOL.r2.08P1P2340000.1	HUMLU.APOL.r2.08P1P2340000	chr08.1	HUMLU.APOL.r2.08P2P2317300.1	HUMLU.APOL.r2.08P2P2317300	chr08.2	RBH	9821	0	100	9964	chr08.2	269	268	chr08.2	0	0	0	0	0	0	0	0	0	0	0	0	NA	0	0	NA	Unclassified	ortholog_not_expressed	-
HUMLU.APOL.r2.08P1P2362900.1	HUMLU.APOL.r2.08P1P2362900	chr08.1	HUMLU.APOL.r2.08P2P2342400.1	HUMLU.APOL.r2.08P2P2342400	chr08.2	RBH	9821	0	100	100	chr08.2	282	280	chr08.2	3765	4153333333	4470666667	3849	4156333333	3167666667	3649666667	4075333333	3788666667	3956	2039433333	4470666667	S3	1863733333	4075333333	S3	Unclassified	ortholog_expressed	-
HUMLU.APOL.r2.08P1P2376900.1	HUMLU.APOL.r2.08P1P2376900	chr08.1	HUMLU.APOL.r2.08P2P2357500.1	HUMLU.APOL.r2.08P2P2357500	chr08.2	RBH	9821	0	100	100	chr08.2	287	287	chr08.2	0	0	0	0	0	0	0	0	0	0	0	0	NA	0	0	NA	Defense & Metabolic Co-activation	ortholog_not_expressed	lysM domain receptor-like kinase
HUMLU.APOL.r2.08P1P2331500.1	HUMLU.APOL.r2.08P1P2331500	chr08.1	HUMLU.APOL.r2.08P2P2308400.1	HUMLU.APOL.r2.08P2P2308400	chr08.2	RBH	9819	0	100	100	chr08.2	265	263	chr08.2	18299	1551833333	20529	1469933333	18657	2610766667	2294633333	2897966667	2471066667	29087	8770266667	20529	S3	1318313333	29087	S5	Defense & Metabolic Co-activation	ortholog_expressed	Endochitinase-like
HUMLU.APOL.r2.08P1P2357700.1	HUMLU.APOL.r2.08P1P2357700	chr08.1	HUMLU.APOL.r2.08P2P2336700.1	HUMLU.APOL.r2.08P2P2336700	chr08.2	RBH	9819	0	100	100	chr08.2	279	277	chr08.2	105	112666667	42666667	9333333	7333333	189666667	197666667	11666667	27666667	29	277	112666667	S2	455666667	197666667	S2	Biosynthetic Tailoring & Export	ortholog_not_expressed	Vinorine synthase-like
HUMLU.APOL.r2.08P1P2341700.1	HUMLU.APOL.r2.08P1P2341700	chr08.1	HUMLU.APOL.r2.08P2P2319400.1	HUMLU.APOL.r2.08P2P2319400	chr08.2	RBH	9818	0	10039	10006	chr08.2	271	270	chr08.2	5364666667	5815666667	6097333333	5819666667	5947333333	5883333333	6794	7608666667	7163666667	6780666667	2904466667	6097333333	S3	3423033333	7608666667	S3	Organelle & Transcriptional Regulation	ortholog_expressed	GYF domain
HUMLU.APOL.r2.08P1P2359900.1	HUMLU.APOL.r2.08P1P2359900	chr08.1	HUMLU.APOL.r2.08P2P2339500.1	HUMLU.APOL.r2.08P2P2339500	chr08.2	RBH	9818	0	100	100	chr08.2	281	279	chr08.2	0	0	0	0	0	0	0	0	0	0	0	0	NA	0	0	NA	Biosynthetic Tailoring & Export	ortholog_not_expressed	Vinorine synthase-like
HUMLU.APOL.r2.08P1P2363800.1	HUMLU.APOL.r2.08P1P2363800	chr08.1	HUMLU.APOL.r2.08P2P2343300.1	HUMLU.APOL.r2.08P2P2343300	chr08.2	RBH	9817	0	10032	100	chr08.2	282	281	chr08.2	1983666667	1515666667	1017	1807666667	1869666667	1686666667	1414	798666667	1555	1642666667	8193666667	1983666667	S1	7097	1686666667	S1	Unclassified	ortholog_expressed	-
HUMLU.APOL.r2.08P1P2340500.1	HUMLU.APOL.r2.08P1P2340500	chr08.1	HUMLU.APOL.r2.08P2P2318000.1	HUMLU.APOL.r2.08P2P2318000	chr08.2	RBH	9817	0	100	10005	chr08.2	270	269	chr08.2	1013333333	1111666667	546666667	3	669666667	802333333	1008	555	415666667	579	3641333333	1111666667	S2	336	1008	S2	Defense & Metabolic Co-activation	ortholog_expressed	resistance protein
HUMLU.APOL.r2.08P1P2365700.1	HUMLU.APOL.r2.08P1P2365700	chr08.1	HUMLU.APOL.r2.08P2P2345500.1	HUMLU.APOL.r2.08P2P2345500	chr08.2	RBH	9817	0	100	100	chr08.2	283	282	chr08.2	673333333	1117333333	918666667	760666667	1021333333	645666667	1081666667	75	795333333	1011	4491333333	1117333333	S2	4283666667	1081666667	S2	Organelle & Transcriptional Regulation	ortholog_expressed	Sieve element occlusion C-terminus
HUMLU.APOL.r2.08P1P2373700.1	HUMLU.APOL.r2.08P1P2373700	chr08.1	HUMLU.APOL.r2.08P2P2353300.1	HUMLU.APOL.r2.08P2P2353300	chr08.2	RBH	9815	0	100	100	chr08.2	286	286	chr08.2	44	43	0	41666667	25333333	150666667	24	25333333	98666667	51	154	44	S1	565666667	24	S2	Metabolic & Energy Supply	ortholog_not_expressed	Non-functional NADPH-dependent codeinone reductase 2-like
HUMLU.APOL.r2.08P1P2332100.1	HUMLU.APOL.r2.08P1P2332100	chr08.1	HUMLU.APOL.r2.01P2P0179500.1	HUMLU.APOL.r2.01P2P0179500	chr01.2	RBH	9813	8.3e-71	100	7754	chr01.2	265	NA	NA	0	0	15666667	0	0	0	0	0	39666667	0	15666667	15666667	S3	39666667	39666667	S4	Defense & Metabolic Co-activation	ortholog_not_expressed	gag-polypeptide of LTR copia-type
HUMLU.APOL.r2.08P1P2337100.1	HUMLU.APOL.r2.08P1P2337100	chr08.1	HUMLU.APOL.r2.08P2P2313800.1	HUMLU.APOL.r2.08P2P2313800	chr08.2	RBH	9813	0	100	100	chr08.2	268	266	chr08.2	4061	4495	4234	3305333333	5383	8785666667	9403666667	9967	8106	1071966667	2147833333	5383	S5	46982	1071966667	S5	Protein Synthesis & Proteostasis	ortholog_expressed	60S ribosomal Protein
HUMLU.APOL.r2.08P1P2341100.1	HUMLU.APOL.r2.08P1P2341100	chr08.1	HUMLU.APOL.r2.08P2P2318700.1	HUMLU.APOL.r2.08P2P2318700	chr08.2	RBH	9811	0	10076	100	chr08.2	270	269	chr08.2	1584033333	5057666667	3399	5062333333	5795666667	1322366667	5191333333	3472666667	3864	5737666667	35155	1584033333	S1	3148933333	1322366667	S1	Organelle & Transcriptional Regulation	ortholog_expressed	TCP family transcription factor
HUMLU.APOL.r2.08P1P2342300.1	HUMLU.APOL.r2.08P1P2342300	chr08.1	HUMLU.APOL.r2.08P2P2320200.1	HUMLU.APOL.r2.08P2P2320200	chr08.2	RBH	9811	0	100	100	chr08.2	271	270	chr08.2	7333333	0	0	5666667	0	15	0	0	0	8666667	13	7333333	S1	23666667	15	S1	Organelle & Transcriptional Regulation	ortholog_not_expressed	exocyst complex component
HUMLU.APOL.r2.08P1P2339100.1	HUMLU.APOL.r2.08P1P2339100	chr08.1	HUMLU.APOL.r2.08P2P2316300.1	HUMLU.APOL.r2.08P2P2316300	chr08.2	RBH	981	6.9e-154	100	100	chr08.2	269	268	chr08.2	1664333333	3158566667	9302633333	1197343333	72132	1916066667	3690566667	1115986667	1679706667	8868266667	3331216667	1197343333	S4	4243183333	1679706667	S4	Organelle & Transcriptional Regulation	ortholog_expressed	WRKY Transcription Factor
HUMLU.APOL.r2.08P1P2334100.1	HUMLU.APOL.r2.08P1P2334100	chr08.1	HUMLU.APOL.r2.08P2P2311400.2	HUMLU.APOL.r2.08P2P2311400	chr08.2	RBH	9809	0	10082	100	chr08.2	266	264	chr08.2	4876666667	4071	964333333	833333333	1807333333	3052333333	2942	910333333	671333333	1715666667	1255266667	4876666667	S1	9291666667	3052333333	S1	Metabolic & Energy Supply	ortholog_expressed	E3 ubiquitin-protein ligase ORTHRUS
HUMLU.APOL.r2.08P1P2367000.1	HUMLU.APOL.r2.08P1P2367000	chr08.1	HUMLU.APOL.r2.08P2P2346400.2	HUMLU.APOL.r2.08P2P2346400	chr08.2	RBH	9807	0	10127	100	chr08.2	284	283	chr08.2	1508333333	2746	2016666667	1659	2245333333	2026333333	3191666667	2325333333	2214	2566333333	1017533333	2746	S2	1232366667	3191666667	S2	Organelle & Transcriptional Regulation	ortholog_expressed	Sieve element occlusion C-terminus
HUMLU.APOL.r2.08P1P2345700.1	HUMLU.APOL.r2.08P1P2345700	chr08.1	HUMLU.APOL.r2.08P2P2322400.1	HUMLU.APOL.r2.08P2P2322400	chr08.2	RBH	9806	0	10089	10018	chr08.2	273	271	chr08.2	3623	3741333333	2134333333	1503666667	2346666667	6521	6352666667	3356333333	2536	4323666667	13349	3741333333	S2	2308966667	6521	S1	Defense & Metabolic Co-activation	ortholog_expressed	Aspartokinase
HUMLU.APOL.r2.08P1P2374300.1	HUMLU.APOL.r2.08P1P2374300	chr08.1	HUMLU.APOL.r2.08P2P2354700.1	HUMLU.APOL.r2.08P2P2354700	chr08.2	RBH	9804	2.2e-145	10049	100	chr08.2	286	286	chr08.2	9699666667	1069233333	13811	1760766667	1826566667	1140533333	7179	778	1119333333	11232	7007633333	1826566667	S5	4878966667	1140533333	S1	Defense & Metabolic Co-activation	ortholog_expressed	PB1 domain
HUMLU.APOL.r2.08P1P2352600.1	HUMLU.APOL.r2.08P1P2352600	chr08.1	HUMLU.APOL.r2.08P2P2331500.1	HUMLU.APOL.r2.08P2P2331500	chr08.2	RBH	9804	0	9964	9756	chr08.2	276	275	chr08.2	2166333333	2386666667	3748	3300666667	2925666667	3805333333	3021	3694	3325	3610666667	1452733333	3748	S3	17456	3805333333	S1	Biosynthetic Tailoring & Export	ortholog_expressed	AMP-binding enzyme
HUMLU.APOL.r2.08P1P2357600.1	HUMLU.APOL.r2.08P1P2357600	chr08.1	HUMLU.APOL.r2.08P2P2336800.1	HUMLU.APOL.r2.08P2P2336800	chr08.2	RBH	9803	0	10022	10066	chr08.2	279	277	chr08.2	841333333	1035666667	570333333	238	950666667	2385	2576333333	1378666667	786666667	2036	3636	1035666667	S2	9162666667	2576333333	S2	Biosynthetic Tailoring & Export	ortholog_expressed	Vinorine synthase-like
HUMLU.APOL.r2.08P1P2344400.1	HUMLU.APOL.r2.08P1P2344400	chr08.1	HUMLU.APOL.r2.08P2P2323600.1	HUMLU.APOL.r2.08P2P2323600	chr08.2	RBH	9803	0	9828	9935	chr08.2	272	272	chr08.2	499333333	496333333	159333333	146666667	704666667	257333333	180666667	39666667	47333333	253	2006333333	704666667	S5	778	257333333	S1	Protein Synthesis & Proteostasis	ortholog_expressed	histone H2A-K119 monoubiquitination
HUMLU.APOL.r2.08P1P2377900.1	HUMLU.APOL.r2.08P1P2377900	chr08.1	HUMLU.APOL.r2.08P2P2358600.1	HUMLU.APOL.r2.08P2P2358600	chr08.2	RBH	9803	0	964	998	chr08.2	287	288	chr08.2	4306	2939666667	1635666667	256666667	1537	2339633333	2149133333	1025933333	7168666667	9758666667	10675	4306	S1	7207433333	2339633333	S1	Biosynthetic Tailoring & Export	ortholog_expressed	high affinity nitrate transporter
HUMLU.APOL.r2.08P1P2333300.1	HUMLU.APOL.r2.08P1P2333300	chr08.1	HUMLU.APOL.r2.08P2P2310600.1	HUMLU.APOL.r2.08P2P2310600	chr08.2	RBH	9802	0	100	100	chr08.2	266	264	chr08.2	5639	5303666667	7545	876	6828666667	7190333333	7182	9907666667	1168533333	9319666667	3407633333	876	S4	45285	1168533333	S4	Unclassified	ortholog_expressed	-
HUMLU.APOL.r2.08P1P2342500.1	HUMLU.APOL.r2.08P1P2342500	chr08.1	HUMLU.APOL.r2.08P2P2320400.1	HUMLU.APOL.r2.08P2P2320400	chr08.2	RBH	9802	0	100	100	chr08.2	271	270	chr08.2	9567166667	37295	22006	15935	1182533333	5435933333	2764866667	1538766667	7957	5211	182733	9567166667	S1	1105636667	5435933333	S1	Biosynthetic Tailoring & Export	ortholog_expressed	Mediates both low-affinity uptake and efflux of sugar across the membrane
HUMLU.APOL.r2.08P1P2369800.1	HUMLU.APOL.r2.08P1P2369800	chr08.1	HUMLU.APOL.r2.08P2P2348900.2	HUMLU.APOL.r2.08P2P2348900	chr08.2	RBH	9802	0	100	100	chr08.2	285	284	chr08.2	1426333333	903	1295333333	2139666667	2294	617333333	686333333	508666667	851	900333333	8058333333	2294	S5	3563666667	900333333	S5	Biosynthetic Tailoring & Export	ortholog_expressed	Cytochrome p450
HUMLU.APOL.r2.08P1P2374000.1	HUMLU.APOL.r2.08P1P2374000	chr08.1	HUMLU.APOL.r2.08P2P2354300.1	HUMLU.APOL.r2.08P2P2354300	chr08.2	RBH	9801	0	100	100	chr08.2	286	286	chr08.2	98666667	166666667	116	24	28666667	0	8666667	0	12666667	38333333	434	166666667	S2	59666667	38333333	S5	Metabolic & Energy Supply	ortholog_not_expressed	Belongs to the iron ascorbate-dependent oxidoreductase family
HUMLU.APOL.r2.08P1P2338900.1	HUMLU.APOL.r2.08P1P2338900	chr08.1	HUMLU.APOL.r2.08P2P2316200.1	HUMLU.APOL.r2.08P2P2316200	chr08.2	RBH	98	0	100	100	chr08.2	269	268	chr08.2	1071566667	11939	14531	1637	15	1180266667	14421	1925533333	23986	1951166667	6855566667	1637	S4	8897666667	23986	S4	Unclassified	ortholog_expressed	Protein of unknown function (DUF1664)
HUMLU.APOL.r2.08P1P2362400.1	HUMLU.APOL.r2.08P1P2362400	chr08.1	HUMLU.APOL.r2.08P2P2341300.1	HUMLU.APOL.r2.08P2P2341300	chr08.2	RBH	9796	0	10173	100	chr08.2	281	280	chr08.2	231	420333333	254333333	219666667	98666667	536666667	877333333	784333333	6	673	1224	420333333	S2	3471333333	877333333	S2	Defense & Metabolic Co-activation	ortholog_expressed	two-component response regulator
HUMLU.APOL.r2.08P1P2346000.1	HUMLU.APOL.r2.08P1P2346000	chr08.1	HUMLU.APOL.r2.08P2P2324200.1	HUMLU.APOL.r2.08P2P2324200	chr08.2	RBH	9795	0	100	100	chr08.2	273	272	chr08.2	0	0	31666667	0	0	972666667	637	595333333	41	582	31666667	31666667	S3	3197	972666667	S1	Organelle & Transcriptional Regulation	ortholog_expressed	Protein kinase APK1B, chloroplastic-like
HUMLU.APOL.r2.08P1P2367700.1	HUMLU.APOL.r2.08P1P2367700	chr08.1	HUMLU.APOL.r2.08P2P2347100.1	HUMLU.APOL.r2.08P2P2347100	chr08.2	RBH	9793	0	100	100	chr08.2	284	283	chr08.2	5598666667	5736666667	5423333333	4151666667	5162	3924666667	3713	2641	2041	2479666667	2607233333	5736666667	S2	1479933333	3924666667	S1	Biosynthetic Tailoring & Export	ortholog_expressed	Belongs to the glycosyl hydrolase 5 (cellulase A) family
HUMLU.APOL.r2.08P1P2360400.1	HUMLU.APOL.r2.08P1P2360400	chr08.1	HUMLU.APOL.r2.08P2P2339800.1	HUMLU.APOL.r2.08P2P2339800	chr08.2	RBH	9792	0	8458	9897	chr08.2	281	280	chr08.2	0	0	0	0	0	0	0	0	0	0	0	0	NA	0	0	NA	Biosynthetic Tailoring & Export	ortholog_not_expressed	Vinorine synthase-like
HUMLU.APOL.r2.08P1P2366800.1	HUMLU.APOL.r2.08P1P2366800	chr08.1	HUMLU.APOL.r2.08P2P2346300.1	HUMLU.APOL.r2.08P2P2346300	chr08.2	RBH	9791	0	100	100	chr08.2	284	283	chr08.2	0	0	0	0	0	0	0	0	0	0	0	0	NA	0	0	NA	Organelle & Transcriptional Regulation	ortholog_not_expressed	Sieve element occlusion C-terminus
HUMLU.APOL.r2.08P1P2331200.1	HUMLU.APOL.r2.08P1P2331200	chr08.1	HUMLU.APOL.r2.08P2P2308200.1	HUMLU.APOL.r2.08P2P2308200	chr08.2	RBH	979	0	100	100	chr08.2	264	262	chr08.2	4814933333	4590933333	2260633333	6889	1203466667	1857366667	2123333333	2282966667	14946	24933	1355886667	4814933333	S1	1025156667	24933	S5	Defense & Metabolic Co-activation	ortholog_expressed	Endochitinase-like
HUMLU.APOL.r2.08P1P2360200.1	HUMLU.APOL.r2.08P1P2360200	chr08.1	HUMLU.APOL.r2.06P2P1703800.1	HUMLU.APOL.r2.06P2P1703800	chr06.2	RBH	9789	6.1e-62	100	100	chr06.2	281	NA	NA	0	0	0	0	0	0	0	0	0	0	0	0	NA	0	0	NA	Biosynthetic Tailoring & Export	ortholog_not_expressed	Belongs to the MIP aquaporin (TC 1.A.8) family
HUMLU.APOL.r2.08P1P2360000.1	HUMLU.APOL.r2.08P1P2360000	chr08.1	HUMLU.APOL.r2.04P2P1191900.1	HUMLU.APOL.r2.04P2P1191900	chr04.2	RBH	9786	1.4e-99	100	6829	chr04.2	281	NA	NA	0	0	0	0	37333333	0	0	62	0	0	37333333	37333333	S5	62	62	S3	Unclassified	ortholog_not_expressed	-
HUMLU.APOL.r2.08P1P2369700.1	HUMLU.APOL.r2.08P1P2369700	chr08.1	HUMLU.APOL.r2.08P2P2348800.1	HUMLU.APOL.r2.08P2P2348800	chr08.2	RBH	9784	0	8958	9727	chr08.2	285	284	chr08.2	632333333	864	927666667	305	415333333	145666667	130333333	9	0	32666667	3144333333	927666667	S3	317666667	145666667	S1	Biosynthetic Tailoring & Export	ortholog_expressed	Cytochrome p450
HUMLU.APOL.r2.08P1P2361800.1	HUMLU.APOL.r2.08P1P2361800	chr08.1	HUMLU.APOL.r2.08P2P2340700.1	HUMLU.APOL.r2.08P2P2340700	chr08.2	RBH	9783	5.2e-165	100	100	chr08.2	281	280	chr08.2	1483666667	7124	8255	2419333333	1443	6118333333	3007333333	2953666667	8773	5023666667	68839	2419333333	S4	25876	8773	S4	Protein Synthesis & Proteostasis	ortholog_expressed	Belongs to the small heat shock protein (HSP20) family
HUMLU.APOL.r2.08P1P2367800.1	HUMLU.APOL.r2.08P1P2367800	chr08.1	HUMLU.APOL.r2.08P2P2347200.1	HUMLU.APOL.r2.08P2P2347200	chr08.2	RBH	9783	0	100	10047	chr08.2	284	283	chr08.2	3026	3283333333	3835333333	4436333333	3541	4655	5487666667	7021	9458666667	6733333333	18122	4436333333	S4	3335566667	9458666667	S4	Organelle & Transcriptional Regulation	ortholog_expressed	Nucleoporin GLE1
HUMLU.APOL.r2.08P1P2340600.1	HUMLU.APOL.r2.08P1P2340600	chr08.1	HUMLU.APOL.r2.08P2P2318200.1	HUMLU.APOL.r2.08P2P2318200	chr08.2	RBH	9782	0	9991	10014	chr08.2	270	269	chr08.2	15	22666667	39333333	29333333	82	7	13333333	16333333	23	38666667	188333333	82	S5	98333333	38666667	S5	Defense & Metabolic Co-activation	ortholog_not_expressed	resistance protein
HUMLU.APOL.r2.08P1P2342600.1	HUMLU.APOL.r2.08P1P2342600	chr08.1	HUMLU.APOL.r2.08P2P2320500.1	HUMLU.APOL.r2.08P2P2320500	chr08.2	RBH	9782	0	8017	100	chr08.2	271	270	chr08.2	1817766667	1345966667	1825166667	21012	1460666667	22485	1786	26922	2901333333	1914033333	8550766667	21012	S4	1154206667	2901333333	S4	Metabolic & Energy Supply	ortholog_expressed	Belongs to the enoyl-CoA hydratase isomerase family
HUMLU.APOL.r2.08P1P2355600.1	HUMLU.APOL.r2.08P1P2355600	chr08.1	HUMLU.APOL.r2.08P2P2335300.1	HUMLU.APOL.r2.08P2P2335300	chr08.2	RBH	9779	0	10089	100	chr08.2	277	276	chr08.2	0	0	0	0	0	0	0	0	0	28	0	0	NA	28	28	S5	Biosynthetic Tailoring & Export	ortholog_not_expressed	BAHD acyltransferase At5g47980-like
HUMLU.APOL.r2.08P1P2357300.1	HUMLU.APOL.r2.08P1P2357300	chr08.1	HUMLU.APOL.r2.08P2P2336900.1	HUMLU.APOL.r2.08P2P2336900	chr08.2	RBH	9779	0	100	100	chr08.2	278	278	chr08.2	2006966667	5526	1742666667	482333333	3378	8974333333	8917333333	3107333333	1159	6537666667	3119866667	2006966667	S1	2869566667	8974333333	S1	Biosynthetic Tailoring & Export	ortholog_expressed	Vinorine synthase-like
HUMLU.APOL.r2.08P1P2366300.1	HUMLU.APOL.r2.08P1P2366300	chr08.1	HUMLU.APOL.r2.08P2P2181900.1	HUMLU.APOL.r2.08P2P2181900	chr08.2	RBH	9777	0	100	8192	chr08.2	283	88	chr08.2	295	299	416333333	357	533666667	2403	2780333333	3528333333	2973	2808	1901	533666667	S5	1449266667	3528333333	S3	Unclassified	ortholog_expressed	-
HUMLU.APOL.r2.08P1P2373900.1	HUMLU.APOL.r2.08P1P2373900	chr08.1	HUMLU.APOL.r2.08P2P2354200.1	HUMLU.APOL.r2.08P2P2354200	chr08.2	RBH	9775	0	100	100	chr08.2	286	286	chr08.2	23666667	15666667	37333333	41666667	37	39	12333333	47	18	4666667	155333333	41666667	S4	121	47	S3	Metabolic & Energy Supply	ortholog_not_expressed	Belongs to the iron ascorbate-dependent oxidoreductase family
HUMLU.APOL.r2.08P1P2357800.1	HUMLU.APOL.r2.08P1P2357800	chr08.1	HUMLU.APOL.r2.08P2P2336600.1	HUMLU.APOL.r2.08P2P2336600	chr08.2	RBH	9774	0	100	9305	chr08.2	279	277	chr08.2	333333333	54	0	9666667	14	354	213	9666667	0	0	411	333333333	S1	576666667	354	S1	Biosynthetic Tailoring & Export	ortholog_not_expressed	Vinorine synthase-like
HUMLU.APOL.r2.08P1P2344000.1	HUMLU.APOL.r2.08P1P2344000	chr08.1	HUMLU.APOL.r2.01P2P0101400.1	HUMLU.APOL.r2.01P2P0101400	chr01.2	RBH	9773	5.7e-88	100	75	chr01.2	272	NA	NA	0	0	0	0	0	0	0	0	0	0	0	0	NA	0	0	NA	Unclassified	ortholog_not_expressed	Uncharacterized protein K02A2.6-like
HUMLU.APOL.r2.08P1P2359700.1	HUMLU.APOL.r2.08P1P2359700	chr08.1	HUMLU.APOL.r2.08P2P2339400.1	HUMLU.APOL.r2.08P2P2339400	chr08.2	RBH	9773	0	100	100	chr08.2	281	279	chr08.2	0	0	0	0	0	5333333	28666667	28333333	34	19	0	0	NA	115333333	34	S4	Biosynthetic Tailoring & Export	ortholog_not_expressed	Vinorine synthase-like
HUMLU.APOL.r2.08P1P2364800.1	HUMLU.APOL.r2.08P1P2364800	chr08.1	HUMLU.APOL.r2.08P2P2344500.1	HUMLU.APOL.r2.08P2P2344500	chr08.2	RBH	9773	0	100	10138	chr08.2	282	281	chr08.2	1178666667	1189666667	1157333333	119	131	4195333333	4009666667	3588333333	4189666667	4088	6025666667	131	S5	20071	4195333333	S1	Metabolic & Energy Supply	ortholog_expressed	D-cysteine desulfhydrase 2
HUMLU.APOL.r2.08P1P2362000.1	HUMLU.APOL.r2.08P1P2362000	chr08.1	HUMLU.APOL.r2.08P2P2340900.1	HUMLU.APOL.r2.08P2P2340900	chr08.2	RBH	9772	0	100	100	chr08.2	281	280	chr08.2	0	0	0	0	0	22666667	0	19666667	53333333	82333333	0	0	NA	178	82333333	S5	Protein Synthesis & Proteostasis	ortholog_not_expressed	F-box protein
HUMLU.APOL.r2.08P1P2372000.1	HUMLU.APOL.r2.08P1P2372000	chr08.1	HUMLU.APOL.r2.08P2P2351800.1	HUMLU.APOL.r2.08P2P2351800	chr08.2	RBH	9772	0	9505	7772	chr08.2	286	286	chr08.2	677666667	426666667	54666667	117333333	273666667	1502666667	1387	1048666667	867333333	1219	155	677666667	S1	6024666667	1502666667	S1	Biosynthetic Tailoring & Export	ortholog_expressed	Belongs to the 'GDSL' lipolytic enzyme family
HUMLU.APOL.r2.08P1P2367200.1	HUMLU.APOL.r2.08P1P2367200	chr08.1	HUMLU.APOL.r2.08P2P2346600.1	HUMLU.APOL.r2.08P2P2346600	chr08.2	RBH	9769	0	9364	100	chr08.2	284	283	chr08.2	264666667	532333333	279333333	126333333	233666667	993333333	1121	1004666667	937666667	902333333	1436333333	532333333	S2	4959	1121	S2	Organelle & Transcriptional Regulation	ortholog_expressed	Sieve element occlusion C-terminus
HUMLU.APOL.r2.08P1P2345600.1	HUMLU.APOL.r2.08P1P2345600	chr08.1	HUMLU.APOL.r2.08P2P2322500.1	HUMLU.APOL.r2.08P2P2322500	chr08.2	RBH	9768	0	100	100	chr08.2	273	271	chr08.2	4893	2145	2107666667	256	1774666667	3603	2584	1887	226	1997333333	1348033333	4893	S1	1233133333	3603	S1	Unclassified	ortholog_expressed	isoform X1
HUMLU.APOL.r2.08P1P2376100.1	HUMLU.APOL.r2.08P1P2376100	chr08.1	HUMLU.APOL.r2.08P2P2356700.1	HUMLU.APOL.r2.08P2P2356700	chr08.2	RBH	9767	6.4e-86	100	10078	chr08.2	287	287	chr08.2	8480333333	5609	4478333333	5946333333	5539333333	1051166667	7359333333	8410666667	7332	6379666667	3005333333	8480333333	S1	3999333333	1051166667	S1	Defense & Metabolic Co-activation	ortholog_expressed	protein kinase inhibitor activity
HUMLU.APOL.r2.08P1P2338300.1	HUMLU.APOL.r2.08P1P2338300	chr08.1	HUMLU.APOL.r2.08P2P2315500.1	HUMLU.APOL.r2.08P2P2315500	chr08.2	RBH	9764	1.3e-82	9621	9621	chr08.2	268	267	chr08.2	23515	17822	1834	20786	1983433333	1061566667	9098333333	10541	8696333333	9468	1002973333	23515	S1	4841933333	1061566667	S1	Unclassified	ortholog_expressed	-
HUMLU.APOL.r2.08P1P2358300.1	HUMLU.APOL.r2.08P1P2358300	chr08.1	HUMLU.APOL.r2.08P2P2337600.1	HUMLU.APOL.r2.08P2P2337600	chr08.2	RBH	9756	0	100	100	chr08.2	279	278	chr08.2	205	313666667	209333333	219666667	153333333	196333333	144333333	87333333	135666667	208666667	1101	313666667	S2	772333333	208666667	S5	Biosynthetic Tailoring & Export	ortholog_not_expressed	Vinorine synthase-like
HUMLU.APOL.r2.08P1P2353500.1	HUMLU.APOL.r2.08P1P2353500	chr08.1	HUMLU.APOL.r2.08P2P2332400.1	HUMLU.APOL.r2.08P2P2332400	chr08.2	RBH	9755	0	100	10124	chr08.2	276	276	chr08.2	1530433333	2334433333	25718	2842966667	21521	2803166667	4709333333	3486366667	40648	4151833333	1143173333	2842966667	S4	192155	4709333333	S2	Metabolic & Energy Supply	ortholog_expressed	3-oxoacyl- acyl-carrier-protein reductase
HUMLU.APOL.r2.08P1P2369500.1	HUMLU.APOL.r2.08P1P2369500	chr08.1	HUMLU.APOL.r2.04P2P1087700.1	HUMLU.APOL.r2.04P2P1087700	chr04.2	RBH	9754	5.2e-82	100	100	chr04.2	285	NA	NA	0	0	0	0	0	4123666667	4059666667	4410333333	5863666667	5704666667	0	0	NA	24162	5863666667	S4	Unclassified	ortholog_expressed	NA
HUMLU.APOL.r2.08P1P2339000.1	HUMLU.APOL.r2.08P1P2339000	chr08.1	HUMLU.APOL.r2.08P2P2326200.1	HUMLU.APOL.r2.08P2P2326200	chr08.2	RBH	9753	5.2e-144	100	1005	chr08.2	269	273	chr08.2	0	0	0	0	0	0	0	0	0	0	0	0	NA	0	0	NA	Defense & Metabolic Co-activation	ortholog_not_expressed	DDE superfamily endonuclease
HUMLU.APOL.r2.08P1P2351500.1	HUMLU.APOL.r2.08P1P2351500	chr08.1	HUMLU.APOL.r2.08P2P2330300.1	HUMLU.APOL.r2.08P2P2330300	chr08.2	RBH	9753	0	100	100	chr08.2	275	275	chr08.2	3054666667	2529	3725	4086666667	4180666667	1437666667	1133333333	815333333	671666667	1661666667	17576	4180666667	S5	5719666667	1661666667	S5	Unclassified	ortholog_expressed	-
HUMLU.APOL.r2.08P1P2355800.1	HUMLU.APOL.r2.08P1P2355800	chr08.1	HUMLU.APOL.r2.08P2P2335700.1	HUMLU.APOL.r2.08P2P2335700	chr08.2	RBH	9752	0	100	100	chr08.2	277	277	chr08.2	507333333	444333333	425666667	123333333	341666667	481666667	339333333	353333333	249333333	402	1842333333	507333333	S1	1825666667	481666667	S1	Biosynthetic Tailoring & Export	ortholog_not_expressed	BAHD acyltransferase At5g47980-like
HUMLU.APOL.r2.08P1P2329200.1	HUMLU.APOL.r2.08P1P2329200	chr08.1	HUMLU.APOL.r2.08P2P2306500.2	HUMLU.APOL.r2.08P2P2306500	chr08.2	RBH	9749	0	10187	10034	chr08.2	262	260	chr08.2	5232333333	5753333333	5425666667	4505333333	5008666667	4901	5432	6622333333	5836333333	5593666667	2592533333	5753333333	S2	2838533333	6622333333	S3	Metabolic & Energy Supply	ortholog_expressed	Pre-mRNA-splicing factor ATP-dependent RNA
HUMLU.APOL.r2.08P1P2338600.1	HUMLU.APOL.r2.08P1P2338600	chr08.1	HUMLU.APOL.r2.08P2P2315900.1	HUMLU.APOL.r2.08P2P2315900	chr08.2	RBH	9749	0	10084	100	chr08.2	269	268	chr08.2	4106333333	1194	1207	1878	1066333333	3699	1133666667	612	1055	615	9451666667	4106333333	S1	7114666667	3699	S1	Organelle & Transcriptional Regulation	ortholog_expressed	Squamosa promoter-binding-like protein
HUMLU.APOL.r2.08P1P2356800.1	HUMLU.APOL.r2.08P1P2356800	chr08.1	HUMLU.APOL.r2.08P2P2337300.1	HUMLU.APOL.r2.08P2P2337300	chr08.2	RBH	9749	0	991	9977	chr08.2	278	278	chr08.2	882666667	122333333	153	41	62	160333333	60666667	131333333	70666667	9	1261	882666667	S1	513	160333333	S1	Biosynthetic Tailoring & Export	ortholog_not_expressed	BAHD acyltransferase At5g47980-like
HUMLU.APOL.r2.08P1P2379600.1	HUMLU.APOL.r2.08P1P2379600	chr08.1	HUMLU.APOL.r2.08P2P2360500.1	HUMLU.APOL.r2.08P2P2360500	chr08.2	RBH	9742	0	10017	100	chr08.2	288	289	chr08.2	4015	3824333333	3387333333	4064333333	3531	2332666667	2533	2380666667	2842666667	2243333333	18822	4064333333	S4	1233233333	2842666667	S4	Organelle & Transcriptional Regulation	ortholog_expressed	CRS2-associated factor 2
HUMLU.APOL.r2.08P1P2373500.1	HUMLU.APOL.r2.08P1P2373500	chr08.1	HUMLU.APOL.r2.08P2P2353100.1	HUMLU.APOL.r2.08P2P2353100	chr08.2	RBH	974	0	100	10132	chr08.2	286	286	chr08.2	8741666667	8178666667	6730333333	1039766667	10473	9974333333	8835333333	6634666667	11654	1290566667	4452133333	10473	S5	50004	1290566667	S5	Protein Synthesis & Proteostasis	ortholog_expressed	Belongs to the MAK16 family
HUMLU.APOL.r2.08P1P2350400.1	HUMLU.APOL.r2.08P1P2350400	chr08.1	HUMLU.APOL.r2.08P2P2329400.1	HUMLU.APOL.r2.08P2P2329400	chr08.2	RBH	9737	0	100	100	chr08.2	275	274	chr08.2	0	68333333	84	41	4	54	141666667	233	8333333	38	233333333	84	S3	475	233	S3	Metabolic & Energy Supply	ortholog_not_expressed	Belongs to the AAA ATPase family
HUMLU.APOL.r2.08P1P2351900.1	HUMLU.APOL.r2.08P1P2351900	chr08.1	HUMLU.APOL.r2.08P2P2330800.1	HUMLU.APOL.r2.08P2P2330800	chr08.2	RBH	9737	0	9708	9268	chr08.2	275	275	chr08.2	2805	2746	2533333333	2865666667	2778333333	2418	2706666667	3009666667	3723	3446666667	1372833333	2865666667	S4	15304	3723	S4	Metabolic & Energy Supply	ortholog_expressed	Bifunctional enzyme. Involved in de novo dTMP biosynthesis. Key enzyme in folate metabolism
HUMLU.APOL.r2.08P1P2357200.1	HUMLU.APOL.r2.08P1P2357200	chr08.1	HUMLU.APOL.r2.04P2P0946500.1	HUMLU.APOL.r2.04P2P0946500	chr04.2	RBH	9734	7.7e-69	100	1421	chr04.2	278	NA	NA	0	0	0	0	0	2280233333	24559	2631366667	3006033333	25913	0	0	NA	1296483333	3006033333	S4	Biosynthetic Tailoring & Export	ortholog_expressed	Plays a role in vesicular protein sorting
HUMLU.APOL.r2.08P1P2356900.1	HUMLU.APOL.r2.08P1P2356900	chr08.1	HUMLU.APOL.r2.08P2P2337200.1	HUMLU.APOL.r2.08P2P2337200	chr08.2	RBH	973	0	100	100	chr08.2	278	278	chr08.2	213666667	6333333	0	101333333	99	193666667	24666667	10333333	55666667	98666667	420333333	213666667	S1	383	193666667	S1	Biosynthetic Tailoring & Export	ortholog_not_expressed	Vinorine synthase-like
HUMLU.APOL.r2.08P1P2363900.1	HUMLU.APOL.r2.08P1P2363900	chr08.1	HUMLU.APOL.r2.08P2P2343400.1	HUMLU.APOL.r2.08P2P2343400	chr08.2	RBH	973	0	100	10117	chr08.2	282	281	chr08.2	1238666667	2107666667	622	1218333333	1265666667	663	726333333	432	330333333	433	6452333333	2107666667	S2	2584666667	726333333	S2	Biosynthetic Tailoring & Export	ortholog_expressed	Methyltransferase domain
HUMLU.APOL.r2.08P1P2350600.1	HUMLU.APOL.r2.08P1P2350600	chr08.1	HUMLU.APOL.r2.08P2P2329500.1	HUMLU.APOL.r2.08P2P2329500	chr08.2	RBH	9728	0	9961	9961	chr08.2	275	275	chr08.2	1591666667	243	436666667	796	1084666667	5331	3529666667	3574666667	2956666667	4004333333	4152	1591666667	S1	1939633333	5331	S1	Biosynthetic Tailoring & Export	ortholog_expressed	Belongs to the cytochrome P450 family
HUMLU.APOL.r2.08P1P2341800.1	HUMLU.APOL.r2.08P1P2341800	chr08.1	HUMLU.APOL.r2.08P2P2319500.1	HUMLU.APOL.r2.08P2P2319500	chr08.2	RBH	9726	0	1015	9958	chr08.2	271	270	chr08.2	17	23	0	0	14	21666667	0	0	0	0	54	23	S2	21666667	21666667	S1	Biosynthetic Tailoring & Export	ortholog_not_expressed	Amidohydrolase family
HUMLU.APOL.r2.08P1P2332600.1	HUMLU.APOL.r2.08P1P2332600	chr08.1	HUMLU.APOL.r2.08P2P2309900.1	HUMLU.APOL.r2.08P2P2309900	chr08.2	RBH	9726	1.4e-154	100	100	chr08.2	265	263	chr08.2	606	664	1072333333	787666667	459666667	774666667	977666667	1501	1059333333	756333333	3589666667	1072333333	S3	5069	1501	S3	Organelle & Transcriptional Regulation	ortholog_expressed	Translocator protein homolog
HUMLU.APOL.r2.08P1P2358800.1	HUMLU.APOL.r2.08P1P2358800	chr08.1	HUMLU.APOL.r2.09P2P2503400.1	HUMLU.APOL.r2.09P2P2503400	chr09.2	RBH	9722	6.8e-121	100	2166	chr09.2	280	NA	NA	0	0	0	36333333	0	15	12666667	45666667	128666667	60333333	36333333	36333333	S4	262333333	128666667	S4	Unclassified	ortholog_not_expressed	NA
HUMLU.APOL.r2.08P1P2331300.1	HUMLU.APOL.r2.08P1P2331300	chr08.1	HUMLU.APOL.r2.09P2P2446600.1	HUMLU.APOL.r2.09P2P2446600	chr09.2	RBH	9722	0	8731	9979	chr09.2	264	NA	NA	0	0	0	0	0	5666667	0	0	9	0	0	0	NA	14666667	9	S4	Unclassified	ortholog_not_expressed	Domain of unknown function (DUF4283)
HUMLU.APOL.r2.08P1P2344700.1	HUMLU.APOL.r2.08P1P2344700	chr08.1	HUMLU.APOL.r2.05P2P1468700.1	HUMLU.APOL.r2.05P2P1468700	chr05.2	RBH	9721	0	9945	7804	chr05.2	272	NA	NA	0	0	0	0	0	8432	9394666667	1102133333	9678	1026066667	0	0	NA	4878666667	1102133333	S3	Metabolic & Energy Supply	ortholog_expressed	Phosphomevalonate
HUMLU.APOL.r2.08P1P2348100.1	HUMLU.APOL.r2.08P1P2348100	chr08.1	HUMLU.APOL.r2.08P2P2326700.1	HUMLU.APOL.r2.08P2P2326700	chr08.2	RBH	972	8.1e-95	100	8938	chr08.2	274	273	chr08.2	1001033333	7877666667	21	2374666667	5270333333	13256	8528666667	4372666667	4402666667	6469666667	27633	1001033333	S1	3702966667	13256	S1	Metabolic & Energy Supply	ortholog_expressed	factor y subunit
HUMLU.APOL.r2.08P1P2332700.1	HUMLU.APOL.r2.08P1P2332700	chr08.1	HUMLU.APOL.r2.08P2P2310200.1	HUMLU.APOL.r2.08P2P2310200	chr08.2	RBH	972	0	8169	7675	chr08.2	266	264	chr08.2	8666667	3	14666667	71	52666667	523	818333333	48	516333333	856333333	177	71	S4	3194	856333333	S5	Defense & Metabolic Co-activation	ortholog_expressed	RESISTANCE protein
HUMLU.APOL.r2.08P1P2335900.1	HUMLU.APOL.r2.08P1P2335900	chr08.1	HUMLU.APOL.r2.08P2P2312900.1	HUMLU.APOL.r2.08P2P2312900	chr08.2	RBH	9718	0	10095	10047	chr08.2	267	265	chr08.2	8934333333	7324	3949666667	4152666667	6213666667	7855666667	6427666667	2664	3087333333	3958333333	3057433333	8934333333	S1	23993	7855666667	S1	Biosynthetic Tailoring & Export	ortholog_expressed	Belongs to the DHHC palmitoyltransferase family
HUMLU.APOL.r2.08P1P2372400.1	HUMLU.APOL.r2.08P1P2372400	chr08.1	HUMLU.APOL.r2.08P2P2352300.1	HUMLU.APOL.r2.08P2P2352300	chr08.2	RBH	9717	7.2e-73	876	100	chr08.2	286	286	chr08.2	643333333	2009333333	2684666667	2938666667	291	1228666667	2707333333	3581	2174666667	3214333333	11186	2938666667	S4	12906	3581	S3	Unclassified	ortholog_expressed	NA
HUMLU.APOL.r2.08P1P2356200.1	HUMLU.APOL.r2.08P1P2356200	chr08.1	HUMLU.APOL.r2.08P2P2335900.1	HUMLU.APOL.r2.08P2P2335900	chr08.2	RBH	9716	0	10043	8513	chr08.2	277	277	chr08.2	54333333	45666667	44666667	38666667	51666667	26666667	3333333	0	0	14	235	54333333	S1	44	26666667	S1	Defense & Metabolic Co-activation	ortholog_not_expressed	G-type lectin S-receptor-like serine threonine-protein kinase
HUMLU.APOL.r2.08P1P2364400.1	HUMLU.APOL.r2.08P1P2364400	chr08.1	HUMLU.APOL.r2.08P2P2344100.1	HUMLU.APOL.r2.08P2P2344100	chr08.2	RBH	9714	1e-58	100	100	chr08.2	282	281	chr08.2	0	0	0	0	0	0	0	0	0	0	0	0	NA	0	0	NA	Unclassified	ortholog_not_expressed	-
HUMLU.APOL.r2.08P1P2360600.1	HUMLU.APOL.r2.08P1P2360600	chr08.1	HUMLU.APOL.r2.08P2P2337000.1	HUMLU.APOL.r2.08P2P2337000	chr08.2	RBH	9709	1.7e-150	100	100	chr08.2	281	278	chr08.2	819666667	979	2003333333	2489666667	1484	156666667	939	2932	1171766667	4737333333	7775666667	2489666667	S4	2048266667	1171766667	S4	Unclassified	ortholog_expressed	source UniProtKB
HUMLU.APOL.r2.08P1P2374600.1	HUMLU.APOL.r2.08P1P2374600	chr08.1	HUMLU.APOL.r2.08P2P2355200.1	HUMLU.APOL.r2.08P2P2355200	chr08.2	RBH	9708	1.6e-115	8104	100	chr08.2	286	286	chr08.2	2087333333	1749666667	1255333333	1532	1496333333	3297666667	3073333333	1666666667	2025	2733333333	8120666667	2087333333	S1	12796	3297666667	S1	Unclassified	ortholog_expressed	Domain of unknown function (DUF4228)
HUMLU.APOL.r2.08P1P2369400.1	HUMLU.APOL.r2.08P1P2369400	chr08.1	HUMLU.APOL.r2.08P2P2348300.1	HUMLU.APOL.r2.08P2P2348300	chr08.2	RBH	9705	0	100	100	chr08.2	285	284	chr08.2	96333333	238666667	190333333	8333333	6333333	5333333	6666667	0	0	0	54	238666667	S2	12	6666667	S2	Biosynthetic Tailoring & Export	ortholog_not_expressed	Cytochrome p450
HUMLU.APOL.r2.08P1P2378200.1	HUMLU.APOL.r2.08P1P2378200	chr08.1	HUMLU.APOL.r2.08P2P2359100.1	HUMLU.APOL.r2.08P2P2359100	chr08.2	RBH	9704	0	9969	9892	chr08.2	287	288	chr08.2	631	152	99333333	242333333	381666667	158	134333333	91666667	93333333	118333333	1506333333	631	S1	595666667	158	S1	Defense & Metabolic Co-activation	ortholog_not_expressed	Cysteine-rich receptor-like protein kinase
HUMLU.APOL.r2.08P1P2331700.1	HUMLU.APOL.r2.08P1P2331700	chr08.1	HUMLU.APOL.r2.08P2P2308900.1	HUMLU.APOL.r2.08P2P2308900	chr08.2	RBH	9703	0	100	100	chr08.2	265	263	chr08.2	625333333	568666667	412333333	77	182	847	843333333	1026666667	290666667	821	1865333333	625333333	S1	3828666667	1026666667	S3	Protein Synthesis & Proteostasis	ortholog_expressed	F-Box protein
HUMLU.APOL.r2.08P1P2358700.1	HUMLU.APOL.r2.08P1P2358700	chr08.1	HUMLU.APOL.r2.08P2P2338200.1	HUMLU.APOL.r2.08P2P2338200	chr08.2	RBH	97	0	8243	9919	chr08.2	280	278	chr08.2	0	0	0	0	0	0	0	0	0	0	0	0	NA	0	0	NA	Biosynthetic Tailoring & Export	ortholog_not_expressed	Vinorine synthase-like
HUMLU.APOL.r2.08P1P2342100.1	HUMLU.APOL.r2.08P1P2342100	chr08.1	HUMLU.APOL.r2.08P2P2319800.1	HUMLU.APOL.r2.08P2P2319800	chr08.2	RBH	9697	0	10193	100	chr08.2	271	270	chr08.2	17138	1478866667	8660333333	6011666667	9477	2025666667	2518666667	1855	1399333333	2036666667	5607566667	17138	S1	9835333333	2518666667	S2	Defense & Metabolic Co-activation	ortholog_expressed	Pollen proteins Ole e I like
HUMLU.APOL.r2.08P1P2330700.1	HUMLU.APOL.r2.08P1P2330700	chr08.1	HUMLU.APOL.r2.06P2P1879800.1	HUMLU.APOL.r2.06P2P1879800	chr06.2	RBH	9697	1.7e-87	9429	2598	chr06.2	264	NA	NA	1747	1908333333	2465	4124333333	2202	8993333333	8793333333	8728333333	9655333333	1086433333	1244666667	4124333333	S4	4703466667	1086433333	S5	Defense & Metabolic Co-activation	ortholog_expressed	Belongs to the uridine kinase family
HUMLU.APOL.r2.08P1P2347100.1	HUMLU.APOL.r2.08P1P2347100	chr08.1	HUMLU.APOL.r2.08P2P2283300.1	HUMLU.APOL.r2.08P2P2283300	chr08.2	RBH	9688	3.4e-63	100	100	chr08.2	273	244	chr08.2	0	0	0	0	75	0	0	0	0	0	75	75	S5	0	0	NA	Defense & Metabolic Co-activation	ortholog_not_expressed	gag-polypeptide of LTR copia-type
HUMLU.APOL.r2.08P1P2372700.1	HUMLU.APOL.r2.08P1P2372700	chr08.1	HUMLU.APOL.r2.05P2P1467200.1	HUMLU.APOL.r2.05P2P1467200	chr05.2	RBH	9687	0	9952	6269	chr05.2	286	NA	NA	0	0	0	0	0	0	0	0	0	0	0	0	NA	0	0	NA	Organelle & Transcriptional Regulation	ortholog_not_expressed	Zinc finger MYM-type protein
HUMLU.APOL.r2.08P1P2370000.1	HUMLU.APOL.r2.08P1P2370000	chr08.1	HUMLU.APOL.r2.08P2P2349600.1	HUMLU.APOL.r2.08P2P2349600	chr08.2	RBH	9681	3.5e-108	100	100	chr08.2	285	285	chr08.2	743333333	200333333	42	76333333	6	24	0	0	0	0	1122	743333333	S1	24	24	S1	Defense & Metabolic Co-activation	ortholog_not_expressed	MLP-like protein
HUMLU.APOL.r2.08P1P2349500.1	HUMLU.APOL.r2.08P1P2349500	chr08.1	HUMLU.APOL.r2.08P2P2328900.1	HUMLU.APOL.r2.08P2P2328900	chr08.2	RBH	9677	3.6e-130	8493	9841	chr08.2	274	274	chr08.2	7487333333	4331	2680333333	2532666667	2537666667	7603	4394333333	2336666667	1745	2239333333	19569	7487333333	S1	1831833333	7603	S1	Unclassified	ortholog_expressed	-
HUMLU.APOL.r2.08P1P2375000.1	HUMLU.APOL.r2.08P1P2375000	chr08.1	HUMLU.APOL.r2.08P2P2355800.1	HUMLU.APOL.r2.08P2P2355800	chr08.2	RBH	9675	0	100	10242	chr08.2	286	287	chr08.2	6498333333	5984	4017	4473	4982	1025366667	8969666667	7647666667	8488333333	9374333333	2595433333	6498333333	S1	4473366667	1025366667	S1	Organelle & Transcriptional Regulation	ortholog_expressed	Nuclear pore complex protein NUP35
HUMLU.APOL.r2.08P1P2353700.1	HUMLU.APOL.r2.08P1P2353700	chr08.1	HUMLU.APOL.r2.04P2P1032200.1	HUMLU.APOL.r2.04P2P1032200	chr04.2	RBH	967	0	100	100	chr04.2	276	NA	NA	0	0	0	0	0	0	8666667	9666667	0	0	0	0	NA	18333333	9666667	S3	Defense & Metabolic Co-activation	ortholog_not_expressed	DDE superfamily endonuclease
HUMLU.APOL.r2.08P1P2344100.1	HUMLU.APOL.r2.08P1P2344100	chr08.1	HUMLU.APOL.r2.08P2P2322100.1	HUMLU.APOL.r2.08P2P2322100	chr08.2	RBH	967	9.4e-50	8349	8585	chr08.2	272	271	chr08.2	1043253333	7332566667	7964433333	140315	1076266667	70494	6560033333	6632466667	7723633333	74742	505237	140315	S4	3543973333	7723633333	S4	Unclassified	ortholog_expressed	NA
HUMLU.APOL.r2.08P1P2329900.1	HUMLU.APOL.r2.08P1P2329900	chr08.1	HUMLU.APOL.r2.08P2P2307200.1	HUMLU.APOL.r2.08P2P2307200	chr08.2	RBH	9667	0	100	1012	chr08.2	263	261	chr08.2	338	43333333	0	11666667	0	777	18	9333333	22333333	0	393	338	S1	826666667	777	S1	Defense & Metabolic Co-activation	ortholog_not_expressed	Endochitinase
HUMLU.APOL.r2.08P1P2349600.1	HUMLU.APOL.r2.08P1P2349600	chr08.1	HUMLU.APOL.r2.08P2P2329000.1	HUMLU.APOL.r2.08P2P2329000	chr08.2	RBH	9667	5.1e-81	100	100	chr08.2	274	274	chr08.2	0	0	0	0	0	0	0	0	0	0	0	0	NA	0	0	NA	Unclassified	ortholog_not_expressed	-
HUMLU.APOL.r2.08P1P2339500.1	HUMLU.APOL.r2.08P1P2339500	chr08.1	HUMLU.APOL.r2.08P2P2316800.1	HUMLU.APOL.r2.08P2P2316800	chr08.2	RBH	9664	2.6e-76	100	100	chr08.2	269	268	chr08.2	0	0	0	0	0	0	0	0	0	0	0	0	NA	0	0	NA	Unclassified	ortholog_not_expressed	NA
HUMLU.APOL.r2.08P1P2344200.1	HUMLU.APOL.r2.08P1P2344200	chr08.1	HUMLU.APOL.r2.08P2P2322200.1	HUMLU.APOL.r2.08P2P2322200	chr08.2	RBH	9662	0	100	10109	chr08.2	272	271	chr08.2	3997333333	1004666667	1440333333	1583	3052666667	2470333333	548333333	804	864	2514666667	11078	3997333333	S1	7201333333	2514666667	S5	Unclassified	ortholog_expressed	Domain of unknown function (DUF2828)
HUMLU.APOL.r2.08P1P2340100.1	HUMLU.APOL.r2.08P1P2340100	chr08.1	HUMLU.APOL.r2.08P2P2317400.1	HUMLU.APOL.r2.08P2P2317400	chr08.2	RBH	9659	1.6e-119	7928	898	chr08.2	269	268	chr08.2	0	0	0	0	0	17	0	22333333	0	0	0	0	NA	39333333	22333333	S3	Defense & Metabolic Co-activation	ortholog_not_expressed	Heavy metal-associated isoprenylated plant protein
HUMLU.APOL.r2.08P1P2367100.1	HUMLU.APOL.r2.08P1P2367100	chr08.1	HUMLU.APOL.r2.08P2P2346500.1	HUMLU.APOL.r2.08P2P2346500	chr08.2	RBH	9643	0	10069	100	chr08.2	284	283	chr08.2	2445666667	2727333333	1755333333	1891	2311666667	3475666667	4178333333	2610333333	1957666667	2965666667	11131	2727333333	S2	1518766667	4178333333	S2	Organelle & Transcriptional Regulation	ortholog_expressed	Sieve element occlusion C-terminus
HUMLU.APOL.r2.08P1P2348300.1	HUMLU.APOL.r2.08P1P2348300	chr08.1	HUMLU.APOL.r2.08P2P2326900.1	HUMLU.APOL.r2.08P2P2326900	chr08.2	RBH	964	0	8389	8993	chr08.2	274	273	chr08.2	4979666667	2953666667	2018333333	2325666667	2838	4645666667	3431666667	1500333333	2040333333	2137	1511533333	4979666667	S1	13755	4645666667	S1	Organelle & Transcriptional Regulation	ortholog_expressed	ELMO domain-containing protein
HUMLU.APOL.r2.08P1P2373800.1	HUMLU.APOL.r2.08P1P2373800	chr08.1	HUMLU.APOL.r2.08P2P2353500.1	HUMLU.APOL.r2.08P2P2353500	chr08.2	RBH	9639	0	100	100	chr08.2	286	286	chr08.2	21969	17468	7437666667	8767666667	1086166667	1834433333	1393	5874666667	6807333333	5867	66504	21969	S1	5082333333	1834433333	S1	Metabolic & Energy Supply	ortholog_expressed	Belongs to the iron ascorbate-dependent oxidoreductase family
HUMLU.APOL.r2.08P1P2362100.1	HUMLU.APOL.r2.08P1P2362100	chr08.1	HUMLU.APOL.r2.08P2P2341000.1	HUMLU.APOL.r2.08P2P2341000	chr08.2	RBH	9635	1.1e-131	8972	5749	chr08.2	281	280	chr08.2	46333333	49333333	52333333	0	18	0	9	22	0	20666667	166	52333333	S3	51666667	22	S3	Protein Synthesis & Proteostasis	ortholog_not_expressed	F-box protein
HUMLU.APOL.r2.08P1P2367600.1	HUMLU.APOL.r2.08P1P2367600	chr08.1	HUMLU.APOL.r2.01P2P0230600.1	HUMLU.APOL.r2.01P2P0230600	chr01.2	RBH	963	0	100	5929	chr01.2	284	NA	NA	0	0	0	0	0	0	0	0	0	0	0	0	NA	0	0	NA	Organelle & Transcriptional Regulation	ortholog_not_expressed	Zinc finger MYM-type protein 1-like
HUMLU.APOL.r2.08P1P2356600.1	HUMLU.APOL.r2.08P1P2356600	chr08.1	HUMLU.APOL.r2.08P2P2336400.1	HUMLU.APOL.r2.08P2P2336400	chr08.2	RBH	9624	3.5e-127	9841	9789	chr08.2	277	277	chr08.2	0	0	0	0	0	0	0	0	0	0	0	0	NA	0	0	NA	Biosynthetic Tailoring & Export	ortholog_not_expressed	Vinorine synthase-like
HUMLU.APOL.r2.08P1P2332900.1	HUMLU.APOL.r2.08P1P2332900	chr08.1	HUMLU.APOL.r2.08P2P2310300.1	HUMLU.APOL.r2.08P2P2310300	chr08.2	RBH	9614	0	844	9889	chr08.2	266	264	chr08.2	759333333	753666667	343666667	398666667	702666667	341666667	355	116333333	134333333	204	2958	759333333	S1	1151333333	355	S2	Defense & Metabolic Co-activation	ortholog_expressed	host programmed cell death induced by symbiont
HUMLU.APOL.r2.08P1P2363100.1	HUMLU.APOL.r2.08P1P2363100	chr08.1	HUMLU.APOL.r2.08P2P2342600.1	HUMLU.APOL.r2.08P2P2342600	chr08.2	RBH	9613	0	100	10265	chr08.2	282	280	chr08.2	1928333333	2028	1529	2087666667	1777333333	1392333333	1033	733333333	864666667	822	9350333333	2087666667	S4	4845333333	1392333333	S1	Protein Synthesis & Proteostasis	ortholog_expressed	CAAX protease self-immunity
HUMLU.APOL.r2.08P1P2371700.1	HUMLU.APOL.r2.08P1P2371700	chr08.1	HUMLU.APOL.r2.08P2P2351500.1	HUMLU.APOL.r2.08P2P2351500	chr08.2	RBH	9613	0	8038	9853	chr08.2	286	286	chr08.2	3601	2997666667	1908	1562666667	2923333333	3423333333	3128666667	1978666667	1648666667	2587666667	1299266667	3601	S1	12767	3423333333	S1	Biosynthetic Tailoring & Export	ortholog_expressed	Belongs to the 'GDSL' lipolytic enzyme family
HUMLU.APOL.r2.08P1P2329400.1	HUMLU.APOL.r2.08P1P2329400	chr08.1	HUMLU.APOL.r2.08P2P2306700.1	HUMLU.APOL.r2.08P2P2306700	chr08.2	RBH	9598	0	10311	100	chr08.2	263	260	chr08.2	3340666667	3781333333	6172666667	7557	5625666667	4341333333	4527666667	6963333333	7958666667	6181	2647733333	7557	S4	29972	7958666667	S4	Organelle & Transcriptional Regulation	ortholog_expressed	pumilio homolog
HUMLU.APOL.r2.08P1P2350100.1	HUMLU.APOL.r2.08P1P2350100	chr08.1	HUMLU.APOL.r2.08P2P2308700.1	HUMLU.APOL.r2.08P2P2308700	chr08.2	RBH	9596	1.1e-66	9802	6972	chr08.2	275	263	chr08.2	0	0	235666667	88333333	138	125666667	114	36666667	0	0	462	235666667	S3	276333333	125666667	S1	Defense & Metabolic Co-activation	ortholog_not_expressed	gag-polypeptide of LTR copia-type
HUMLU.APOL.r2.08P1P2334600.1	HUMLU.APOL.r2.08P1P2334600	chr08.1	HUMLU.APOL.r2.08P2P2311600.1	HUMLU.APOL.r2.08P2P2311600	chr08.2	RBH	9583	8e-174	8856	9959	chr08.2	266	264	chr08.2	2393966667	25569	1820866667	1541466667	45979	7900666667	9634333333	6471666667	8382666667	17466	129111	45979	S5	4985533333	17466	S5	Unclassified	ortholog_expressed	Random slug protein 5-like
HUMLU.APOL.r2.08P1P2331600.1	HUMLU.APOL.r2.08P1P2331600	chr08.1	HUMLU.APOL.r2.08P2P2308800.1	HUMLU.APOL.r2.08P2P2308800	chr08.2	RBH	9575	0	10028	10115	chr08.2	265	263	chr08.2	15666667	8333333	0	12333333	19	8	0	0	24666667	38333333	55333333	19	S5	71	38333333	S5	Defense & Metabolic Co-activation	ortholog_not_expressed	Endochitinase-like
HUMLU.APOL.r2.08P1P2357100.1	HUMLU.APOL.r2.08P1P2357100	chr08.1	HUMLU.APOL.r2.01P2P0345800.1	HUMLU.APOL.r2.01P2P0345800	chr01.2	RBH	9572	0	9967	4848	chr01.2	278	NA	NA	233333333	306	333	332333333	308333333	8902666667	9877333333	1042366667	9273666667	9575	1513	333	S3	4805233333	1042366667	S3	Protein Synthesis & Proteostasis	ortholog_expressed	Polyadenylate-binding protein-interacting protein
HUMLU.APOL.r2.08P1P2377700.1	HUMLU.APOL.r2.08P1P2377700	chr08.1	HUMLU.APOL.r2.07P2P2078000.1	HUMLU.APOL.r2.07P2P2078000	chr07.2	RBH	9571	1e-103	7409	1446	chr07.2	287	NA	NA	0	43	0	0	18	3405666667	4321333333	5109666667	6203333333	5376333333	61	43	S2	2441633333	6203333333	S4	Organelle & Transcriptional Regulation	ortholog_expressed	HAT (Half-A-TPR) repeats
HUMLU.APOL.r2.08P1P2353400.1	HUMLU.APOL.r2.08P1P2353400	chr08.1	HUMLU.APOL.r2.08P2P2332300.1	HUMLU.APOL.r2.08P2P2332300	chr08.2	RBH	957	0	100	10325	chr08.2	276	276	chr08.2	4722666667	4314	2180333333	1757666667	3507666667	4268666667	3937666667	2127666667	1846333333	3258333333	1648233333	4722666667	S1	1543866667	4268666667	S1	Unclassified	ortholog_expressed	expressed protein
HUMLU.APOL.r2.08P1P2361400.1	HUMLU.APOL.r2.08P1P2361400	chr08.1	HUMLU.APOL.r2.08P2P2340400.1	HUMLU.APOL.r2.08P2P2340400	chr08.2	RBH	9561	5.1e-158	9785	987	chr08.2	281	280	chr08.2	2548866667	26842	2960833333	2682866667	2457466667	2119966667	2088733333	1702466667	1393266667	1451366667	1333423333	2960833333	S3	87558	2119966667	S1	Protein Synthesis & Proteostasis	ortholog_expressed	metalloendopeptidase activity
HUMLU.APOL.r2.08P1P2362300.1	HUMLU.APOL.r2.08P1P2362300	chr08.1	HUMLU.APOL.r2.08P2P2341200.1	HUMLU.APOL.r2.08P2P2341200	chr08.2	RBH	956	0	100	10255	chr08.2	281	280	chr08.2	3392333333	3026666667	1274333333	1126	1758	2861333333	2910333333	951666667	858333333	1518	1057733333	3392333333	S1	9099666667	2910333333	S2	Protein Synthesis & Proteostasis	ortholog_expressed	TPX2 (targeting protein for Xklp2) protein family
HUMLU.APOL.r2.08P1P2341500.1	HUMLU.APOL.r2.08P1P2341500	chr08.1	HUMLU.APOL.r2.08P2P2319100.1	HUMLU.APOL.r2.08P2P2319100	chr08.2	RBH	9556	0	10214	10033	chr08.2	270	269	chr08.2	3148333333	3546666667	5523333333	6159666667	5044666667	3156333333	3299333333	4813	5476666667	4679	2342266667	6159666667	S4	2142433333	5476666667	S4	Organelle & Transcriptional Regulation	ortholog_expressed	GYF domain
HUMLU.APOL.r2.08P1P2338000.1	HUMLU.APOL.r2.08P1P2338000	chr08.1	HUMLU.APOL.r2.08P2P2314900.1	HUMLU.APOL.r2.08P2P2314900	chr08.2	RBH	9542	8.4e-161	10256	100	chr08.2	268	267	chr08.2	92333333	0	23	41666667	15666667	14	28	0	0	0	172666667	92333333	S1	42	28	S2	Unclassified	ortholog_not_expressed	-
HUMLU.APOL.r2.08P1P2376600.1	HUMLU.APOL.r2.08P1P2376600	chr08.1	HUMLU.APOL.r2.08P2P2357100.1	HUMLU.APOL.r2.08P2P2357100	chr08.2	RBH	9539	0	9951	1027	chr08.2	287	287	chr08.2	3465333333	3760666667	4808333333	4738333333	4102333333	5103	5156	4320333333	4480333333	4971	20875	4808333333	S3	2403066667	5156	S2	Biosynthetic Tailoring & Export	ortholog_expressed	anthranilate phosphoribosyltransferase
HUMLU.APOL.r2.08P1P2337300.1	HUMLU.APOL.r2.08P1P2337300	chr08.1	HUMLU.APOL.r2.04P2P0995400.1	HUMLU.APOL.r2.04P2P0995400	chr04.2	RBH	9537	6e-70	10093	100	chr04.2	268	NA	NA	407	656333333	637666667	629	209	0	0	0	0	0	2539	656333333	S2	0	0	NA	Defense & Metabolic Co-activation	ortholog_expressed	Protein kinase domain
HUMLU.APOL.r2.08P1P2370900.1	HUMLU.APOL.r2.08P1P2370900	chr08.1	HUMLU.APOL.r2.08P2P2350900.1	HUMLU.APOL.r2.08P2P2350900	chr08.2	RBH	953	0	977	10165	chr08.2	285	285	chr08.2	7354	6372333333	6333	4603	6152333333	4481333333	4689333333	3779333333	3194	4364666667	3081466667	7354	S1	2050866667	4689333333	S2	Biosynthetic Tailoring & Export	ortholog_expressed	GDP-fucose protein O-fucosyltransferase
HUMLU.APOL.r2.08P1P2353600.1	HUMLU.APOL.r2.08P1P2353600	chr08.1	HUMLU.APOL.r2.08P2P2332500.1	HUMLU.APOL.r2.08P2P2332500	chr08.2	RBH	9528	1.7e-156	979	9357	chr08.2	276	276	chr08.2	2209333333	1846	2242	1706666667	1832	1418666667	1262666667	1026	155	1260666667	9836	2242	S3	6518	155	S4	Organelle & Transcriptional Regulation	ortholog_expressed	TRAM, LAG1 and CLN8 homology domains.
HUMLU.APOL.r2.08P1P2369900.1	HUMLU.APOL.r2.08P1P2369900	chr08.1	HUMLU.APOL.r2.01P2P0141900.1	HUMLU.APOL.r2.01P2P0141900	chr01.2	RBH	9515	0	100	100	chr01.2	285	NA	NA	0	0	0	0	0	0	0	0	0	0	0	0	NA	0	0	NA	Unclassified	ortholog_not_expressed	Domain of unknown function (DUF4283)
HUMLU.APOL.r2.08P1P2354300.1	HUMLU.APOL.r2.08P1P2354300	chr08.1	HUMLU.APOL.r2.08P2P2333500.1	HUMLU.APOL.r2.08P2P2333500	chr08.2	RBH	9513	2.8e-178	10269	100	chr08.2	276	276	chr08.2	1573266667	1819433333	2115566667	2102933333	1912033333	7228	7265666667	9447666667	9927666667	8696666667	9523233333	2115566667	S3	4256566667	9927666667	S4	Protein Synthesis & Proteostasis	ortholog_expressed	50S ribosomal protein L19
HUMLU.APOL.r2.08P1P2336400.1	HUMLU.APOL.r2.08P1P2336400	chr08.1	HUMLU.APOL.r2.06P2P1614000.1	HUMLU.APOL.r2.06P2P1614000	chr06.2	RBH	9512	4.8e-81	100	100	chr06.2	267	NA	NA	1246666667	1430733333	1985166667	3070166667	2152733333	4612	8133333333	4496666667	4396	2221	9885466667	3070166667	S4	23859	8133333333	S2	Organelle & Transcriptional Regulation	ortholog_expressed	Belongs to the TRAFAC class dynamin-like GTPase superfamily. Dynamin Fzo YdjA family
HUMLU.APOL.r2.08P1P2372900.1	HUMLU.APOL.r2.08P1P2372900	chr08.1	HUMLU.APOL.r2.08P2P2352700.1	HUMLU.APOL.r2.08P2P2352700	chr08.2	RBH	951	2.8e-63	10408	100	chr08.2	286	286	chr08.2	2811066667	2690033333	1369966667	2421133333	24675	3707033333	36474	1922866667	28407	2669366667	117597	2811066667	S1	1478736667	3707033333	S1	Unclassified	ortholog_expressed	-
HUMLU.APOL.r2.08P1P2339200.1	HUMLU.APOL.r2.08P1P2339200	chr08.1	HUMLU.APOL.r2.08P2P2316400.1	HUMLU.APOL.r2.08P2P2316400	chr08.2	RBH	9507	5e-145	100	100	chr08.2	269	268	chr08.2	0	0	0	0	0	0	0	0	0	0	0	0	NA	0	0	NA	Defense & Metabolic Co-activation	ortholog_not_expressed	DDE superfamily endonuclease
HUMLU.APOL.r2.08P1P2353000.1	HUMLU.APOL.r2.08P1P2353000	chr08.1	HUMLU.APOL.r2.03P2P0908900.1	HUMLU.APOL.r2.03P2P0908900	chr03.2	RBH	9502	2.4e-171	100	6732	chr03.2	276	NA	NA	0	0	0	0	0	8333333	4	2	0	0	0	0	NA	32333333	2	S3	Organelle & Transcriptional Regulation	ortholog_not_expressed	Protein FAR1-RELATED SEQUENCE
HUMLU.APOL.r2.08P1P2331000.1	HUMLU.APOL.r2.08P1P2331000	chr08.1	HUMLU.APOL.r2.04P2P1304400.1	HUMLU.APOL.r2.04P2P1304400	chr04.2	RBH	95	1.4e-112	100	4235	chr04.2	264	NA	NA	0	0	0	0	0	892	196333333	40666667	78666667	41333333	0	0	NA	1249	892	S1	Biosynthetic Tailoring & Export	ortholog_not_expressed	monooxygenase
HUMLU.APOL.r2.08P1P2368400.1	HUMLU.APOL.r2.08P1P2368400	chr08.1	HUMLU.APOL.r2.07P2P1989000.1	HUMLU.APOL.r2.07P2P1989000	chr07.2	RBH	9496	2.6e-178	100	6736	chr07.2	284	NA	NA	0	0	0	0	0	0	0	6	0	0	0	0	NA	6	6	S3	Defense & Metabolic Co-activation	paralog_not_expressed	Integrase core domain containing protein
HUMLU.APOL.r2.08P1P2345300.1	HUMLU.APOL.r2.08P1P2345300	chr08.1	HUMLU.APOL.r2.08P2P2322800.1	HUMLU.APOL.r2.08P2P2322800	chr08.2	RBH	949	9.5e-164	8824	102	chr08.2	273	271	chr08.2	64333333	117333333	225333333	500666667	209666667	70333333	187	92333333	41666667	44	1117333333	500666667	S4	435333333	187	S2	Organelle & Transcriptional Regulation	paralog_not_expressed	KIP1-like protein
HUMLU.APOL.r2.08P1P2377000.1	HUMLU.APOL.r2.08P1P2377000	chr08.1	HUMLU.APOL.r2.08P2P2357600.1	HUMLU.APOL.r2.08P2P2357600	chr08.2	RBH	9466	0	10466	100	chr08.2	287	287	chr08.2	1402433333	1355833333	1058433333	8695	1280466667	9060666667	8463	6368333333	5786	8285333333	5966666667	1402433333	S1	3796333333	9060666667	S1	Organelle & Transcriptional Regulation	paralog_expressed	Belongs to the adaptor complexes medium subunit family
HUMLU.APOL.r2.08P1P2330300.1	HUMLU.APOL.r2.08P1P2330300	chr08.1	HUMLU.APOL.r2.08P2P2307400.1	HUMLU.APOL.r2.08P2P2307400	chr08.2	RBH	9461	6.5e-106	100	100	chr08.2	263	262	chr08.2	3430666667	4598666667	6932666667	1404266667	7038333333	0	0	0	0	0	36043	1404266667	S4	0	0	NA	Metabolic & Energy Supply	paralog_expressed	Performs the first committed step in the biosynthesis of isoprene-containing compounds such as sterols and terpenoids
HUMLU.APOL.r2.08P1P2369100.1	HUMLU.APOL.r2.08P1P2369100	chr08.1	HUMLU.APOL.r2.05P2P1551700.1	HUMLU.APOL.r2.05P2P1551700	chr05.2	RBH	9456	9.4e-41	8679	1114	chr05.2	284	NA	NA	54333333	0	0	82	0	1098033333	10379	7000666667	7008333333	1100733333	136333333	82	S4	4637566667	1100733333	S5	Metabolic & Energy Supply	paralog_expressed	ATPase family associated with various cellular activities (AAA)
HUMLU.APOL.r2.08P1P2363000.1	HUMLU.APOL.r2.08P1P2363000	chr08.1	HUMLU.APOL.r2.08P2P2342500.1	HUMLU.APOL.r2.08P2P2342500	chr08.2	RBH	9441	9.6e-84	100	1007	chr08.2	282	280	chr08.2	28	88666667	122	176	389333333	0	31666667	73333333	0	0	804	389333333	S5	105	73333333	S3	Metabolic & Energy Supply	paralog_not_expressed	Inorganic pyrophosphatase
HUMLU.APOL.r2.08P1P2373100.1	HUMLU.APOL.r2.08P1P2373100	chr08.1	HUMLU.APOL.r2.01P2P0120100.1	HUMLU.APOL.r2.01P2P0120100	chr01.2	RBH	9436	0	9963	4433	chr01.2	286	NA	NA	0	0	0	0	0	0	0	0	0	0	0	0	NA	0	0	NA	Unclassified	paralog_not_expressed	Domain of unknown function (DUF1985)
HUMLU.APOL.r2.08P1P2339900.1	HUMLU.APOL.r2.08P1P2339900	chr08.1	HUMLU.APOL.r2.08P2P2317200.1	HUMLU.APOL.r2.08P2P2317200	chr08.2	RBH	94	4.5e-118	8418	9259	chr08.2	269	268	chr08.2	4986666667	4563666667	2201333333	1923666667	2618666667	6389333333	6126	4026666667	4033	4707666667	16294	4986666667	S1	2528266667	6389333333	S1	Unclassified	paralog_expressed	-
HUMLU.APOL.r2.08P1P2333600.1	HUMLU.APOL.r2.08P1P2333600	chr08.1	HUMLU.APOL.r2.08P2P2310900.1	HUMLU.APOL.r2.08P2P2310900	chr08.2	RBH	9399	0	10545	9644	chr08.2	266	264	chr08.2	3981	4101666667	3957	4054666667	4565333333	5950666667	5509666667	4563333333	5155666667	6151333333	2065966667	4565333333	S5	2733066667	6151333333	S5	Organelle & Transcriptional Regulation	paralog_expressed	Protein MEI2-like 4 isoform X1
HUMLU.APOL.r2.08P1P2371100.1	HUMLU.APOL.r2.08P1P2371100	chr08.1	HUMLU.APOL.r2.08P2P2351100.1	HUMLU.APOL.r2.08P2P2351100	chr08.2	RBH	9398	2.4e-114	100	100	chr08.2	285	285	chr08.2	0	0	0	0	0	0	0	0	0	0	0	0	NA	0	0	NA	Organelle & Transcriptional Regulation	paralog_not_expressed	Protein FAR1-RELATED SEQUENCE
HUMLU.APOL.r2.08P1P2360700.1	HUMLU.APOL.r2.08P1P2360700	chr08.1	HUMLU.APOL.r2.04P2P0948100.1	HUMLU.APOL.r2.04P2P0948100	chr04.2	RBH	9375	2.3e-90	9412	2748	chr04.2	281	NA	NA	0	0	44	0	0	3998666667	3519333333	2592333333	2961	6303333333	44	44	S3	1937466667	6303333333	S5	Biosynthetic Tailoring & Export	paralog_expressed	Involved in the synthesis of glucuronoxylan hemicellulose in secondary cell walls
HUMLU.APOL.r2.08P1P2347500.1	HUMLU.APOL.r2.08P1P2347500	chr08.1	HUMLU.APOL.r2.08P2P2326000.1	HUMLU.APOL.r2.08P2P2326000	chr08.2	RBH	9367	0	9669	100	chr08.2	274	273	chr08.2	649333333	451333333	203666667	148666667	385	453	454333333	87333333	69666667	254666667	1838	649333333	S1	1319	454333333	S2	Protein Synthesis & Proteostasis	paralog_not_expressed	HORMA domain-containing protein
HUMLU.APOL.r2.08P1P2357500.1	HUMLU.APOL.r2.08P1P2357500	chr08.1	HUMLU.APOL.r2.06P2P1660300.1	HUMLU.APOL.r2.06P2P1660300	chr06.2	RBH	9359	0	9972	5566	chr06.2	278	NA	NA	63	65	31	119333333	37	32333333	56666667	58	25333333	14666667	315333333	119333333	S4	187	58	S3	Biosynthetic Tailoring & Export	paralog_not_expressed	Belongs to the chalcone stilbene synthases family
HUMLU.APOL.r2.08P1P2337800.1	HUMLU.APOL.r2.08P1P2337800	chr08.1	HUMLU.APOL.r2.08P2P2314700.1	HUMLU.APOL.r2.08P2P2314700	chr08.2	RBH	9352	0	100	100	chr08.2	268	267	chr08.2	0	0	0	0	0	0	0	0	0	0	0	0	NA	0	0	NA	Organelle & Transcriptional Regulation	paralog_not_expressed	Protein FAR1-RELATED SEQUENCE
HUMLU.APOL.r2.08P1P2361600.1	HUMLU.APOL.r2.08P1P2361600	chr08.1	HUMLU.APOL.r2.08P2P2340600.1	HUMLU.APOL.r2.08P2P2340600	chr08.2	RBH	9345	6.7e-112	100	100	chr08.2	281	280	chr08.2	0	0	0	0	0	0	0	0	0	0	0	0	NA	0	0	NA	Protein Synthesis & Proteostasis	paralog_not_expressed	Retroviral aspartyl protease
HUMLU.APOL.r2.08P1P2334700.1	HUMLU.APOL.r2.08P1P2334700	chr08.1	HUMLU.APOL.r2.04P2P1152400.1	HUMLU.APOL.r2.04P2P1152400	chr04.2	RBH	9333	1.2e-46	6579	75	chr04.2	266	NA	NA	5064333333	7235666667	2821633333	3298266667	2125533333	0	0	0	0	0	9475433333	3298266667	S4	0	0	NA	Unclassified	paralog_expressed	NA
HUMLU.APOL.r2.08P1P2351100.1	HUMLU.APOL.r2.08P1P2351100	chr08.1	HUMLU.APOL.r2.08P2P2329800.1	HUMLU.APOL.r2.08P2P2329800	chr08.2	RBH	9329	2.1e-100	100	100	chr08.2	275	275	chr08.2	0	0	0	0	0	0	0	0	0	0	0	0	NA	0	0	NA	Biosynthetic Tailoring & Export	paralog_not_expressed	Belongs to the cytochrome P450 family
HUMLU.APOL.r2.08P1P2341600.1	HUMLU.APOL.r2.08P1P2341600	chr08.1	HUMLU.APOL.r2.08P2P2319200.1	HUMLU.APOL.r2.08P2P2319200	chr08.2	RBH	9318	0	10046	10427	chr08.2	270	269	chr08.2	6159	4885666667	12497	36865	1324233333	2214666667	1798	5430333333	18371	5648666667	73649	36865	S4	3346266667	18371	S4	Protein Synthesis & Proteostasis	paralog_expressed	BAG family molecular chaperone regulator
HUMLU.APOL.r2.08P1P2337400.1	HUMLU.APOL.r2.08P1P2337400	chr08.1	HUMLU.APOL.r2.01P2P0020300.1	HUMLU.APOL.r2.01P2P0020300	chr01.2	RBH	9286	1.2e-35	7865	1707	chr01.2	268	NA	NA	6669666667	5737	6991	8326333333	7396666667	17849	2046766667	22795	21539	1796266667	3512066667	8326333333	S4	1006133333	22795	S3	Biosynthetic Tailoring & Export	paralog_expressed	Arsenical pump-driving
HUMLU.APOL.r2.08P1P2343500.1	HUMLU.APOL.r2.08P1P2343500	chr08.1	HUMLU.APOL.r2.08P2P2321400.1	HUMLU.APOL.r2.08P2P2321400	chr08.2	RBH	9272	0	10686	100	chr08.2	272	271	chr08.2	1286266667	11367	7189666667	3205666667	7851	2042533333	1881566667	1363366667	7002	12894	42476	1286266667	S1	7277066667	2042533333	S1	Organelle & Transcriptional Regulation	paralog_expressed	Zinc finger protein CONSTANS-like
HUMLU.APOL.r2.08P1P2371500.1	HUMLU.APOL.r2.08P1P2371500	chr08.1	HUMLU.APOL.r2.08P2P2351400.1	HUMLU.APOL.r2.08P2P2351400	chr08.2	RBH	9267	0	100	10611	chr08.2	286	286	chr08.2	2700333333	2325	1504333333	1019333333	2338333333	2833333333	2621	1677666667	1402	2180333333	9887333333	2700333333	S1	1071433333	2833333333	S1	Protein Synthesis & Proteostasis	paralog_expressed	Plant specific eukaryotic initiation factor 4B
HUMLU.APOL.r2.08P1P2343300.1	HUMLU.APOL.r2.08P1P2343300	chr08.1	HUMLU.APOL.r2.04P2P1065500.1	HUMLU.APOL.r2.04P2P1065500	chr04.2	RBH	9266	0	9813	10041	chr04.2	271	NA	NA	238666667	234333333	143333333	77333333	164333333	0	0	6	0	0	858	238666667	S1	6	6	S3	Unclassified	paralog_not_expressed	-
HUMLU.APOL.r2.08P1P2360900.1	HUMLU.APOL.r2.08P1P2360900	chr08.1	HUMLU.APOL.r2.08P2P2340000.1	HUMLU.APOL.r2.08P2P2340000	chr08.2	RBH	9254	1.8e-135	100	100	chr08.2	281	280	chr08.2	0	0	0	0	0	0	0	0	0	0	0	0	NA	0	0	NA	Defense & Metabolic Co-activation	paralog_not_expressed	Ribonuclease H protein
HUMLU.APOL.r2.08P1P2361700.1	HUMLU.APOL.r2.08P1P2361700	chr08.1	HUMLU.APOL.r2.02P2P0578900.1	HUMLU.APOL.r2.02P2P0578900	chr02.2	RBH	9234	1.1e-161	9958	8868	chr02.2	281	NA	NA	29666667	15666667	57666667	70333333	17666667	0	0	0	0	0	191	70333333	S4	0	0	NA	Organelle & Transcriptional Regulation	paralog_not_expressed	Myb/SANT-like DNA-binding domain
HUMLU.APOL.r2.08P1P2333100.1	HUMLU.APOL.r2.08P1P2333100	chr08.1	HUMLU.APOL.r2.08P2P2310400.1	HUMLU.APOL.r2.08P2P2310400	chr08.2	RBH	9223	0	100	10759	chr08.2	266	264	chr08.2	3901333333	3680333333	1142333333	1184666667	1423333333	1729333333	1807	820333333	552333333	773666667	11332	3901333333	S1	5682666667	1807	S2	Defense & Metabolic Co-activation	paralog_expressed	protein serine/threonine kinase activity
HUMLU.APOL.r2.08P1P2336200.1	HUMLU.APOL.r2.08P1P2336200	chr08.1	HUMLU.APOL.r2.10P2P2867000.1	HUMLU.APOL.r2.10P2P2867000	chr10.2	RBH	9216	0	100	100	chr10.2	267	NA	NA	8	0	0	0	0	8	7333333	29333333	0	26333333	8	8	S1	71	29333333	S3	Unclassified	paralog_not_expressed	-
HUMLU.APOL.r2.08P1P2361200.1	HUMLU.APOL.r2.08P1P2361200	chr08.1	HUMLU.APOL.r2.08P2P2338100.1	HUMLU.APOL.r2.08P2P2338100	chr08.2	RBH	9213	1.1e-82	100	100	chr08.2	281	278	chr08.2	0	0	0	0	0	34666667	0	0	0	0	0	0	NA	34666667	34666667	S1	Defense & Metabolic Co-activation	paralog_not_expressed	DDE superfamily endonuclease
HUMLU.APOL.r2.08P1P2332800.1	HUMLU.APOL.r2.08P1P2332800	chr08.1	HUMLU.APOL.r2.08P2P2310100.1	HUMLU.APOL.r2.08P2P2310100	chr08.2	RBH	9204	1.6e-117	100	100	chr08.2	266	264	chr08.2	0	51	0	25333333	39333333	52333333	162333333	21	51333333	99	115666667	51	S2	386	162333333	S2	Defense & Metabolic Co-activation	paralog_not_expressed	cysteine-rich RLK (RECEPTOR-like protein kinase) 8
HUMLU.APOL.r2.08P1P2359200.1	HUMLU.APOL.r2.08P1P2359200	chr08.1	HUMLU.APOL.r2.08P2P2400400.1	HUMLU.APOL.r2.08P2P2400400	chr08.2	RBH	9188	0	100	7931	chr08.2	280	298	chr08.2	342333333	583666667	854	1243666667	842666667	19842	17468	1838266667	1710166667	1942166667	3866333333	1243666667	S4	92216	19842	S1	Metabolic & Energy Supply	paralog_expressed	7-dehydrocholesterol reductase
HUMLU.APOL.r2.08P1P2377500.1	HUMLU.APOL.r2.08P1P2377500	chr08.1	HUMLU.APOL.r2.08P2P2358200.1	HUMLU.APOL.r2.08P2P2358200	chr08.2	RBH	9184	6.3e-155	10737	100	chr08.2	287	288	chr08.2	14666667	17	0	0	21	86	438	519333333	313	21	52666667	21	S5	1566333333	519333333	S3	Defense & Metabolic Co-activation	paralog_not_expressed	SOUL heme-binding protein
HUMLU.APOL.r2.08P1P2343800.1	HUMLU.APOL.r2.08P1P2343800	chr08.1	HUMLU.APOL.r2.08P2P2321900.1	HUMLU.APOL.r2.08P2P2321900	chr08.2	RBH	9183	8.3e-139	10667	100	chr08.2	272	271	chr08.2	710333333	626333333	416	35	582	1126333333	1114333333	436666667	706	852666667	2369666667	710333333	S1	4236	1126333333	S1	Unclassified	paralog_low_expression	-
HUMLU.APOL.r2.08P1P2363300.1	HUMLU.APOL.r2.08P1P2363300	chr08.1	HUMLU.APOL.r2.08P2P2342800.1	HUMLU.APOL.r2.08P2P2342800	chr08.2	RBH	9178	0	100	10769	chr08.2	282	280	chr08.2	4434	3806666667	4523	4809666667	4129	1682333333	1633	2344	2844666667	2099333333	2170233333	4809666667	S4	1060333333	2844666667	S4	Defense & Metabolic Co-activation	paralog_expressed	Regulator of G-protein signaling
HUMLU.APOL.r2.08P1P2374500.1	HUMLU.APOL.r2.08P1P2374500	chr08.1	HUMLU.APOL.r2.08P2P2355100.1	HUMLU.APOL.r2.08P2P2355100	chr08.2	RBH	9165	0	10689	9606	chr08.2	286	286	chr08.2	602	643666667	333	233	369	1589666667	1406666667	811333333	448666667	1074666667	2180666667	643666667	S2	5331	1589666667	S1	Biosynthetic Tailoring & Export	paralog_low_expression	Nucleotide-diphospho-sugar transferase
HUMLU.APOL.r2.08P1P2329700.1	HUMLU.APOL.r2.08P1P2329700	chr08.1	HUMLU.APOL.r2.08P2P2307100.1	HUMLU.APOL.r2.08P2P2307100	chr08.2	RBH	9141	0	9932	7844	chr08.2	263	261	chr08.2	0	0	0	0	0	0	0	0	0	0	0	0	NA	0	0	NA	Defense & Metabolic Co-activation	paralog_not_expressed	endochitinase
HUMLU.APOL.r2.08P1P2354600.1	HUMLU.APOL.r2.08P1P2354600	chr08.1	HUMLU.APOL.r2.08P2P2334100.1	HUMLU.APOL.r2.08P2P2334100	chr08.2	RBH	9133	8.7e-104	100	100	chr08.2	276	276	chr08.2	0	0	0	0	0	0	0	0	0	0	0	0	NA	0	0	NA	Protein Synthesis & Proteostasis	paralog_not_expressed	Peptidase family M48
HUMLU.APOL.r2.08P1P2365300.1	HUMLU.APOL.r2.08P1P2365300	chr08.1	HUMLU.APOL.r2.08P2P2345000.1	HUMLU.APOL.r2.08P2P2345000	chr08.2	RBH	911	0	10868	100	chr08.2	282	281	chr08.2	332	101666667	54333333	0	8	238333333	209666667	272666667	85	198	496	332	S1	1003666667	272666667	S3	Organelle & Transcriptional Regulation	paralog_not_expressed	WD domain, G-beta repeat
HUMLU.APOL.r2.08P1P2365000.1	HUMLU.APOL.r2.08P1P2365000	chr08.1	HUMLU.APOL.r2.01P2P0351300.1	HUMLU.APOL.r2.01P2P0351300	chr01.2	RBH	9091	5.7e-116	9888	477	chr01.2	282	NA	NA	0	0	0	0	0	0	0	0	0	0	0	0	NA	0	0	NA	Defense & Metabolic Co-activation	paralog_not_expressed	nuclease HARBI1
HUMLU.APOL.r2.08P1P2371400.1	HUMLU.APOL.r2.08P1P2371400	chr08.1	HUMLU.APOL.r2.08P2P2351300.1	HUMLU.APOL.r2.08P2P2351300	chr08.2	RBH	907	0	10911	100	chr08.2	285	285	chr08.2	20541	1728833333	1320766667	1257466667	1646133333	1941366667	16977	1364933333	1129866667	1407533333	80073	20541	S1	75414	1941366667	S1	Protein Synthesis & Proteostasis	paralog_expressed	Plant specific eukaryotic initiation factor 4B
HUMLU.APOL.r2.08P1P2375500.1	HUMLU.APOL.r2.08P1P2375500	chr08.1	HUMLU.APOL.r2.03P2P0673000.1	HUMLU.APOL.r2.03P2P0673000	chr03.2	RBH	9069	0	10139	479	chr03.2	287	NA	NA	0	0	0	63	28666667	24658	2961033333	4066966667	3008	28865	91666667	63	S4	153883	4066966667	S3	Biosynthetic Tailoring & Export	paralog_expressed	Belongs to the terpene cyclase mutase family
HUMLU.APOL.r2.08P1P2360800.1	HUMLU.APOL.r2.08P1P2360800	chr08.1	HUMLU.APOL.r2.08P2P2339900.1	HUMLU.APOL.r2.08P2P2339900	chr08.2	RBH	9068	4.8e-101	100	100	chr08.2	281	280	chr08.2	0	0	0	0	0	0	0	0	0	0	0	0	NA	0	0	NA	Unclassified	paralog_not_expressed	NA
HUMLU.APOL.r2.08P1P2358000.1	HUMLU.APOL.r2.08P1P2358000	chr08.1	HUMLU.APOL.r2.01P2P0066400.1	HUMLU.APOL.r2.01P2P0066400	chr01.2	RBH	9046	0	9441	5588	chr01.2	279	NA	NA	0	0	0	14	0	4666667	35	24333333	14666667	5666667	14	14	S4	84333333	35	S2	Unclassified	paralog_not_expressed	NA
HUMLU.APOL.r2.08P1P2330000.1	HUMLU.APOL.r2.08P1P2330000	chr08.1	HUMLU.APOL.r2.09P2P2751300.1	HUMLU.APOL.r2.09P2P2751300	chr09.2	RBH	9043	1.6e-54	5949	2733	chr09.2	263	NA	NA	4718	4136333333	2714333333	4160666667	4634	1199966667	8850666667	8972333333	8345333333	12262	2036333333	4718	S1	5043	12262	S5	Protein Synthesis & Proteostasis	paralog_expressed	DNAJ heat shock N-terminal domain-containing protein
HUMLU.APOL.r2.08P1P2334800.1	HUMLU.APOL.r2.08P1P2334800	chr08.1	HUMLU.APOL.r2.08P2P2311800.1	HUMLU.APOL.r2.08P2P2311800	chr08.2	RBH	9032	3.9e-96	100	100	chr08.2	266	265	chr08.2	0	0	0	0	0	0	0	0	0	0	0	0	NA	0	0	NA	Unclassified	paralog_not_expressed	Uncharacterized protein K02A2.6-like
HUMLU.APOL.r2.08P1P2358100.1	HUMLU.APOL.r2.08P1P2358100	chr08.1	HUMLU.APOL.r2.08P2P2337800.1	HUMLU.APOL.r2.08P2P2337800	chr08.2	RBH	8984	0	10735	100	chr08.2	279	278	chr08.2	0	0	24333333	0	8	400666667	870666667	1947333333	749333333	1199333333	32333333	24333333	S3	5167333333	1947333333	S3	Biosynthetic Tailoring & Export	paralog_low_expression	Vinorine synthase-like
HUMLU.APOL.r2.08P1P2347700.1	HUMLU.APOL.r2.08P1P2347700	chr08.1	HUMLU.APOL.r2.08P2P2326400.1	HUMLU.APOL.r2.08P2P2326400	chr08.2	RBH	8984	4.3e-122	100	100	chr08.2	274	273	chr08.2	0	0	0	0	0	0	2	0	0	0	0	0	NA	2	2	S2	Organelle & Transcriptional Regulation	paralog_not_expressed	Myb/SANT-like DNA-binding domain
HUMLU.APOL.r2.08P1P2361900.1	HUMLU.APOL.r2.08P1P2361900	chr08.1	HUMLU.APOL.r2.10P2P2996100.1	HUMLU.APOL.r2.10P2P2996100	chr10.2	RBH	8971	4.7e-110	9115	8333	chr10.2	281	NA	NA	1663466667	17439	1347966667	19607	1898233333	1453833333	1475466667	12795	1609766667	1747566667	8614266667	19607	S4	7566133333	1747566667	S5	Protein Synthesis & Proteostasis	paralog_expressed	Belongs to the universal ribosomal protein uS13 family
HUMLU.APOL.r2.08P1P2378900.1	HUMLU.APOL.r2.08P1P2378900	chr08.1	HUMLU.APOL.r2.02P2P0466400.1	HUMLU.APOL.r2.02P2P0466400	chr02.2	RBH	8905	1.2e-86	9928	4676	chr02.2	288	NA	NA	0	0	0	0	0	2666667	0	5333333	0	0	0	0	NA	8	5333333	S3	Organelle & Transcriptional Regulation	paralog_not_expressed	DNA RNA polymerases superfamily protein
HUMLU.APOL.r2.08P1P2379000.1	HUMLU.APOL.r2.08P1P2379000	chr08.1	HUMLU.APOL.r2.03P2P0738900.1	HUMLU.APOL.r2.03P2P0738900	chr03.2	RBH	8889	1.3e-84	8844	4984	chr03.2	288	NA	NA	0	0	0	0	0	2	0	0	0	0	0	0	NA	2	2	S1	Unclassified	paralog_not_expressed	NA
HUMLU.APOL.r2.08P1P2368300.1	HUMLU.APOL.r2.08P1P2368300	chr08.1	HUMLU.APOL.r2.08P2P2347700.1	HUMLU.APOL.r2.08P2P2347700	chr08.2	RBH	8864	2.5e-80	100	100	chr08.2	284	283	chr08.2	0	0	0	0	0	32	67666667	42333333	51666667	0	0	0	NA	193666667	67666667	S2	Organelle & Transcriptional Regulation	paralog_not_expressed	Zinc knuckle
HUMLU.APOL.r2.08P1P2366900.1	HUMLU.APOL.r2.08P1P2366900	chr08.1	HUMLU.APOL.r2.09P2P2807400.1	HUMLU.APOL.r2.09P2P2807400	chr09.2	RBH	8832	4.5e-79	9786	1677	chr09.2	284	NA	NA	0	0	0	0	0	3799	3835333333	3213666667	3160333333	4011	0	0	NA	1801933333	4011	S5	Protein Synthesis & Proteostasis	paralog_expressed	Zinc finger, C3HC4 type (RING finger)
HUMLU.APOL.r2.08P1P2359000.1	HUMLU.APOL.r2.08P1P2359000	chr08.1	HUMLU.APOL.r2.05P2P1396800.1	HUMLU.APOL.r2.05P2P1396800	chr05.2	RBH	8767	2e-38	5141	2561	chr05.2	280	NA	NA	1395333333	1034	1509333333	1727333333	1110333333	3018833333	39815	41982	3905733333	31692	6776333333	1727333333	S4	1827346667	41982	S3	Metabolic & Energy Supply	paralog_expressed	ATP-dependent Clp protease proteolytic
HUMLU.APOL.r2.08P1P2359600.1	HUMLU.APOL.r2.08P1P2359600	chr08.1	HUMLU.APOL.r2.09P2P2493900.1	HUMLU.APOL.r2.09P2P2493900	chr09.2	RBH	8728	0	9707	9027	chr09.2	281	NA	NA	0	0	0	0	0	0	0	0	0	0	0	0	NA	0	0	NA	Organelle & Transcriptional Regulation	paralog_not_expressed	Protein FAR1-RELATED SEQUENCE
HUMLU.APOL.r2.08P1P2341000.1	HUMLU.APOL.r2.08P1P2341000	chr08.1	HUMLU.APOL.r2.08P2P2318600.1	HUMLU.APOL.r2.08P2P2318600	chr08.2	RBH	8664	2.7e-154	9841	9841	chr08.2	270	269	chr08.2	0	0	0	0	0	0	0	0	0	0	0	0	NA	0	0	NA	Metabolic & Energy Supply	paralog_not_expressed	Belongs to the iron ascorbate-dependent oxidoreductase family
HUMLU.APOL.r2.08P1P2368000.1	HUMLU.APOL.r2.08P1P2368000	chr08.1	HUMLU.APOL.r2.07P2P1901500.1	HUMLU.APOL.r2.07P2P1901500	chr07.2	RBH	8567	0	8879	586	chr07.2	284	NA	NA	3769666667	4660333333	5990333333	6434333333	5676666667	2941666667	2464666667	1188333333	1188666667	1261	2653133333	6434333333	S4	9044333333	2941666667	S1	Unclassified	paralog_expressed	isoform X1
HUMLU.APOL.r2.08P1P2334300.1	HUMLU.APOL.r2.08P1P2334300	chr08.1	HUMLU.APOL.r2.10P2P2966700.1	HUMLU.APOL.r2.10P2P2966700	chr10.2	RBH	8514	1.8e-170	9834	5512	chr10.2	266	NA	NA	151666667	91	0	0	35666667	0	7666667	0	7333333	23666667	278333333	151666667	S1	38666667	23666667	S5	Defense & Metabolic Co-activation	paralog_not_expressed	DDE superfamily endonuclease
HUMLU.APOL.r2.08P1P2376200.1	HUMLU.APOL.r2.08P1P2376200	chr08.1	HUMLU.APOL.r2.02P2P0615800.1	HUMLU.APOL.r2.02P2P0615800	chr02.2	RBH	8415	4.6e-139	9572	9179	chr02.2	287	NA	NA	439333333	155	142	36	42333333	0	11666667	0	0	0	814666667	439333333	S1	11666667	11666667	S2	Unclassified	paralog_not_expressed	NA
HUMLU.APOL.r2.08P1P2334200.1	HUMLU.APOL.r2.08P1P2334200	chr08.1	HUMLU.APOL.r2.03P2P0879000.1	HUMLU.APOL.r2.03P2P0879000	chr03.2	RBH	8293	4.2e-62	4128	9919	chr03.2	266	NA	NA	2365666667	1895	1747333333	1739	1934666667	0	0	0	0	0	9681666667	2365666667	S1	0	0	NA	Unclassified	paralog_low_expression	NA
HUMLU.APOL.r2.08P1P2361000.1	HUMLU.APOL.r2.08P1P2361000	chr08.1	HUMLU.APOL.r2.09P2P2510800.1	HUMLU.APOL.r2.09P2P2510800	chr09.2	RBH	8283	8.3e-123	995	4066	chr09.2	281	NA	NA	0	0	0	0	0	0	0	0	0	0	0	0	NA	0	0	NA	Unclassified	paralog_not_expressed	Domain of unknown function (DUF4283)
HUMLU.APOL.r2.08P1P2356300.1	HUMLU.APOL.r2.08P1P2356300	chr08.1	HUMLU.APOL.r2.03P2P0768300.1	HUMLU.APOL.r2.03P2P0768300	chr03.2	RBH	8235	0	10031	9176	chr03.2	277	NA	NA	0	0	0	0	0	0	0	0	0	0	0	0	NA	0	0	NA	Biosynthetic Tailoring & Export	paralog_not_expressed	Belongs to the glycosyl hydrolase 17 family
HUMLU.APOL.r2.08P1P2338200.1	HUMLU.APOL.r2.08P1P2338200	chr08.1	HUMLU.APOL.r2.07P2P1993600.1	HUMLU.APOL.r2.07P2P1993600	chr07.2	RBH	8148	0	11231	8847	chr07.2	268	NA	NA	4666667	13666667	64333333	20333333	26	1495266667	13605	9057666667	1074666667	1131466667	129	64333333	S3	5967666667	1495266667	S1	Unclassified	paralog_expressed	Domain of unknown function (DUF4413)
HUMLU.APOL.r2.08P1P2339400.1	HUMLU.APOL.r2.08P1P2339400	chr08.1	HUMLU.APOL.r2.08P2P2316700.1	HUMLU.APOL.r2.08P2P2316700	chr08.2	RBH	8042	1.9e-103	11455	9545	chr08.2	269	268	chr08.2	0	0	0	0	0	0	0	0	0	0	0	0	NA	0	0	NA	Unclassified	paralog_not_expressed	Domain of unknown function (DUF1985)
HUMLU.APOL.r2.08P1P2357000.1	HUMLU.APOL.r2.08P1P2357000	chr08.1	HUMLU.APOL.r2.03P2P0856000.1	HUMLU.APOL.r2.03P2P0856000	chr03.2	RBH	802	2.2e-172	11018	100	chr03.2	278	NA	NA	0	0	0	0	0	1702666667	1552666667	1328666667	1406	1585666667	0	0	NA	7575666667	1702666667	S1	Defense & Metabolic Co-activation	paralog_low_expression	Ribonuclease P protein subunit
HUMLU.APOL.r2.08P1P2335400.1	HUMLU.APOL.r2.08P1P2335400	chr08.1	HUMLU.APOL.r2.09P2P2684000.1	HUMLU.APOL.r2.09P2P2684000	chr09.2	RBH	7609	6.5e-45	8571	8415	chr09.2	267	NA	NA	54	842	32	399	288666667	1092	1362666667	61	391333333	396	2389666667	842	S2	3852	1362666667	S2	Metabolic & Energy Supply	paralog_low_expression	Belongs to the complex I subunit 6 family
HUMLU.APOL.r2.08P1P2352200.1	HUMLU.APOL.r2.08P1P2352200	chr08.1	HUMLU.APOL.r2.05P2P1501900.1	HUMLU.APOL.r2.05P2P1501900	chr05.2	RBH	6802	1.4e-79	7976	7462	chr05.2	276	NA	NA	0	13666667	0	57	0	114333333	80333333	48666667	36	108666667	70666667	57	S4	388	114333333	S1	Organelle & Transcriptional Regulation	paralog_not_expressed	Protein FAR1-RELATED SEQUENCE
HUMLU.APOL.r2.08P1P2356400.1	HUMLU.APOL.r2.08P1P2356400	chr08.1	HUMLU.APOL.r2.05P2P1442500.1	HUMLU.APOL.r2.05P2P1442500	chr05.2	RBH	6765	8.6e-160	10081	10535	chr05.2	277	NA	NA	0	0	0	0	0	0	0	0	0	0	0	0	NA	0	0	NA	Unclassified	paralog_not_expressed	-
HUMLU.APOL.r2.08P1P2338800.1	HUMLU.APOL.r2.08P1P2338800	chr08.1	HUMLU.APOL.r2.06P2P1749700.1	HUMLU.APOL.r2.06P2P1749700	chr06.2	RBH	60	8e-25	100	5102	chr06.2	269	NA	NA	0	0	0	0	0	7419333333	8061666667	11187	1154666667	11032	0	0	NA	4924666667	1154666667	S4	Defense & Metabolic Co-activation	paralog_expressed	Leukocyte receptor cluster
HUMLU.APOL.r2.08P1P2330800.1	HUMLU.APOL.r2.08P1P2330800	chr08.1	HUMLU.APOL.r2.06P2P1688800.1	HUMLU.APOL.r2.06P2P1688800	chr06.2	RBH	5924	9.6e-143	7715	8093	chr06.2	264	NA	NA	0	0	0	0	0	0	0	0	0	0	0	0	NA	0	0	NA	Metabolic & Energy Supply	paralog_not_expressed	ATPase activity, coupled to transmembrane movement of substances
HUMLU.APOL.r2.08P1P2342700.1	HUMLU.APOL.r2.08P1P2342700	chr08.1	HUMLU.APOL.r2.09P2P2791100.1	HUMLU.APOL.r2.09P2P2791100	chr09.2	RBH	5866	5.1e-153	8938	10104	chr09.2	271	NA	NA	966333333	499	131666667	153666667	183666667	3589333333	18284	9292666667	1656666667	1243566667	1934333333	966333333	S1	9247233333	3589333333	S1	Metabolic & Energy Supply	paralog_expressed	Glycerophosphodiester phosphodiesterase
HUMLU.APOL.r2.08P1P2379100.1	HUMLU.APOL.r2.08P1P2379100	chr08.1	HUMLU.APOL.r2.08P2P2161000.1	HUMLU.APOL.r2.08P2P2161000	chr08.2	RBH	5729	5.9e-142	9799	10051	chr08.2	288	48	chr08.2	120666667	0	0	0	0	1071866667	1088766667	9053333333	7219333333	7439666667	120666667	120666667	S1	4531866667	1088766667	S2	Biosynthetic Tailoring & Export	paralog_expressed	Homogentisate phytyltransferase 2
HUMLU.APOL.r2.08P1P2371300.1	HUMLU.APOL.r2.08P1P2371300	chr08.1	HUMLU.APOL.r2.03P2P0744600.1	HUMLU.APOL.r2.03P2P0744600	chr03.2	RBH	548	1.6e-55	708	2415	chr03.2	285	NA	NA	386	632666667	378666667	305333333	266666667	2578	2837	3975666667	6457	4238	1969333333	632666667	S2	2008566667	6457	S4	Biosynthetic Tailoring & Export	paralog_expressed	Quinolinate synthase
HUMLU.APOL.r2.08P1P2357400.1	HUMLU.APOL.r2.08P1P2357400	chr08.1	HUMLU.APOL.r2.02P2P0517200.1	HUMLU.APOL.r2.02P2P0517200	chr02.2	RBH	5431	4e-20	648	9667	chr02.2	278	NA	NA	0	0	0	0	0	0	0	0	0	0	0	0	NA	0	0	NA	Unclassified	paralog_not_expressed	NA
HUMLU.APOL.r2.08P1P2333000.1	HUMLU.APOL.r2.08P1P2333000	chr08.1	HUMLU.APOL.r2.09P2P2795000.1	HUMLU.APOL.r2.09P2P2795000	chr09.2	RBH	5347	3.2e-33	766	10511	chr09.2	266	NA	NA	1786956667	1456686667	7617933333	4675033333	54081	2280133333	3870266667	27977	1862	1941033333	501375	1786956667	S1	1107533333	3870266667	S2	Organelle & Transcriptional Regulation	paralog_expressed	Light-regulated
HUMLU.APOL.r2.08P1P2366200.1	HUMLU.APOL.r2.08P1P2366200	chr08.1	HUMLU.APOL.r2.06P2P1773100.1	HUMLU.APOL.r2.06P2P1773100	chr06.2	RBH	5314	5.1e-66	9764	9367	chr06.2	283	NA	NA	396333333	481333333	343333333	241666667	299	129	21	210333333	231333333	288	1761666667	481333333	S2	1068666667	288	S5	Unclassified	paralog_not_expressed	source UniProtKB
HUMLU.APOL.r2.08P1P2359800.1	HUMLU.APOL.r2.08P1P2359800	chr08.1	HUMLU.APOL.r2.08P2P2125600.1	HUMLU.APOL.r2.08P2P2125600	chr08.2	RBH	5258	3.4e-65	11152	9064	chr08.2	281	11	chr08.2	19333333	39	100666667	28	86333333	0	7333333	0	0	0	273333333	100666667	S3	7333333	7333333	S2	Metabolic & Energy Supply	paralog_not_expressed	ATPase activity, coupled to transmembrane movement of substances
HUMLU.APOL.r2.08P1P2347900.1	HUMLU.APOL.r2.08P1P2347900	chr08.1	HUMLU.APOL.r2.06P2P1818100.1	HUMLU.APOL.r2.06P2P1818100	chr06.2	RBH	4444	1.2e-14	8911	604	chr06.2	274	NA	NA	0	0	0	0	0	78333333	0	0	0	32666667	0	0	NA	111	78333333	S1	Metabolic & Energy Supply	paralog_not_expressed	Essential component of the vacuolar proton pump (V- ATPase), a multimeric enzyme that catalyzes the translocation of protons across the membranes. Required for assembly and activity of the V-ATPase
HUMLU.APOL.r2.08P1P2374200.1	HUMLU.APOL.r2.08P1P2374200	chr08.1	HUMLU.APOL.r2.03P2P0747200.1	HUMLU.APOL.r2.03P2P0747200	chr03.2	RBH	4267	1.3e-06	2492	881	chr03.2	286	NA	NA	0	0	0	0	0	3434433333	48256	8980066667	9172233333	65433	0	0	NA	3295563333	9172233333	S4	Protein Synthesis & Proteostasis	paralog_expressed	ubiquitin binding
HUMLU.APOL.r2.08P1P2379700.1	HUMLU.APOL.r2.08P1P2379700	chr08.1	HUMLU.APOL.r2.08P2G2360700	HUMLU.APOL.r2.08P2G2360700	chr08.2	genic_partial	100	6.99e-81	100		chr08.2	288	NA	NA	0	0	0	0	0	1703383333	167632	9393166667	1305536667	1494023333	0	0	NA	711858	1703383333	S1	Protein Synthesis & Proteostasis	paralog_full_expressed	ubiquitin-40S ribosomal protein
HUMLU.APOL.r2.08P1P2330400.1	HUMLU.APOL.r2.08P1P2330400	chr08.1	HUMLU.APOL.r2.08P2G2307800	HUMLU.APOL.r2.08P2G2307800	chr08.2	genic_partial	99107	1.87e-65	100		chr08.2	264	NA	NA	102333333	263666667	311666667	0	50333333	560666667	943666667	333666667	150666667	107666667	728	311666667	S3	2096333333	943666667	S2	Defense & Metabolic Co-activation	paralog_not_expressed	Endochitinase
HUMLU.APOL.r2.08P1P2373300.1	HUMLU.APOL.r2.08P1P2373300	chr08.1	HUMLU.APOL.r2.08P2G2353000	HUMLU.APOL.r2.08P2G2353000	chr08.2	genic_partial	99074	6.86e-172	100		chr08.2	286	NA	NA	3802333333	4492666667	3696666667	1136	2322	1954433333	1939866667	1266333333	3901666667	8596	1544966667	4492666667	S2	64104	1954433333	S1	Metabolic & Energy Supply	paralog_full_expressed	Non-functional NADPH-dependent codeinone reductase 2-like
HUMLU.APOL.r2.08P1P2355700.1	HUMLU.APOL.r2.08P1P2355700	chr08.1	HUMLU.APOL.r2.08P2G2335400	HUMLU.APOL.r2.08P2G2335400	chr08.2	genic_partial	98434	0	100		chr08.2	277	NA	NA	0	0	0	0	0	0	0	0	0	0	0	0	NA	0	0	NA	Biosynthetic Tailoring & Export	paralog_not_expressed	BAHD acyltransferase At5g47980-like
HUMLU.APOL.r2.08P1P2352400.1	HUMLU.APOL.r2.08P1P2352400	chr08.1	HUMLU.APOL.r2.08P2G2335800	HUMLU.APOL.r2.08P2G2335800	chr08.2	genic_full	98004	0	100		chr08.2	276	NA	NA	0	0	0	0	0	0	0	0	0	0	0	0	NA	0	0	NA	Biosynthetic Tailoring & Export	Other	BAHD acyltransferase At5g47980-like
HUMLU.APOL.r2.08P1P2350300.1	HUMLU.APOL.r2.08P1P2350300	chr08.1	HUMLU.APOL.r2.08P2G2329300	HUMLU.APOL.r2.08P2G2329300	chr08.2	genic_partial	97985	0	100		chr08.2	275	NA	NA	11333333	69666667	8666667	8666667	7	8258333333	6285666667	4117333333	3789666667	4215333333	105333333	69666667	S2	2666633333	8258333333	S1	Biosynthetic Tailoring & Export	paralog_full_expressed	RING-type E3 ubiquitin transferase
HUMLU.APOL.r2.08P1P2378300.1	HUMLU.APOL.r2.08P1P2378300	chr08.1	HUMLU.APOL.r2.08P2G2359200	HUMLU.APOL.r2.08P2G2359200	chr08.2	genic_partial	97872	6.6e-147	97		chr08.2	287	NA	NA	1299	671333333	458333333	283	479	477333333	335	485666667	159333333	314666667	3190666667	1299	S1	1772	485666667	S3	Defense & Metabolic Co-activation	paralog_low_expression	Cysteine-rich receptor-like protein kinase
HUMLU.APOL.r2.08P1P2369000.1	HUMLU.APOL.r2.08P1P2369000	chr08.1	HUMLU.APOL.r2.08P2G2348300	HUMLU.APOL.r2.08P2G2348300	chr08.2	genic_partial	97581	1.17e-50	99		chr08.2	284	NA	NA	0	0	0	0	0	5333333	6666667	0	0	0	0	0	NA	12	6666667	S2	Biosynthetic Tailoring & Export	paralog_not_expressed	Cytochrome p450
HUMLU.APOL.r2.08P1P2358900.1	HUMLU.APOL.r2.08P1P2358900	chr08.1	HUMLU.APOL.r2.08P2G2338300	HUMLU.APOL.r2.08P2G2338300	chr08.2	genic_full	9715	0	100		chr08.2	280	NA	NA	0	0	0	0	0	0	0	0	0	0	0	0	NA	0	0	NA	Biosynthetic Tailoring & Export	Other	Vinorine synthase-like
HUMLU.APOL.r2.08P1P2350000.1	HUMLU.APOL.r2.08P1P2350000	chr08.1	HUMLU.APOL.r2.08P2G2329400	HUMLU.APOL.r2.08P2G2329400	chr08.2	genic_partial	96951	0	100		chr08.2	275	NA	NA	17	12666667	22	9	0	54	141666667	233	8333333	38	60666667	22	S3	475	233	S3	Metabolic & Energy Supply	paralog_not_expressed	Belongs to the AAA ATPase family
HUMLU.APOL.r2.08P1P2350200.1	HUMLU.APOL.r2.08P1P2350200	chr08.1	HUMLU.APOL.r2.08P2G2329400	HUMLU.APOL.r2.08P2G2329400	chr08.2	genic_partial	96951	0	95		chr08.2	275	NA	NA	10333333	71	54666667	16333333	33333333	54	141666667	233	8333333	38	185666667	71	S2	475	233	S3	Metabolic & Energy Supply	paralog_not_expressed	Belongs to the AAA ATPase family
HUMLU.APOL.r2.08P1P2350500.1	HUMLU.APOL.r2.08P1P2350500	chr08.1	HUMLU.APOL.r2.08P2G2329400	HUMLU.APOL.r2.08P2G2329400	chr08.2	genic_partial	96951	0	95		chr08.2	275	NA	NA	0	68333333	84	41	4	54	141666667	233	8333333	38	233333333	84	S3	475	233	S3	Metabolic & Energy Supply	paralog_not_expressed	Belongs to the AAA ATPase family
HUMLU.APOL.r2.08P1P2356000.1	HUMLU.APOL.r2.08P1P2356000	chr08.1	HUMLU.APOL.r2.02P2G0524700	HUMLU.APOL.r2.02P2G0524700	chr02.2	genic_partial	9644	0	100		chr02.2	277	NA	NA	0	0	0	0	0	0	0	0	0	0	0	0	NA	0	0	NA	Biosynthetic Tailoring & Export	paralog_not_expressed	strictosidine synthase activity
HUMLU.APOL.r2.08P1P2367400.1	HUMLU.APOL.r2.08P1P2367400	chr08.1	HUMLU.APOL.r2.08P2G2346800	HUMLU.APOL.r2.08P2G2346800	chr08.2	genic_partial	96089	1.7e-104	100		chr08.2	284	NA	NA	1854666667	195	966333333	409	647666667	2881666667	6510666667	7284333333	8143333333	9287	5827666667	195	S2	34107	9287	S5	Biosynthetic Tailoring & Export	paralog_full_expressed	Belongs to the glycosyl hydrolase 5 (cellulase A) family
HUMLU.APOL.r2.08P1P2358500.1	HUMLU.APOL.r2.08P1P2358500	chr08.1	HUMLU.APOL.r2.03P2G0807600	HUMLU.APOL.r2.03P2G0807600	chr03.2	genic_partial	95062	1.78e-97	99		chr03.2	280	NA	NA	0	0	0	0	0	0	0	0	0	0	0	0	NA	0	0	NA	Defense & Metabolic Co-activation	paralog_not_expressed	DDE superfamily endonuclease
HUMLU.APOL.r2.08P1P2368800.1	HUMLU.APOL.r2.08P1P2368800	chr08.1	HUMLU.APOL.r2.08P2G2348100	HUMLU.APOL.r2.08P2G2348100	chr08.2	genic_partial	9435	2.15e-106	95		chr08.2	284	NA	NA	0	0	0	0	0	1881	13738	1328166667	9997333333	1260866667	0	0	NA	6843566667	1881	S1	Biosynthetic Tailoring & Export	paralog_full_expressed	Cytochrome p450
HUMLU.APOL.r2.08P1P2365900.1	HUMLU.APOL.r2.08P1P2365900	chr08.1	HUMLU.APOL.r2.06P2G1670000	HUMLU.APOL.r2.06P2G1670000	chr06.2	genic_partial	91912	3.49e-78	100		chr06.2	283	NA	NA	0	0	46333333	65666667	56	445	501	673666667	909	613333333	168	65666667	S4	3142	909	S4	Defense & Metabolic Co-activation	paralog_not_expressed	nuclease activity
HUMLU.APOL.r2.08P1P2369300.1	HUMLU.APOL.r2.08P1P2369300	chr08.1	HUMLU.APOL.r2.08P2G2348100	HUMLU.APOL.r2.08P2G2348100	chr08.2	genic_partial	91111	2.17e-57	97		chr08.2	285	NA	NA	0	0	0	0	0	1881	13738	1328166667	9997333333	1260866667	0	0	NA	6843566667	1881	S1	Biosynthetic Tailoring & Export	paralog_full_expressed	Cytochrome p450
HUMLU.APOL.r2.08P1P2366400.1	HUMLU.APOL.r2.08P1P2366400	chr08.1	HUMLU.APOL.r2.08P2G2346300	HUMLU.APOL.r2.08P2G2346300	chr08.2	genic_partial	85194	0	100		chr08.2	283	NA	NA	1251666667	1202	948333333	846	1150333333	0	0	0	0	0	5398333333	1251666667	S1	0	0	NA	Organelle & Transcriptional Regulation	paralog_low_expression	Protein SIEVE ELEMENT OCCLUSION
HUMLU.APOL.r2.08P1P2366700.1	HUMLU.APOL.r2.08P1P2366700	chr08.1	HUMLU.APOL.r2.08P2G2346300	HUMLU.APOL.r2.08P2G2346300	chr08.2	genic_partial	85194	0	100		chr08.2	283	NA	NA	507333333	779	721	516666667	672	0	0	0	0	0	3196	779	S2	0	0	NA	Organelle & Transcriptional Regulation	paralog_low_expression	Protein SIEVE ELEMENT OCCLUSION
HUMLU.APOL.r2.08P1P2366100.1	HUMLU.APOL.r2.08P1P2366100	chr08.1	HUMLU.APOL.r2.08P2G2346300	HUMLU.APOL.r2.08P2G2346300	chr08.2	genic_partial	84709	0	99		chr08.2	283	NA	NA	0	0	0	0	0	0	0	0	0	0	0	0	NA	0	0	NA	Organelle & Transcriptional Regulation	paralog_not_expressed	Protein SIEVE ELEMENT OCCLUSION
HUMLU.APOL.r2.08P1P2358200.1	HUMLU.APOL.r2.08P1P2358200	chr08.1	HUMLU.APOL.r2.08P2G2337700	HUMLU.APOL.r2.08P2G2337700	chr08.2	genic_partial	84636	0	90		chr08.2	279	NA	NA	0	0	0	0	39333333	648666667	622333333	1553666667	1927333333	4503666667	39333333	39333333	S5	9255666667	4503666667	S5	Biosynthetic Tailoring & Export	paralog_not_expressed	Vinorine synthase-like
HUMLU.APOL.r2.08P1P2358400.1	HUMLU.APOL.r2.08P1P2358400	chr08.1	HUMLU.APOL.r2.10P2G3033200	HUMLU.APOL.r2.10P2G3033200	chr10.2	genic_partial	84362	4.25e-132	100		chr10.2	280	NA	NA	14666667	15333333	0	0	0	0	0	0	0	0	3	15333333	S2	0	0	NA	Defense & Metabolic Co-activation	paralog_not_expressed	DDE superfamily endonuclease
HUMLU.APOL.r2.08P1P2350800.1	HUMLU.APOL.r2.08P1P2350800	chr08.1	HUMLU.APOL.r2.08P2G2329900	HUMLU.APOL.r2.08P2G2329900	chr08.2	genic_partial	8254	1.06e-138	99		chr08.2	275	NA	NA	10666667	0	28666667	51666667	32333333	9333333	9333333	37333333	0	10333333	123333333	51666667	S4	66333333	37333333	S3	Biosynthetic Tailoring & Export	paralog_not_expressed	Belongs to the cytochrome P450 family
HUMLU.APOL.r2.08P1P2331100.1	HUMLU.APOL.r2.08P1P2331100	chr08.1	HUMLU.APOL.r2.03P2G0689400	HUMLU.APOL.r2.03P2G0689400	chr03.2	genic_full	82087	0	100		chr03.2	264	NA	NA	0	0	14666667	0	11	0	91	135666667	301	0	25666667	14666667	S3	527666667	301	S4	Unclassified	Other	Domain of unknown function (DUF4413)
HUMLU.APOL.r2.08P1P2329500.1	HUMLU.APOL.r2.08P1P2329500	chr08.1	HUMLU.APOL.r2.08P2G2306900	HUMLU.APOL.r2.08P2G2306900	chr08.2	genic_partial	81834	0	98		chr08.2	263	NA	NA	15044	1403833333	3526333333	806	1383666667	0	0	0	0	0	3479833333	15044	S1	0	0	NA	Defense & Metabolic Co-activation	paralog_full_expressed	Endochitinase
HUMLU.APOL.r2.08P1P2350900.1	HUMLU.APOL.r2.08P1P2350900	chr08.1	HUMLU.APOL.r2.08P2G2329700	HUMLU.APOL.r2.08P2G2329700	chr08.2	genic_full	81365	0	96		chr08.2	275	NA	NA	981666667	762666667	1361666667	2088333333	2424666667	0	0	75333333	338333333	270333333	7619	2424666667	S5	684	338333333	S4	Biosynthetic Tailoring & Export	Other	Belongs to the cytochrome P450 family
HUMLU.APOL.r2.08P1P2329800.1	HUMLU.APOL.r2.08P1P2329800	chr08.1	HUMLU.APOL.r2.08P2G2307200	HUMLU.APOL.r2.08P2G2307200	chr08.2	genic_partial	78689	1.08e-80	93		chr08.2	263	NA	NA	24	99666667	0	0	0	777	18	9333333	22333333	0	123666667	99666667	S2	826666667	777	S1	Defense & Metabolic Co-activation	paralog_not_expressed	endochitinase
HUMLU.APOL.r2.08P1P2371800.1	HUMLU.APOL.r2.08P1P2371800	chr08.1	HUMLU.APOL.r2.08P2G2351600	HUMLU.APOL.r2.08P2G2351600	chr08.2	genic_partial	7868	6.63e-86	100		chr08.2	286	NA	NA	3510566667	2358833333	9863666667	5346	8989	1004566667	7389	3187	1623666667	3200333333	8289266667	3510566667	S1	2544566667	1004566667	S1	Biosynthetic Tailoring & Export	paralog_full_expressed	Belongs to the 'GDSL' lipolytic enzyme family
HUMLU.APOL.r2.08P1P2365500.1	HUMLU.APOL.r2.08P1P2365500	chr08.1	HUMLU.APOL.r2.08P2G2345100	HUMLU.APOL.r2.08P2G2345100	chr08.2	genic_partial	77664	0	100		chr08.2	283	NA	NA	0	2	0	0	0	15333333	4666667	0	0	15	2	2	S2	35	15333333	S1	Organelle & Transcriptional Regulation	paralog_not_expressed	Sieve element occlusion C-terminus
HUMLU.APOL.r2.08P1P2337900.1	HUMLU.APOL.r2.08P1P2337900	chr08.1	HUMLU.APOL.r2.05P2G1497400	HUMLU.APOL.r2.05P2G1497400	chr05.2	genic_partial	77536	1.72e-51	100		chr05.2	268	NA	NA	0	0	0	0	0	119333333	239	568333333	693666667	565333333	0	0	NA	2185666667	693666667	S4	Organelle & Transcriptional Regulation	paralog_not_expressed	multicellular organism development
HUMLU.APOL.r2.08P1P2374100.1	HUMLU.APOL.r2.08P1P2374100	chr08.1	HUMLU.APOL.r2.08P2G2354300	HUMLU.APOL.r2.08P2G2354300	chr08.2	genic_partial	77241	7.49e-138	100		chr08.2	286	NA	NA	47666667	32	27333333	0	0	0	8666667	0	12666667	38333333	107	47666667	S1	59666667	38333333	S5	Metabolic & Energy Supply	paralog_not_expressed	Belongs to the iron ascorbate-dependent oxidoreductase family
HUMLU.APOL.r2.08P1P2330900.1	HUMLU.APOL.r2.08P1P2330900	chr08.1	HUMLU.APOL.r2.08P2G2308400	HUMLU.APOL.r2.08P2G2308400	chr08.2	genic_partial	73478	4.7e-80	100		chr08.2	264	NA	NA	3537333333	1965333333	2663333333	1314333333	1809	2610766667	2294633333	2897966667	2471066667	29087	1128933333	3537333333	S1	1318313333	29087	S5	Defense & Metabolic Co-activation	paralog_full_expressed	Endochitinase-like
HUMLU.APOL.r2.08P1P2373400.1	HUMLU.APOL.r2.08P1P2373400	chr08.1	HUMLU.APOL.r2.08P2G2353000	HUMLU.APOL.r2.08P2G2353000	chr08.2	genic_partial	73418	1.08e-100	100		chr08.2	286	NA	NA	7518333333	6730666667	5065666667	1452333333	3221666667	1954433333	1939866667	1266333333	3901666667	8596	2398866667	7518333333	S1	64104	1954433333	S1	Metabolic & Energy Supply	paralog_full_expressed	Non-functional NADPH-dependent codeinone reductase 2-like
HUMLU.APOL.r2.08P1P2371200.1	HUMLU.APOL.r2.08P1P2371200	chr08.1	HUMLU.APOL.r2.08P2G2351200	HUMLU.APOL.r2.08P2G2351200	chr08.2	genic_partial	73039	5.8e-85	98		chr08.2	285	NA	NA	0	0	0	0	0	0	0	0	0	0	0	0	NA	0	0	NA	Unclassified	paralog_not_expressed	-
HUMLU.APOL.r2.08P1P2330600.1	HUMLU.APOL.r2.08P1P2330600	chr08.1	HUMLU.APOL.r2.08P2G2308400	HUMLU.APOL.r2.08P2G2308400	chr08.2	genic_partial	71121	1.26e-87	94		chr08.2	264	NA	NA	0	0	0	0	0	2610766667	2294633333	2897966667	2471066667	29087	0	0	NA	1318313333	29087	S5	Defense & Metabolic Co-activation	paralog_full_expressed	Endochitinase-like
HUMLU.APOL.r2.08P1P2354800.1	HUMLU.APOL.r2.08P1P2354800	chr08.1	HUMLU.APOL.r2.08P2G2333900	HUMLU.APOL.r2.08P2G2333900	chr08.2	genic_partial	7027	1.65e-60	99		chr08.2	277	NA	NA	1718643333	1544996667	1207863333	130332	1327096667	8808066667	86298	6331266667	6074566667	71659	710192	1718643333	S1	370096	8808066667	S1	Metabolic & Energy Supply	paralog_full_expressed	Belongs to the glyceraldehyde-3-phosphate dehydrogenase family
HUMLU.APOL.r2.08P1P2332300.1	HUMLU.APOL.r2.08P1P2332300	chr08.1	.	NA	NA	intergenic	93431	9.23e-79	100		chr04.2	265	NA	NA	0	0	0	0	0						0	0	NA	0		NA	Unclassified	paralog_not_expressed	-
HUMLU.APOL.r2.08P1P2334500.1	HUMLU.APOL.r2.08P1P2334500	chr08.1	.	NA	NA	intergenic	78082	1.29e-55	100		chr08.2	266	NA	NA	0	0	0	0	0						0	0	NA	0		NA	Unclassified	paralog_not_expressed	-
HUMLU.APOL.r2.08P1P2336500.1	HUMLU.APOL.r2.08P1P2336500	chr08.1	.	NA	NA	intergenic	92667	2.53e-82	100		chr08.2	267	NA	NA	0	0	0	0	0						0	0	NA	0		NA	Unclassified	paralog_not_expressed	NA
HUMLU.APOL.r2.08P1P2338500.1	HUMLU.APOL.r2.08P1P2338500	chr08.1	.	NA	NA	intergenic	95902	2.85e-67	100		chr08.2	269	NA	NA	0	0	0	0	0						0	0	NA	0		NA	Unclassified	paralog_not_expressed	NA
HUMLU.APOL.r2.08P1P2350700.1	HUMLU.APOL.r2.08P1P2350700	chr08.1	.	NA	NA	intergenic	97561	0	100		chr08.2	275	NA	NA	1267633333	505	4719333333	4369	4219						3103366667	1267633333	S1	0		NA	Biosynthetic Tailoring & Export	paralog_full_expressed	Belongs to the cytochrome P450 family
HUMLU.APOL.r2.08P1P2351000.1	HUMLU.APOL.r2.08P1P2351000	chr08.1	.	NA	NA	intergenic	89189	4.05e-81	100		chr08.2	275	NA	NA	0	0	0	0	0						0	0	NA	0		NA	Unclassified	paralog_not_expressed	-
HUMLU.APOL.r2.08P1P2356700.1	HUMLU.APOL.r2.08P1P2356700	chr08.1	.	NA	NA	intergenic	95192	2.16e-61	100		chr08.2	277	NA	NA	0	0	0	0	0						0	0	NA	0		NA	Biosynthetic Tailoring & Export	paralog_not_expressed	Vinorine synthase-like
HUMLU.APOL.r2.08P1P2366500.1	HUMLU.APOL.r2.08P1P2366500	chr08.1	.	NA	NA	intergenic	100	1.04e-17	100		chr02.2	283	NA	NA	0	0	0	0	96333333						96333333	96333333	S5	0		NA	Unclassified	paralog_not_expressed	NA
HUMLU.APOL.r2.08P1P2369200.1	HUMLU.APOL.r2.08P1P2369200	chr08.1	.	NA	NA	intergenic	96154	1.75e-54	100		chr08.2	285	NA	NA	29333333	60333333	75333333	467	112						744	467	S4	0		NA	Unclassified	paralog_not_expressed	source UniProtKB
HUMLU.APOL.r2.08P1P2370200.1	HUMLU.APOL.r2.08P1P2370200	chr08.1	.	NA	NA	intergenic	8375	7.04e-26	100		chr08.2	285	NA	NA	0	48666667	0	0	57333333						106	57333333	S5	0		NA	Unclassified	paralog_not_expressed	NA
HUMLU.APOL.r2.08P1P2371600.1	HUMLU.APOL.r2.08P1P2371600	chr08.1	.	NA	NA	intergenic	76554	3.47e-153	100		chr09.2	286	NA	NA	0	0	0	0	0						0	0	NA	0		NA	Unclassified	paralog_not_expressed	-
HUMLU.APOL.r2.08P1P2375700.1	HUMLU.APOL.r2.08P1P2375700	chr08.1	.	NA	NA	intergenic	92941	7.62e-100	100		chr01.2	287	NA	NA	0	0	0	0	0						0	0	NA	0		NA	Unclassified	paralog_not_expressed	-
HUMLU.APOL.r2.08P1P2376400.1	HUMLU.APOL.r2.08P1P2376400	chr08.1	.	NA	NA	intergenic	81643	0	100		chr07.2	287	NA	NA	0	0	0	0	11						11	11	S5	0		NA	Defense & Metabolic Co-activation	paralog_not_expressed	Integrase core domain
HUMLU.APOL.r2.08P1P2345100.1	HUMLU.APOL.r2.08P1P2345100	chr08.1	.	NA	NA	intergenic	87317	2.58e-106	99		chr08.2	273	NA	NA	0	0	0	0	0						0	0	NA	0		NA	Unclassified	paralog_not_expressed	Domain of unknown function (DUF4283)
HUMLU.APOL.r2.08P1P2351200.1	HUMLU.APOL.r2.08P1P2351200	chr08.1	.	NA	NA	intergenic	72222	3.83e-07	99		chr06.2	275	NA	NA	0	0	0	0	0						0	0	NA	0		NA	Biosynthetic Tailoring & Export	paralog_not_expressed	Belongs to the cytochrome P450 family
HUMLU.APOL.r2.08P1P2360500.1	HUMLU.APOL.r2.08P1P2360500	chr08.1	.	NA	NA	intergenic	91045	7e-55	98		chr09.2	281	NA	NA	259	264333333	240666667	342333333	115						1221333333	342333333	S4	0		NA	Unclassified	paralog_not_expressed	NA
HUMLU.APOL.r2.08P1P2340800.1	HUMLU.APOL.r2.08P1P2340800	chr08.1	.	NA	NA	intergenic	70866	5.8e-108	97		chr03.2	270	NA	NA	0	0	0	0	0						0	0	NA	0		NA	Biosynthetic Tailoring & Export	paralog_not_expressed	Potassium transporter
HUMLU.APOL.r2.08P1P2370100.1	HUMLU.APOL.r2.08P1P2370100	chr08.1	.	NA	NA	intergenic	97115	5.58e-127	96		chr08.2	285	NA	NA	456	951333333	2392	388	2570666667						6758	2570666667	S5	0		NA	Biosynthetic Tailoring & Export	paralog_low_expression	Cytochrome p450
HUMLU.APOL.r2.08P1P2335500.1	HUMLU.APOL.r2.08P1P2335500	chr08.1	.	NA	NA	intergenic	96842	8.28e-33	93		chr03.2	267	NA	NA	691	1331333333	205333333	340666667	201666667						277	1331333333	S2	0		NA	Metabolic & Energy Supply	paralog_low_expression	NADH-ubiquinone/plastoquinone oxidoreductase chain 4L
HUMLU.APOL.r2.08P1P2359500.1	HUMLU.APOL.r2.08P1P2359500	chr08.1	.	NA	NA	intergenic	86207	2.48e-44	93		chr06.2	280	NA	NA	0	0	0	0	0						0	0	NA	0		NA	Unclassified	paralog_not_expressed	NA
HUMLU.APOL.r2.08P1P2348800.1	HUMLU.APOL.r2.08P1P2348800	chr08.1	.	NA	NA	intergenic	91935	1.75e-27	88		chr08.2	274	NA	NA	39333333	290333333	2643333333	500333333	197333333						3670666667	2643333333	S3	0		NA	Unclassified	paralog_low_expression	NA
HUMLU.APOL.r2.08P1P2352500.1	HUMLU.APOL.r2.08P1P2352500	chr08.1	.	NA	NA	no_hit					.	276	NA	NA	0	0	0	0	0						0	0	NA	0		NA	Unclassified	orphan_not_expressed	NA
