# Supplementary material for: Extensive variation between chromosomes of North American and European hop
Source: Nat Commun. 2026 May 27;17:4110. doi: 10.1038/s41467-026-72379-8 (PMC13216280; doi:10.1038/s41467-026-72379-8)
Supplement: Supplementary file 18 — Supplementary Data 15 [file 41467_2026_72379_MOESM18_ESM.xlsx]

## Sheet: Sheet1
	In house library of volatile reference compounds
Detailed list of volatile reference compounds used in this study.
Compound name	Structure	Chemical formula	Exact mass in Da
a-Humulene	C15H24	C15H24	204.188
Geranyl_propionate	C13H22O2	C13H22O2	210.162
a-Bisabolol	C15H26O	C15H26O	222.198
b-Eudesmol	C15H26O	C15H26O	222.198
Globulol	C15H26O	C15H26O	222.198
b-Caryophyllene_oxide	C15H24O	C15H24O	220.183
Ocimene_isomermix	C10H16	C10H16	136.125
a-Phellandrene	C10H16	C10H16	136.125
a-Pinene	C10H16	C10H16	136.125
b-Pinene	C10H16	C10H16	136.125
Terpinolene	C10H16	C10H16	136.125
b-Caryophyllene	C15H24	C15H24	204.188
b-Elemene	C15H24	C15H24	204.188
Camphene	C10H16	C10H16	136.125
p-Cymene	C10H14	C10H14	134.11
gamma-Terpinene	C10H16	C10H16	136.125
Sabinene	C10H16	C10H16	136.125
