# Supplementary material for: Extensive variation between chromosomes of North American and European hop
Source: Nat Commun. 2026 May 27;17:4110. doi: 10.1038/s41467-026-72379-8 (PMC13216280; doi:10.1038/s41467-026-72379-8)
Supplement: Supplementary file 19 — Supplementary Data 16 [file 41467_2026_72379_MOESM19_ESM.xlsx]

## Sheet: Sheet1
	Parameters used for raw LC-MS spectral data processing in MzMine2.
Detailed list of modules and corresponding parameters that have been applied using MZmine2 (v2.53) to process raw spectral data coming from the utilized UHPLC-qToF-MS/MS system.
Step	Parameter	Value
Mass Detection	mass detector	centroid
	polarity	+
	MS level	1
	noise level	1000
	retention time	0.5 - 24 min
Mass Detection	mass detector	centroid
	polarity	+
	MS level	2
	noise level	100
	retention time	0.5 - 24 min
ADAP Chromatogram Builder	MS level	1
	polarity	+
	spectrum type	centroid
	min group size	5
	retention time	0.5 - 24 min
	min highest intensity	50000
	group intensity threshold	10000
	m/z tolerance	0.005 m/z (5 ppm)
Chromatogram Deconvolution	algorithm	Local Min Search
	chromatographic threshold	0.95
	min in RT range	0.05 min
	min relative height	0.01
	min absolute height	50000
	min ratio of peak top/edge	1.2
	peak duration range	0.01 - 1 min
	m/z center calculation	median
	MS2 pairing: m/z range	0.03
	MS2 pairing: RT range	0.3 min
Isotopic peak grouper	m/z tolerance	0.01 m/z (10 ppm)
	RT tolerance	0.1 min
	monotopic shape	yes
	max charge	1
	representative isotope	most intense
Group MS2 scans with features	RT tolerance	0.3 min
	m/z tolerance	0.05 m/z (10 ppm)
	limit bt RT edges	yes
Join aligner	m/z tolerance	0.01 m/z (10 ppm)
	weight for m/z	10
	RT tolerance	0.2 min
	weight for RT	10
Gap filling - peak finder (multithread)	intensity tolerance	0.01
	m/z tolerance	0.005 m/z (5 ppm)
	RT tolerance	0.1 min
Peak filter	height	5E4-1E9
Peak List Row Filter	MS2 only	yes
	RT tolerance	0.5 - 24 min
	Min Peak/Row	2
Local spectra database search	MS level	2
	precursor m/z tolerance	0.01 m/z (5 ppm)
	minimum ion intensity	0
	spectral m/z tolerance	0.02 m/z (10 ppm)
	RT tolerance	0.15 min
	min matched signals	6
	similarity	weighted dot-product cosine
	weights	NONE
	min cosine similarity	0.8
Export for GNPS-FBMN	merge MS/MS	yes
	select spectra	across samples
	m/z merge mode	weighted average
	intensity merge mode	max intensity
	exp. mass deviation	0.01 m/z (15 ppm)
	cosine threshold	0.8
	peak count threshold	0.2
	isolation window offset	0
	isolation window width	3
