# Supplementary material for: Extensive variation between chromosomes of North American and European hop
Source: Nat Commun. 2026 May 27;17:4110. doi: 10.1038/s41467-026-72379-8 (PMC13216280; doi:10.1038/s41467-026-72379-8)
Supplement: Supplementary file 20 — Supplementary Data 17 [file 41467_2026_72379_MOESM20_ESM.xlsx]

## Sheet: Sheet1
	In house library of non-volatile reference compounds
Detailed list of non-volatile reference compounds used in this study. If a fragmentation spectra (MS2) could be determined, spectral information was uploaded to the GNPS database, with corresponding spectrum ID given in the table.
Compound name	Structure	Chemical formula	Exact mass in Da	GNPS Spectrum ID (positive ionization)	GNPS Spectrum ID (negative ionization)
a-Bisabolol	C15H26O	C15H26O	222.198	CCMSLIB00010152846	-
b-Eudesmol	C15H26O	C15H26O	222.198	CCMSLIB00010152848	-
Globulol	C15H26O	C15H26O	222.198	CCMSLIB00010152847	-
b-Caryophyllene_oxide	C15H24O	C15H24O	220.183	CCMSLIB00010152849	-
Naringenin	C15H12O5	C15H12O5	272.068	CCMSLIB00010152845	CCMSLIB00010152861
Quercetin	C15H10O7	C15H10O7	302.043	CCMSLIB00010152850	CCMSLIB00010152850
Kaempferol	C15H10O6	C15H10O6	286.048	CCMSLIB00010152863	CCMSLIB00010152863
8-Prenylnaringenin	C20H20O5	C20H20O5	340.131	CCMSLIB00010152852	CCMSLIB00010152865
Myricetin	C15H10O8	C15H10O8	318.038	CCMSLIB00010152853	CCMSLIB00010152866
Catechin	C15H14O6	C15H14O6	290.079	CCMSLIB00010152854	CCMSLIB00010152867
Epigallocatechin	C15H14O7	C15H14O7	306.074	CCMSLIB00010152855	CCMSLIB00010152868
Chlorogenic_acid	C16H18O9	C16H18O9	354.095	CCMSLIB00010152856	CCMSLIB00010152869
Resveratrol	C14H12O3	C14H12O3	228.079	CCMSLIB00010152857	CCMSLIB00010152870
6-Prenylnaringenin	C20H20O5	C20H20O5	340.131	CCMSLIB00010152858	CCMSLIB00010152871
Hulupinic_acid	C15H20O4	C15H20O4	264.136	CCMSLIB00010152859	CCMSLIB00010152872
Polydatin	C20H22O8	C20H22O8	390.131	CCMSLIB00010152860	CCMSLIB00010152873
Humulinone	C21H30O6	C21H30O6	378.204	CCMSLIB00006716271 CCMSLIB00006716272	CCMSLIB00006716277
Humulone	C21H30O5	C21H30O5	362.209	CCMSLIB00006716278	CCMSLIB00006716279
Co-humulone	C20H28O5	C20H28O5	348.194	CCMSLIB00006716274	CCMSLIB00006716275
Ad-humulone	C22H32O5	C22H32O5	376.225	CCMSLIB00006716280	CCMSLIB00006716281
Lupulone	C26H38O4	C26H38O4	414.277	CCMSLIB00006716285	CCMSLIB00006716284
Co-lupulone	C25H36O4	C25H36O4	400.261	CCMSLIB00006716282	CCMSLIB00006716283
Ad-lupulone	C26H38O4	C26H38O4	414.277	-	CCMSLIB00006716286
