# Supplementary material for: Extensive variation between chromosomes of North American and European hop
Source: Nat Commun. 2026 May 27;17:4110. doi: 10.1038/s41467-026-72379-8 (PMC13216280; doi:10.1038/s41467-026-72379-8)
Supplement: Supplementary file 22 — Source Data [file 41467_2026_72379_MOESM22_ESM.xlsx]

## Sheet: Fig 1b
Figure 1b
	Link to source data for occurrence datasets for Humulus species
	https://doi.org/10.5281/zenodo.17424332

## Sheet: Fig 1d
			Figure 1d
				haplotype	chromosome	phase	Start	End
				NAm	chr01.p1	1	1	197486798
				Eu	chr01.p1	1	197486799	201496683
				Eu	chr01.p2	2	1	102094413
				NAm	chr01.p2	2	102094414	183169388
				Eu	chr01.p2	2	183169389	188174017
				NAm	chr02.p1	1	1	2004152
				NAm	chr02.p1	1	2004153	3006228
				NAm	chr02.p1	1	3006229	4509342
				Eu	chr02.p1	1	4509343	8016609
				NAm	chr02.p1	1	8016610	10020761
				Eu	chr02.p1	1	10020762	211939114
				Eu	chr02.p2	2	1	1501944
				NAm	chr02.p2	2	1501945	5507130
				Eu	chr02.p2	2	5507131	7009075
				NAm	chr02.p2	2	7009076	9512316
				Eu	chr02.p2	2	9512317	212775501
				Eu	chr03.p1	1	1	3002531
				NAm	chr03.p1	1	3002532	282738356
				Eu	chr03.p2	2	1	246389822
				Eu	chr04.p1	1	1	1501314
				NAm	chr04.p1	1	1501315	331790527
				Eu	chr04.p1	1	331790528	335794033
				Eu	chr04.p2	2	1	308527782
				Eu	chr05.p1	1	1	8005313
				NAm	chr05.p1	1	8005314	269678988
				Eu	chr05.p1	1	269678989	272180649
				Eu	chr05.p2	2	1	244759900
				Eu	chr06.p1	1	1	3006268
				NAm	chr06.p1	1	3006269	228476404
				NAm	chr06.p1	1	228476405	229478493
				NAm	chr06.p1	1	229478494	234488941
				NAm	chr06.p1	1	234488942	234989986
				Eu	chr06.p2	2	1	6011764
				NAm	chr06.p2	2	6011765	7514705
				Eu	chr06.p2	2	7514706	222936258
				NAm	chr07.p1	1	1	5008975
				Eu	chr07.p1	1	5008976	185832999
				Eu	chr07.p2	2	1	186550376
				Eu	chr08.p1	1	1	8000709
				NAm	chr08.p1	1	8000710	263023317
				Eu	chr08.p1	1	263023318	297526376
				NAm	chr08.p2	2	1	290423801
				Eu	chr08.p2	2	290423802	296933300
				Eu	chr08.p2	2	296933301	297434031
				Eu	chr08.p2	2	297434032	301439877
				Eu	chr09.p1	1	1	2501684
				NAm	chr09.p1	1	2501685	312210176
				Eu	chr09.p1	1	312210177	315712534
				NAm	chr09.p1	1	315712535	323217586
				Eu	chr09.p1	1	323217587	324218260
				Eu	chr09.p2	2	1	288337903
				NAm	chr09.p2	2	288337904	297849050
				Eu	chr09.p2	2	297849051	299350810
				NAm	chr10.p1	1	1	62005286
				NAm	chr10.p1	1	62005287	63005371
				NAm	chr10.p1	1	63005372	270523065
				Eu	chr10.p1	1	270523066	272523236
				Eu	chr10.p2	2	1	263516045

## Sheet: Fig 2a
Figure 2a
	Sample	var	PC1	PC2
	3_Qu_App_13_1	lupuloides	-0.059131	0.00121287
	3_Qu_App_4_2	lupuloides	-0.0859836	-0.0010391
	3_Qu_App_9_2	lupuloides	0.0661967	0.0228687
	Ahil	Cultivar	0.0588869	0.0462015
	Alpha_Aroma	Cultivar	0.0224919	0.0453503
	Apollo	Cultivar	0.0143097	0.0296881
	Apollo_1	Cultivar	0.00952227	0.0360142
	Apolon	Cultivar	0.0358553	0.0393968
	Atlas	Cultivar	0.028103	0.0365997
	Bitter_Gold	Cultivar	0.0242242	0.0386263
	Bramling	Cultivar	0.0390418	0.0299506
	Brewers_Gold	Cultivar	-0.0113679	0.0292016
	Brownville_Nebraska	Cultivar	-0.0858693	0.00616133
	Burlington_006	Cultivar	-0.0992846	0.0032935
	CARN_158_16	Cultivar	-0.0042016	0.0225845
	Cascade	Cultivar	0.00797925	0.0449815
	Cascade_gbs	Cultivar	0.0282274	0.0509191
	Centennial	Cultivar	0.0145227	0.0459293
	Chelan	Cultivar	-0.017766	0.0313472
	Chinook	Cultivar	-0.0059665	0.0384228
	Cluster	lupulus	-0.002945	0.0207922
	Columbia	Cultivar	-0.004403	0.0373144
	Comet	Cultivar	-0.0144576	0.0200556
	Crystal	Cultivar	0.0197815	0.043239
	EU_feral_10	lupulus	0.0686162	0.0531058
	EU_feral_11	lupulus	0.0672163	0.0511595
	EU_feral_12	lupulus	0.0698221	0.0537764
	EU_feral_13	lupulus	0.0686501	0.0531675
	EU_feral_14	lupulus	0.0660359	0.0500158
	EU_feral_15	lupulus	0.0681975	0.0460358
	EU_feral_16	lupulus	0.0621159	0.0460149
	EU_feral_17	lupulus	0.0682061	0.0481584
	EU_feral_18	lupulus	0.0684873	0.0512049
	EU_feral_19	lupulus	0.0687636	0.0535422
	EU_feral_2	lupulus	0.0635591	0.0301155
	EU_feral_20	lupulus	0.0649032	0.0438775
	EU_feral_21	lupulus	0.0701449	0.0504453
	EU_feral_22	lupulus	0.0697359	0.0498406
	EU_feral_23	lupulus	0.0689513	0.0501213
	EU_feral_24	lupulus	0.0689516	0.055398
	EU_feral_25	lupulus	0.070108	0.0502176
	EU_feral_26	lupulus	0.0664883	0.051055
	EU_feral_3	lupulus	0.069286	0.0505117
	EU_feral_5	lupulus	0.067124	0.0497831
	EU_feral_6	lupulus	0.0679412	0.0486207
	EU_feral_7	lupulus	0.0691221	0.0501178
	EU_feral_8	lupulus	0.064681	0.050057
	EU_feral_9	lupulus	0.0679031	0.0504053
	Eastern_Gold	Cultivar	0.0165437	0.019893
	EnderlinN_3_2	lupuloides	-0.0533115	0.00409098
	Enderlin_N_1_00	lupuloides	-0.0968917	0.00134589
	Eroica	Cultivar	0.0132083	0.0395293
	Fuggle	lupulus	0.0654527	0.0523752
	Galena	Cultivar	-0.0209001	0.0303596
	Glacier	Cultivar	0.053036	0.0302283
	Green_Bullet	Cultivar	0.0147947	0.0438303
	Grenfell_N_12_00_1	lupuloides	-0.101195	0.00112246
	Grenfell_N_12_00_2	lupuloides	-0.0877141	0.00095788
	Grenfell_N_12_00_merged	lupuloides	-0.104607	0.00173421
	Hallertauer_Gold	Cultivar	0.0673955	0.0526253
	Hallertauer_Mittelfrueh	lupulus	0.0319969	0.0474531
	Hallertauer_Tradition	Cultivar	0.0669014	0.0529012
	Hersbrucker_Pure	Cultivar	0.0609449	0.0455316
	Horizon	Cultivar	-0.0030028	0.0450132
	KR	cordifolius	-0.0120434	-0.0076336
	Kent_Golding	lupulus	0.0586446	0.0428115
	Kitamidori	Cultivar	0.0275301	0.0490775
	Kumir	Cultivar	0.0212976	0.0493103
	Liberty	Cultivar	0.0659794	0.0452149
	Logan_W_4E	lupuloides	-0.0709082	0.00164275
	ME_wild_1	lupulus	0.0661144	-0.173243
	ME_wild_10	lupulus	0.025175	-0.0434657
	ME_wild_11	lupulus	0.0346937	-0.0636363
	ME_wild_12	lupulus	0.067299	-0.174184
	ME_wild_13	lupulus	0.0663561	-0.168847
	ME_wild_14	lupulus	0.0647929	-0.16808
	ME_wild_15	lupulus	0.0444216	-0.0897063
	ME_wild_16	lupulus	0.0289103	-0.0535235
	ME_wild_17	lupulus	0.0654838	-0.170906
	ME_wild_18	lupulus	0.0566841	-0.137503
	ME_wild_19	lupulus	0.04507	-0.0698128
	ME_wild_2	lupulus	0.0294237	-0.0531253
	ME_wild_20	lupulus	0.0639076	-0.171441
	ME_wild_21	lupulus	0.0636663	-0.160316
	ME_wild_22	lupulus	0.0295192	-0.120519
	ME_wild_23	lupulus	0.0629866	-0.161177
	ME_wild_24	lupulus	0.0676806	-0.166813
	ME_wild_25	lupulus	0.0663316	-0.165791
	ME_wild_26	lupulus	0.0681299	-0.16954
	ME_wild_27	lupulus	0.0684961	-0.171513
	ME_wild_28	lupulus	0.0329252	-0.0937762
	ME_wild_29	lupulus	0.0637108	-0.170556
	ME_wild_3	lupulus	0.0663845	-0.168346
	ME_wild_30	lupulus	0.0657983	-0.178989
	ME_wild_31	lupulus	0.0610108	0.0239115
	ME_wild_32	lupulus	-0.0119007	-0.0104035
	ME_wild_33	lupulus	0.0650185	0.0327014
	ME_wild_34	lupulus	0.0651017	0.0304524
	ME_wild_36	lupulus	0.0658325	0.0149975
	ME_wild_37	lupulus	0.0647842	0.0176865
	ME_wild_38	lupulus	0.0655669	0.0140606
	ME_wild_39	lupulus	0.0655229	0.0159004
	ME_wild_4	lupulus	0.0276436	-0.0444159
	ME_wild_40	lupulus	0.0648679	-0.16703
	ME_wild_41	lupulus	0.0659398	-0.16509
	ME_wild_42	lupulus	0.0631944	-0.147783
	ME_wild_43	lupulus	0.0326537	-0.0578258
	ME_wild_44	lupulus	0.0667247	-0.163745
	ME_wild_45	lupulus	0.0344394	-0.0683092
	ME_wild_46	lupulus	0.0650373	0.0322007
	ME_wild_47	lupulus	0.0371563	-0.0669059
	ME_wild_5	lupulus	0.0665357	-0.174857
	ME_wild_6	lupulus	0.0650763	-0.176639
	ME_wild_7	lupulus	0.0642226	-0.159273
	ME_wild_8	lupulus	0.0208649	-0.0341263
	ME_wild_9	lupulus	0.0637851	-0.165403
	Magnum	Cultivar	-0.0011797	0.0454968
	Mapuche	Cultivar	-0.0196304	0.0168744
	Marynka	Cultivar	0.0160797	0.0419431
	Merkur	Cultivar	0.0361702	0.0426265
	Minot_W_1	lupuloides	-0.0525559	-0.0005613
	Mount_Hood	Cultivar	-0.0375932	0.0138792
	MtRainier	Cultivar	0.0613156	0.034089
	Nahuel_1	Cultivar	-0.0424306	0.0112589
	Nahuel_2	Cultivar	-0.0406086	0.0108452
	Neomex_1	neomexicanus	-0.0133227	-0.0055816
	Neomex_10	neomexicanus	-0.0846842	-0.0282248
	Neomex_11	neomexicanus	-0.0922184	-0.0308618
	Neomex_12	neomexicanus	-0.0906451	-0.0298344
	Neomex_13	neomexicanus	-0.0943712	-0.0309215
	Neomex_14	neomexicanus	-0.0259059	-0.0085009
	Neomex_15	neomexicanus	-0.08349	-0.0275904
	Neomex_16_1	neomexicanus	-0.0960171	-0.0325911
	Neomex_16_2	neomexicanus	-0.0937074	-0.0327583
	Neomex_16_3	neomexicanus	-0.0963984	-0.031542
	Neomex_16_4	neomexicanus	-0.0890252	-0.0281514
	Neomex_16_5	neomexicanus	-0.0964211	-0.0284449
	Neomex_16_6	neomexicanus	-0.0774648	-0.0267467
	Neomex_16_merged	neomexicanus	-0.0988631	-0.0294287
	Neomex_2	neomexicanus	-0.0844573	-0.0240408
	Neomex_3	neomexicanus	-0.0448122	-0.0144268
	Neomex_4	neomexicanus	-0.0904988	-0.0288788
	Neomex_5	neomexicanus	-0.0850074	-0.0282555
	Neomex_6	neomexicanus	-0.041213	-0.0130808
	Neomex_7	neomexicanus	-0.0880679	-0.0301769
	Neomex_8	neomexicanus	-0.097135	-0.0326867
	Neomex_9	neomexicanus	-0.0912749	-0.0315593
	New_Zealand_Hallertauer	Cultivar	0.030187	0.0365469
	Newport	Cultivar	0.0296215	0.0360891
	Northern_Brewer	Cultivar	0.0243551	0.0552404
	Nugget	Cultivar	-0.004931	0.040584
	Olympic	Cultivar	-0.0030211	0.0352309
	Omega	Cultivar	0.0450419	0.0457863
	Oxbow_004	lupuloides	-0.0869557	0.00250648
	Oxbow_005	lupuloides	-0.0787506	0.00119179
	Oxbow_010	lupuloides	-0.0852055	0.00166946
	Pecos_1	neomexicanus	-0.0878765	-0.0224241
	Pecos_1male	neomexicanus	-0.0903797	-0.0209758
	Pecos_2	neomexicanus	-0.0852272	-0.0199789
	Pecos_OCJ56	neomexicanus	-0.082615	-0.0173476
	Piedmont	Cultivar	0.0671207	0.0482461
	PipestoneN3_2	lupuloides	-0.0407069	0.0001519
	Pride_of_Ringwood	Cultivar	0.0458485	0.0539856
	Rulo_E_037	unassigned	-0.0856407	0.00763765
	Rulo_E_1	unassigned	-0.0808981	0.00370725
	Rulo_Nebraska_1	unassigned	-0.088396	0.0060643
	Rulo_Nebraska_2	unassigned	-0.0806173	0.00369811
	Rulo_Nebraska_merged	unassigned	-0.0931298	0.00613806
	SW	Cultivar	-0.0113983	0.0309303
	SZ	lupulus	0.0381817	0.024169
	Saaz	lupulus	0.0443917	0.0295335
	Santiam	Cultivar	0.0429034	0.0501081
	Saphir	Cultivar	-0.0033111	0.0466041
	Shinshuwasi	Cultivar	-0.009609	0.0299303
	Sorachi_Ace	Cultivar	0.0591802	0.0424753
	South_Ridge	Cultivar	-0.0145931	0.0331609
	Spalt_Select	Cultivar	0.0645461	0.0499262
	Sterling	Cultivar	0.0191885	0.0491382
	Sticklebract	Cultivar	0.0290312	0.0351411
	StyrianGolding	Cultivar	0.0429183	0.0497561
	Summit	Cultivar	-0.006415	0.0261717
	Sun	Cultivar	0.0101724	0.0372787
	Super_Alpha	Cultivar	0.00636524	0.0466808
	Taurus	Cultivar	0.0422169	0.0447822
	Teamaker	Cultivar	-0.0056945	0.0368747
	Toyamidori	Cultivar	0.0153934	0.0332619
	Traful	Cultivar	-0.0164838	0.0126747
	USDA_19058m_1	breeding_line	0.0330831	0.040478
	USDA_19058m_2	breeding_line	0.0294541	0.0346664
	USDA_19058m_3	breeding_line	0.0652613	0.0444652
	USDA_19058m_merged	breeding_line	0.041273	0.0454409
	USDA_19085m	breeding_line	0.060335	0.047687
	USDA_19173m	breeding_line	0.0361956	0.046401
	USDA_21055	breeding_line	0.00025463	0.034171
	USDA_21072m	breeding_line	-0.0479475	0.00383169
	USDA_21087m	breeding_line	0.0666841	0.0529293
	USDA_21090m	breeding_line	0.0655324	0.0453869
	USDA_21119m	breeding_line	0.0324424	0.0403609
	USDA_21125	breeding_line	0.0102141	0.0364683
	USDA_21127	breeding_line	0.00412243	0.0519249
	USDA_21184m	breeding_line	-0.0059092	0.0338857
	USDA_21368	breeding_line	0.0569163	0.052253
	USDA_21369	breeding_line	0.0412082	0.0504485
	USDA_21422m	breeding_line	-0.0067933	0.0378067
	USDA_21588m	breeding_line	-0.0846813	-0.0049692
	USDA_21588n	breeding_line	-0.0986858	2.09e-05
	USDA_63015m	breeding_line	0.00947086	0.0485771
	USDA_64033m	breeding_line	0.0656169	0.0518192
	USDA_65009	breeding_line	-0.0050076	0.040665
	US_wild_1	lupuloides	-0.0775678	-0.0012925
	US_wild_11	neomexicanus	-0.0852165	-0.0246859
	US_wild_13	neomexicanus	0.0669442	0.0456527
	US_wild_14	lupuloides	-0.0904234	0.00071252
	US_wild_15	unassigned	-0.0049279	0.00307694
	US_wild_16	pubescens	-0.0918876	0.00231355
	US_wild_17	pubescens	-0.0767909	0.00672371
	US_wild_18	pubescens	-0.0877273	0.00236875
	US_wild_19	pubescens	-0.0145601	0.0376669
	US_wild_2	lupuloides	-0.0857938	8.3e-05
	US_wild_20	unassigned	-0.0766655	-1.13e-05
	US_wild_21	unassigned	-0.0806489	0.00059235
	US_wild_22	unassigned	-0.0175384	0.00130104
	US_wild_23	unassigned	-0.0724413	0.00240248
	US_wild_24	lupulus	-0.0073317	0.0320642
	US_wild_25	lupulus	-0.0061503	0.0475103
	US_wild_26	lupuloides	-0.0739811	0.00887674
	US_wild_27	lupuloides	-0.0786505	0.004876
	US_wild_28	lupuloides	0.061112	0.0435614
	US_wild_29	lupuloides	-0.0805377	0.00086152
	US_wild_3	lupuloides	-0.0707822	0.00178602
	US_wild_30	lupuloides	-0.0811145	-0.0006888
	US_wild_31	lupuloides	-0.0857355	0.00329261
	US_wild_32	lupuloides	-0.0879294	0.00305959
	US_wild_33	lupuloides	-0.0968494	0.00230659
	US_wild_34	lupuloides	-0.0908542	0.0026815
	US_wild_35	neomexicanus	-0.0773164	-0.0199171
	US_wild_36	neomexicanus	-0.082637	-0.0214962
	US_wild_37	neomexicanus	-0.0754314	-0.0180215
	US_wild_38	neomexicanus	-0.0798536	-0.0198777
	US_wild_39	neomexicanus	-0.0926884	-0.010169
	US_wild_4	lupuloides	-0.0784321	0.00761557
	US_wild_40	neomexicanus	-0.0778853	-0.0197466
	US_wild_41	neomexicanus	-0.0907583	-0.0227924
	US_wild_42	neomexicanus	-0.0083217	0.0342391
	US_wild_43	neomexicanus	-0.0877929	-0.0154217
	US_wild_44	neomexicanus	-0.0858688	-0.0187443
	US_wild_5	lupuloides	-0.0758731	0.00547629
	US_wild_6	lupuloides	0.0028212	0.0175317
	US_wild_7	neomexicanus	-0.0887157	-0.0177755
	US_wild_8	neomexicanus	-0.0956459	-0.022452
	US_wild_9	neomexicanus	-0.0925036	-0.0223503
	Ultra	Cultivar	0.0477048	0.0503853
	Vangaurd	Cultivar	0.0282176	0.0292528
	Victoria	Cultivar	0.0138237	0.048134
	WeitMoos_10176	lupulus	0.0636953	0.0437811
	WeitMoos_101767	lupulus	0.066858	0.0508659
	WeitMoos_10176_1	lupulus	0.0655216	0.0452084
	WeitMoos_10176_2	lupulus	0.0655595	0.0505283
	WeitMoos_10176_merged	lupulus	0.0702368	0.0512641
	White_Earth_006	lupuloides	-0.0809336	0.00146201
	Willamette	Cultivar	0.0639622	0.0523311
	Wye_Target	Cultivar	0.0198397	0.030172
	Zenith	Cultivar	0.0608319	0.0410523
	Zeus_1	Cultivar	-0.0116571	0.00950579
	Zeus_2	Cultivar	0.00535327	0.0244917
	n190233	breeding_line	0.0445558	0.0485746

## Sheet: Fig 2b
Figure 2b
	link to source data for figure 2b
	https://doi.org/10.5281/zenodo.17941436

## Sheet: Fig 2c
Figure 2c
	Sample	variable	value
	breeding_line	Cultivar	0
	lupuloides	Cultivar	0.35
	lupulus	Cultivar	0.15
	lupulus_ME	Cultivar	0.24
	neomexicanus	Cultivar	0.43
	lupuloides	breeding_line	0.37
	lupulus	breeding_line	0.17
	lupulus_ME	breeding_line	0.28
	neomexicanus	breeding_line	0.49
	lupulus	lupuloides	0.64
	lupulus_ME	lupuloides	0.66
	neomexicanus	lupuloides	0.18
	lupulus_ME	lupulus	0.27
	neomexicanus	lupulus	0.72
	neomexicanus	lupulus_ME	0.73

## Sheet: Fig 3a
Figure 3a
	link to source data for figure 3a
	https://doi.org/10.5281/zenodo.18802928

## Sheet: Fig 3b
Figure 3b
	legend	hemp	hop phase 1	hop phase 2	hop NAm	hop Eu
	unassigned	275.905	256.464	253.258	247.786	261.936
	gene exons	33.2238	35.7906	35.1132	35.3057	35.5981
	gene introns	46.0026	52.8492	51.4371	51.2782	53.0081
	other repeats	31.2535	92.7139	89.0839	90.1401	91.6577
	DNA-TE	62.8024	260.837	255.27	235.908	280.199
	other LTR	333.767	492.466	464.676	480.222	476.92
	Gypsy LTR	93.1943	1428.12	1325.58	1400.83	1352.87
	unit is Mb

## Sheet: Fig 3c
Figure 3c
		persistance rate (number per 1,000 years)
	LTR insertion time MYA, bin size 0.15	hemp	hop Eu	hop NAm
	0.075	4.27333	21.94	32.0933
	0.225	2.74667	16.42	20.9733
	0.375	2.74667	15.4333	23.6267
	0.525	4.52	13.8867	21.3
	0.675	5.72667	12.0133	17.2533
	0.825	6.46	10.4733	12.6933
	0.975	5.92	10.1867	10.78
	1.125	4.37333	8.24667	8.26
	1.275	3.60667	7.56	7.65333
	1.425	2.78	7.21333	6.67333
	1.575	1.62667	6.09333	5.11333
	1.725	1.1	5.27333	4.54
	1.875	0.72	3.74	3.55333
	2.025	0.5	3.3	2.69333
	2.175	0.52	2.82	2.39333
	2.325	0.353333	2.19333	2.00667
	2.475	0.193333	1.7	1.62667
	2.625	0.186667	1.56667	1.06667
	2.775	0.146667	1.28	0.9
	2.925	0.113333	0.886667	0.706667
	3.075	0.0533333	0.786667	0.546667
	3.225	0.0133333	0.52	0.373333
	3.375	0.0333333	0.486667	0.353333
	3.525	0.0266667	0.273333	0.273333
	3.675	0.0133333	0.22	0.213333
	3.825	0.02	0.206667	0.0933333
	3.975	0.0133333	0.1	0.08
	4.125	0.00666667	0.08	0.06
	4.275	0.02	0.06	0.06
	4.425	0	0.04	0.0333333
	4.575	0	0.0333333	0.0133333
	4.725	0.00666667	0.0466667	0.0133333
	4.875	0.00666667	0.0266667	0
	5.025	0	0	0
	5.175	0	0	0
	5.325	0	0.00666667	0.00666667
	5.475	0	0	0.00666667

## Sheet: Fig 4 
Figure 4
	link to source dataset for figure 4
	https://doi.org/10.5281/zenodo.17942432

## Sheet: Fig 5d
Figure 5d
	link to source data for figure 5d
	https://doi.org/10.5281/zenodo.17942758

[truncated: 57 more sheets: Fig 6b, Fig 6c, Fig 6d, Fig 7a, Fig 7b, Fig 7c, Fig 7d, Fig 7e, Fig 7f, Supp Fig 1, Supp Fig 2, Supp Fig 4a, Supp Fig4b, Supp Fig 5, Supp Fig 7b, Supp Fig 7c, Supp Fig 8, Supp Fig 9a, Supp Fig 9b, Supp Fig 9c …]
